# Supplementary material for: Integrative analysis of immune‐related signature profiles in eosinophilic chronic rhinosinusitis with nasal polyposis
Source: FEBS Open Bio. 2023 Nov 7;13(12):2273–89. doi: 10.1002/2211-5463.13720 (PMC10699107; doi:10.1002/2211-5463.13720)
Supplement: Supplementary file 1 — Table S1. Protein quantification and differential analysis list. [file FEB4-13-2273-s003.xlsx]

## Sheet: T VS C
Accession	GeneName	Description	Protein FDR Confidence: Combined	Coverage [%]	# Peptides	# PSMs	# Unique Peptides	# AAs	MW [kDa]	calc. pI	Abundances T1	Abundances T2	Abundances T3	Abundances C1	Abundances C2	Abundances C3	Average T	Average C	Regulation	T/C	P value
K7EJ46	SMIM22	Small integral membrane protein 22 OS=Homo sapiens OX=9606 GN=SMIM22 PE=1 SV=2	High	20	1	2	1	83	9.2	6.51	183.5	124.3	140.9	45.5	50.9	54.9	149.567	50.4333	UP	2.96563	0.00513352
O60635	TSPAN1	Tetraspanin-1 OS=Homo sapiens OX=9606 GN=TSPAN1 PE=1 SV=2	High	5	1	2	1	241	26.3	5.25	188.8	100.2	152	53.6	44.9	60.6	147	53.0333	UP	2.77184	0.0227436
Q9UN76	SLC6A14	Sodium- and chloride-dependent neutral and basic amino acid transporter B(0+) OS=Homo sapiens OX=9606 GN=SLC6A14 PE=2 SV=1	High	2	2	3	2	642	72.1	8.19	109.3	118.8	198	56	59.8	58.1	142.033	57.9667	UP	2.45026	0.0404353
O75508	CLDN11	Claudin-11 OS=Homo sapiens OX=9606 GN=CLDN11 PE=1 SV=2	Medium	4	1	1	1	207	22	7.9	105.3	181.8	128	57.3	61.7	65.8	138.367	61.6	UP	2.24621	0.0281851
Q96SQ9	CYP2S1	Cytochrome P450 2S1 OS=Homo sapiens OX=9606 GN=CYP2S1 PE=1 SV=2	High	22	9	11	9	504	55.8	8.62	104.6	117.8	188.3	67.7	66.7	54.9	136.9	63.1	UP	2.16957	0.0485313
P29034	S100A2	Protein S100-A2 OS=Homo sapiens OX=9606 GN=S100A2 PE=1 SV=3	High	17	4	9	4	98	11.1	4.78	171	113.8	113.5	60.5	86.5	54.7	132.767	67.2333	UP	1.97471	0.0379541
P49643	PRIM2	DNA primase large subunit OS=Homo sapiens OX=9606 GN=PRIM2 PE=1 SV=2	High	2	1	1	1	509	58.8	7.91	114.1	143.9	139.7	72.4	78.9	50.9	132.567	67.4	UP	1.96686	0.00660932
A0A0J9YXX1	IGHV5-10-1	Immunoglobulin heavy variable 5-10-1 OS=Homo sapiens OX=9606 GN=IGHV5-10-1 PE=3 SV=1	High	26	3	5	1	117	12.8	8.28	108.7	146	140.2	66.1	72.7	66.3	131.633	68.3667	UP	1.9254	0.00582098
P06702	S100A9	Protein S100-A9 OS=Homo sapiens OX=9606 GN=S100A9 PE=1 SV=1	High	70	7	41	7	114	13.2	6.13	108.4	154.1	130.9	70.9	83.1	52.6	131.133	68.8667	UP	1.90416	0.0172811
P01591	JCHAIN	Immunoglobulin J chain OS=Homo sapiens OX=9606 GN=JCHAIN PE=1 SV=4	High	64	7	32	7	159	18.1	5.24	167.1	122.1	98.6	66.7	72.5	73.1	129.267	70.7667	UP	1.82666	0.0442913
Q99715	COL12A1	Collagen alpha-1(XII) chain OS=Homo sapiens OX=9606 GN=COL12A1 PE=1 SV=2	High	36	88	146	88	3063	332.9	5.53	130.4	117	138.4	69	71.8	73.4	128.6	71.4	UP	1.80112	0.000853232
P05109	S100A8	Protein S100-A8 OS=Homo sapiens OX=9606 GN=S100A8 PE=1 SV=1	High	65	8	40	8	93	10.8	7.03	108.3	145.1	130.2	70.6	87.7	58.2	127.867	72.1667	UP	1.77182	0.0152306
Q8WXI7	MUC16	Mucin-16 OS=Homo sapiens OX=9606 GN=MUC16 PE=1 SV=3	High	0	1	1	1	14507	1518.2	5.26	142.2	105.5	134.3	74.8	68.3	75	127.333	72.7	UP	1.75149	0.00860949
Q99102	MUC4	Mucin-4 OS=Homo sapiens OX=9606 GN=MUC4 PE=1 SV=4	High	3	6	7	6	2169	231.4	6.27	145.3	114	118.6	78.4	74.8	68.8	125.967	74	UP	1.70225	0.00688976
Q14914	PTGR1	Prostaglandin reductase 1 OS=Homo sapiens OX=9606 GN=PTGR1 PE=1 SV=2	High	29	9	14	9	329	35.8	8.29	126.4	136	114	51.9	86	85.6	125.467	74.5	UP	1.68412	0.0171147
Q5VT79	ANXA8L1	Annexin A8-like protein 1 OS=Homo sapiens OX=9606 GN=ANXA8L1 PE=2 SV=2	High	31	9	11	2	327	36.9	5.78	112.1	122.4	140.5	66.9	89	69.1	125	75	UP	1.66667	0.0100543
Q96JB6	LOXL4	Lysyl oxidase homolog 4 OS=Homo sapiens OX=9606 GN=LOXL4 PE=1 SV=1	Medium	2	1	1	1	756	84.4	7.46	104.3	113.7	154.9	78.8	77	71.3	124.3	75.7	UP	1.64201	0.0363943
Q5TD94	RSPH4A	Radial spoke head protein 4 homolog A OS=Homo sapiens OX=9606 GN=RSPH4A PE=1 SV=1	High	3	1	2	1	716	80.7	4.44	131.2	126.1	113.7	96.6	49.6	82.7	123.667	76.3	UP	1.6208	0.0334107
P31947	SFN	14-3-3 protein sigma OS=Homo sapiens OX=9606 GN=SFN PE=1 SV=1	High	51	12	71	8	248	27.8	4.74	119.8	102.9	145.8	73.8	87.4	70.4	122.833	77.2	UP	1.59111	0.0278723
P00488	F13A1	Coagulation factor XIII A chain OS=Homo sapiens OX=9606 GN=F13A1 PE=1 SV=4	High	37	23	50	23	732	83.2	6.09	151.4	111	106	70.8	84.3	76.6	122.8	77.2333	UP	1.58999	0.0376882
P08631	HCK	Tyrosine-protein kinase HCK OS=Homo sapiens OX=9606 GN=HCK PE=1 SV=5	High	9	5	7	2	526	59.6	6.7	120.4	102.2	143.1	81	89.3	64	121.9	78.1	UP	1.56082	0.0350729
P29508	SERPINB3	Serpin B3 OS=Homo sapiens OX=9606 GN=SERPINB3 PE=1 SV=2	High	59	27	168	14	390	44.5	6.81	104.8	130.4	130.4	91.3	67.9	75.3	121.867	78.1667	UP	1.55906	0.0163885
O75911	DHRS3	Short-chain dehydrogenase/reductase 3 OS=Homo sapiens OX=9606 GN=DHRS3 PE=1 SV=2	High	16	4	6	4	302	33.5	8.84	110.8	111	141.6	87.5	78.5	70.6	121.133	78.8667	UP	1.53593	0.0203367
O14975	SLC27A2	Very long-chain acyl-CoA synthetase OS=Homo sapiens OX=9606 GN=SLC27A2 PE=1 SV=2	High	25	12	14	12	620	70.3	8.51	119.9	106.2	136.4	89.7	68.4	79.4	120.833	79.1667	UP	1.52632	0.017516
P80723	BASP1	Brain acid soluble protein 1 OS=Homo sapiens OX=9606 GN=BASP1 PE=1 SV=2	High	79	15	30	15	227	22.7	4.63	138.9	129.2	93	81.4	80.6	76.9	120.367	79.6333	UP	1.51151	0.0440224
P48594	SERPINB4	Serpin B4 OS=Homo sapiens OX=9606 GN=SERPINB4 PE=1 SV=2	High	43	18	101	5	390	44.8	6.21	97.1	130.7	133.3	82.7	85.7	70.6	120.367	79.6667	UP	1.51088	0.0314899
P12035	KRT3	Keratin, type II cytoskeletal 3 OS=Homo sapiens OX=9606 GN=KRT3 PE=1 SV=3	High	10	8	102	1	628	64.4	6.48	128.6	127.6	101.4	83.7	85.9	72.8	119.2	80.8	UP	1.47525	0.0171695
Q5JVL4	EFHC1	EF-hand domain-containing protein 1 OS=Homo sapiens OX=9606 GN=EFHC1 PE=1 SV=1	Medium	1	1	1	1	640	73.9	6.16	120.7	130.6	105	88.1	65.7	89.9	118.767	81.2333	UP	1.46204	0.0252876
P32121	ARRB2	Beta-arrestin-2 OS=Homo sapiens OX=9606 GN=ARRB2 PE=1 SV=2	High	10	4	5	3	409	46.1	7.69	109.7	119.5	127	78.1	86.9	78.8	118.733	81.2667	UP	1.46103	0.00286381
Q8N1V2	CFAP52	Cilia- and flagella-associated protein 52 OS=Homo sapiens OX=9606 GN=CFAP52 PE=1 SV=3	High	3	2	2	2	620	68.3	6.95	127.6	118	110.1	88.6	64.8	90.9	118.567	81.4333	UP	1.456	0.0190116
P29373	CRABP2	Cellular retinoic acid-binding protein 2 OS=Homo sapiens OX=9606 GN=CRABP2 PE=1 SV=2	High	46	5	12	5	138	15.7	5.4	108	142	105.4	87.3	71	86.4	118.467	81.5667	UP	1.45239	0.0461425
P10620	MGST1	Microsomal glutathione S-transferase 1 OS=Homo sapiens OX=9606 GN=MGST1 PE=1 SV=1	High	17	3	8	3	155	17.6	9.39	114.9	103	135.9	75.5	88.2	82.5	117.933	82.0667	UP	1.43704	0.0252632
Q8IZV5	RDH10	Retinol dehydrogenase 10 OS=Homo sapiens OX=9606 GN=RDH10 PE=1 SV=1	High	9	2	2	2	341	38.1	7.4	119.6	112	122	87.9	81	77.5	117.867	82.1333	UP	1.43506	0.00113693
Q8WUN7	UBTD2	Ubiquitin domain-containing protein 2 OS=Homo sapiens OX=9606 GN=UBTD2 PE=1 SV=2	High	6	1	1	1	234	26.2	5.67	115.2	106.7	131.6	77.7	85.7	83.2	117.833	82.2	UP	1.4335	0.00973636
P08311	CTSG	Cathepsin G OS=Homo sapiens OX=9606 GN=CTSG PE=1 SV=2	High	42	10	27	10	255	28.8	11.19	107.3	122.2	123.8	74	78.6	94.2	117.767	82.2667	UP	1.43152	0.0116512
Q04695	KRT17	Keratin, type I cytoskeletal 17 OS=Homo sapiens OX=9606 GN=KRT17 PE=1 SV=2	High	69	35	287	17	432	48.1	5.02	109	118.1	123.6	90.1	89.9	69.4	116.9	83.1333	UP	1.40617	0.013926
Q07075	ENPEP	Glutamyl aminopeptidase OS=Homo sapiens OX=9606 GN=ENPEP PE=1 SV=3	High	11	10	12	10	957	109.2	5.47	104.8	133.5	112	88.8	76.4	84.4	116.767	83.2	UP	1.40345	0.0229917
P15311	EZR	Ezrin OS=Homo sapiens OX=9606 GN=EZR PE=1 SV=4	High	63	41	138	28	586	69.4	6.27	111.3	103.5	135.6	80.7	89	80	116.8	83.2333	UP	1.40328	0.0291841
P09758	TACSTD2	Tumor-associated calcium signal transducer 2 OS=Homo sapiens OX=9606 GN=TACSTD2 PE=1 SV=3	High	26	8	15	8	323	35.7	8.87	134.3	105.5	108.9	79.4	90.2	81.7	116.233	83.7667	UP	1.38758	0.0282975
P58340	MLF1	Myeloid leukemia factor 1 OS=Homo sapiens OX=9606 GN=MLF1 PE=1 SV=1	High	6	2	2	2	268	30.6	9.45	112.9	133.3	102.4	81.2	86.7	83.6	116.2	83.8333	UP	1.38608	0.0245765
P61916	NPC2	NPC intracellular cholesterol transporter 2 OS=Homo sapiens OX=9606 GN=NPC2 PE=1 SV=1	High	49	7	12	7	151	16.6	7.65	133	109.5	105.6	72.3	95.2	84.4	116.033	83.9667	UP	1.3819	0.0413574
Q9BXD5	NPL	N-acetylneuraminate lyase OS=Homo sapiens OX=9606 GN=NPL PE=1 SV=1	High	10	3	4	3	320	35.1	5.57	136.5	101.6	108.8	85.3	85.4	82.5	115.633	84.4	UP	1.37006	0.0430593
P16989	YBX3	Y-box-binding protein 3 OS=Homo sapiens OX=9606 GN=YBX3 PE=1 SV=4	High	17	4	7	2	372	40.1	9.77	129.5	106.2	111	91.5	85.3	76.5	115.567	84.4333	UP	1.36873	0.0201665
Q86WW8	COA5	Cytochrome c oxidase assembly factor 5 OS=Homo sapiens OX=9606 GN=COA5 PE=1 SV=1	High	24	1	2	1	74	8.4	8.68	123.9	115.8	106.9	74.7	92.5	86.2	115.533	84.4667	UP	1.3678	0.0122592
Q96A26	FAM162A	Protein FAM162A OS=Homo sapiens OX=9606 GN=FAM162A PE=1 SV=2	High	29	4	6	4	154	17.3	9.77	123.9	98.3	124	82.1	93.6	78	115.4	84.5667	UP	1.3646	0.0340196
Q03426	MVK	Mevalonate kinase OS=Homo sapiens OX=9606 GN=MVK PE=1 SV=1	High	6	2	2	2	396	42.4	6.46	97.4	129.9	119	83.5	80.8	89.5	115.433	84.6	UP	1.36446	0.0356076
Q9NXA8	SIRT5	NAD-dependent protein deacylase sirtuin-5, mitochondrial OS=Homo sapiens OX=9606 GN=SIRT5 PE=1 SV=2	High	7	2	3	2	310	33.9	8.47	121.3	104	120.5	83.7	85.1	85.4	115.267	84.7333	UP	1.36035	0.00572133
P07311	ACYP1	Acylphosphatase-1 OS=Homo sapiens OX=9606 GN=ACYP1 PE=1 SV=2	High	20	2	2	2	99	11.3	9.31	127.3	102.9	113.9	94.8	79.9	81.3	114.7	85.3333	UP	1.34414	0.0259897
P13647	KRT5	Keratin, type II cytoskeletal 5 OS=Homo sapiens OX=9606 GN=KRT5 PE=1 SV=3	High	60	45	554	25	590	62.3	7.74	118.5	123.7	101.8	89.5	90.2	76.3	114.667	85.3333	UP	1.34375	0.0214985
P78310	CXADR	Coxsackievirus and adenovirus receptor OS=Homo sapiens OX=9606 GN=CXADR PE=1 SV=1	High	10	4	4	4	365	40	7.56	105.3	123.7	114.7	75.1	96	85.2	114.567	85.4333	UP	1.34101	0.0222817
Q14764	MVP	Major vault protein OS=Homo sapiens OX=9606 GN=MVP PE=1 SV=4	High	49	35	79	35	893	99.3	5.48	127	102.1	114.5	95.5	81.4	79.4	114.533	85.4333	UP	1.34062	0.0296808
Q9NVV4	MTPAP	Poly(A) RNA polymerase, mitochondrial OS=Homo sapiens OX=9606 GN=MTPAP PE=1 SV=1	High	5	3	3	3	582	66.1	9.04	122.6	106.3	113.9	82.3	95.9	79	114.267	85.7333	UP	1.33281	0.0151055
Q92598	HSPH1	Heat shock protein 105 kDa OS=Homo sapiens OX=9606 GN=HSPH1 PE=1 SV=1	High	32	24	32	20	858	96.8	5.39	106.1	110.2	125.4	99.8	78.1	80.3	113.9	86.0667	UP	1.32339	0.0371717
Q13740	ALCAM	CD166 antigen OS=Homo sapiens OX=9606 GN=ALCAM PE=1 SV=2	High	33	16	31	16	583	65.1	6.25	116.4	101.1	124.1	86.4	80.1	91.9	113.867	86.1333	UP	1.32198	0.0215147
Q96FQ6	S100A16	Protein S100-A16 OS=Homo sapiens OX=9606 GN=S100A16 PE=1 SV=1	High	42	4	7	4	103	11.8	6.79	125.6	99.2	116	91.9	89.6	77.8	113.6	86.4333	UP	1.31431	0.0374985
Q5RHP9	ERICH3	Glutamate-rich protein 3 OS=Homo sapiens OX=9606 GN=ERICH3 PE=2 SV=1	High	2	2	2	2	1530	168.4	4.88	112.1	118	110.3	100.3	73.2	86.1	113.467	86.5333	UP	1.31125	0.0299637
P10253	GAA	Lysosomal alpha-glucosidase OS=Homo sapiens OX=9606 GN=GAA PE=1 SV=4	High	12	10	19	10	952	105.3	6	124.3	104.3	111.5	84.3	83	92.6	113.367	86.6333	UP	1.30858	0.0152831
P28288	ABCD3	ATP-binding cassette sub-family D member 3 OS=Homo sapiens OX=9606 GN=ABCD3 PE=1 SV=1	High	18	11	12	11	659	75.4	9.36	119.3	96.5	124.2	93.3	83.3	83.3	113.333	86.6333	UP	1.3082	0.043502
Q16348	SLC15A2	Solute carrier family 15 member 2 OS=Homo sapiens OX=9606 GN=SLC15A2 PE=1 SV=2	High	3	3	3	3	729	81.7	8.16	116.7	108.3	114.6	95.8	81.7	83	113.2	86.8333	UP	1.30365	0.00692833
P22570	FDXR	NADPH:adrenodoxin oxidoreductase, mitochondrial OS=Homo sapiens OX=9606 GN=FDXR PE=1 SV=3	High	22	9	10	9	491	53.8	8.44	124.3	100.5	114.2	91.7	79.3	89.9	113	86.9667	UP	1.29935	0.0301517
O15460	P4HA2	Prolyl 4-hydroxylase subunit alpha-2 OS=Homo sapiens OX=9606 GN=P4HA2 PE=1 SV=1	High	3	2	3	2	535	60.9	5.71	106.7	103.2	128.6	90.2	82.7	88.5	112.833	87.1333	UP	1.29495	0.0358988
Q9UII2	ATP5IF1	ATPase inhibitor, mitochondrial OS=Homo sapiens OX=9606 GN=ATP5IF1 PE=1 SV=1	High	24	3	8	3	106	12.2	9.35	117.8	99.8	121	88.3	90.5	82.7	112.867	87.1667	UP	1.29484	0.0213142
O14745	SLC9A3R1	Na(+)/H(+) exchange regulatory cofactor NHE-RF1 OS=Homo sapiens OX=9606 GN=SLC9A3R1 PE=1 SV=4	High	35	10	18	10	358	38.8	5.77	117.9	102.6	117.7	76.9	97.5	87.3	112.733	87.2333	UP	1.29232	0.0309667
P09668	CTSH	Pro-cathepsin H OS=Homo sapiens OX=9606 GN=CTSH PE=1 SV=4	High	19	5	8	5	335	37.4	8.07	116.6	114.4	107.1	92.5	83.6	85.8	112.7	87.3	UP	1.29095	0.00293814
Q13751	LAMB3	Laminin subunit beta-3 OS=Homo sapiens OX=9606 GN=LAMB3 PE=1 SV=1	High	8	7	9	7	1172	129.5	7.21	108.5	113.3	116	88.3	89.2	84.8	112.6	87.4333	UP	1.28784	0.000610611
Q9UBR2	CTSZ	Cathepsin Z OS=Homo sapiens OX=9606 GN=CTSZ PE=1 SV=1	High	15	4	5	4	303	33.8	7.11	109.7	107	120.9	86.8	94.9	80.6	112.533	87.4333	UP	1.28708	0.013395
Q9HB40	SCPEP1	Retinoid-inducible serine carboxypeptidase OS=Homo sapiens OX=9606 GN=SCPEP1 PE=1 SV=1	High	31	12	21	12	452	50.8	5.81	120.9	109.9	106.8	89.8	91.5	81.1	112.533	87.4667	UP	1.28659	0.00944053
Q13393	PLD1	Phospholipase D1 OS=Homo sapiens OX=9606 GN=PLD1 PE=1 SV=1	High	2	2	2	2	1074	124.1	8.78	123.9	106.8	106.9	84.1	87.6	90.8	112.533	87.5	UP	1.2861	0.0140352
P22897	MRC1	Macrophage mannose receptor 1 OS=Homo sapiens OX=9606 GN=MRC1 PE=1 SV=1	High	17	22	25	22	1456	165.9	6.54	114.1	109.6	113.2	86.8	86.7	89.7	112.3	87.7333	UP	1.28002	0.000130388
P06865	HEXA	Beta-hexosaminidase subunit alpha OS=Homo sapiens OX=9606 GN=HEXA PE=1 SV=2	High	21	11	14	10	529	60.7	5.16	125	115.2	96.5	86.2	91.4	85.7	112.233	87.7667	UP	1.27877	0.0459518
O95470	SGPL1	Sphingosine-1-phosphate lyase 1 OS=Homo sapiens OX=9606 GN=SGPL1 PE=1 SV=3	High	14	7	7	7	568	63.5	9.16	108.2	104.4	123.5	91.5	87.3	85	112.033	87.9333	UP	1.27407	0.0171709
O60218	AKR1B10	Aldo-keto reductase family 1 member B10 OS=Homo sapiens OX=9606 GN=AKR1B10 PE=1 SV=2	High	19	7	10	7	316	36	7.84	115.7	105.7	114.2	79.1	100.2	84.9	111.867	88.0667	UP	1.27025	0.0275411
Q9Y5Y6	ST14	Suppressor of tumorigenicity 14 protein OS=Homo sapiens OX=9606 GN=ST14 PE=1 SV=2	High	4	3	3	3	855	94.7	6.55	112	98.4	125	82.7	94.1	87.7	111.8	88.1667	UP	1.26805	0.0474606
Q9Y6C9	MTCH2	Mitochondrial carrier homolog 2 OS=Homo sapiens OX=9606 GN=MTCH2 PE=1 SV=1	High	19	5	7	5	303	33.3	7.97	119	103.8	112.6	83.2	97.4	83.9	111.8	88.1667	UP	1.26805	0.0208099
P06737	PYGL	Glycogen phosphorylase, liver form OS=Homo sapiens OX=9606 GN=PYGL PE=1 SV=4	High	48	39	73	34	847	97.1	7.17	114.4	99.2	121.9	86.6	80.7	97.3	111.833	88.2	UP	1.26795	0.0458395
P30740	SERPINB1	Leukocyte elastase inhibitor OS=Homo sapiens OX=9606 GN=SERPINB1 PE=1 SV=1	High	45	20	47	20	379	42.7	6.28	120.8	108.5	105.6	93.1	93	79	111.633	88.3667	UP	1.2633	0.0244075
Q9NNX6	CD209	CD209 antigen OS=Homo sapiens OX=9606 GN=CD209 PE=1 SV=1	High	16	2	3	2	404	45.7	5.47	100	116.9	117.7	91.1	86.4	87.8	111.533	88.4333	UP	1.26121	0.0176786
Q9NRD9	DUOX1	Dual oxidase 1 OS=Homo sapiens OX=9606 GN=DUOX1 PE=1 SV=1	High	2	3	3	3	1551	177.1	7.9	112.6	103.2	118.8	96.5	82.2	86.7	111.533	88.4667	UP	1.26074	0.0204198
P04083	ANXA1	Annexin A1 OS=Homo sapiens OX=9606 GN=ANXA1 PE=1 SV=2	High	72	23	166	23	346	38.7	7.02	115.4	113.1	105.6	92.5	86.9	86.6	111.367	88.6667	UP	1.25602	0.00299604
P35613	BSG	Basigin OS=Homo sapiens OX=9606 GN=BSG PE=1 SV=2	High	14	6	12	6	385	42.2	5.66	111.7	101.2	121	92.1	91.5	82.5	111.3	88.7	UP	1.25479	0.0255181
Q8N5M1	ATPAF2	ATP synthase mitochondrial F1 complex assembly factor 2 OS=Homo sapiens OX=9606 GN=ATPAF2 PE=1 SV=1	High	8	2	2	2	289	32.8	7.09	117.9	109.7	105.7	85.1	94.9	86.7	111.1	88.9	UP	1.24972	0.00916059
Q9NQ88	TIGAR	Fructose-2,6-bisphosphatase TIGAR OS=Homo sapiens OX=9606 GN=TIGAR PE=1 SV=1	High	22	4	4	4	270	30	7.69	105.2	120.1	107.8	90.5	94.5	82	111.033	89	UP	1.24757	0.0201124
Q8N490	PNKD	Probable hydrolase PNKD OS=Homo sapiens OX=9606 GN=PNKD PE=1 SV=2	Medium	2	1	1	1	385	42.8	9.09	116.1	108.1	108.8	78.4	93	95.6	111	89	UP	1.24719	0.0206852
P16435	POR	NADPH--cytochrome P450 reductase OS=Homo sapiens OX=9606 GN=POR PE=1 SV=2	High	34	24	33	24	677	76.6	5.58	121.8	103	108.1	94.3	86.4	86.5	110.967	89.0667	UP	1.24588	0.0240969
P40121	CAPG	Macrophage-capping protein OS=Homo sapiens OX=9606 GN=CAPG PE=1 SV=2	High	34	9	23	9	348	38.5	6.19	109.9	112	110.7	78.8	93.2	95.3	110.867	89.1	UP	1.24429	0.0140467
Q8WWI1	LMO7	LIM domain only protein 7 OS=Homo sapiens OX=9606 GN=LMO7 PE=1 SV=3	High	10	16	22	16	1683	192.6	8.09	112.7	100.7	118.8	92	88.1	87.7	110.733	89.2667	UP	1.24048	0.0174002
Q16762	TST	Thiosulfate sulfurtransferase OS=Homo sapiens OX=9606 GN=TST PE=1 SV=4	High	28	7	10	7	297	33.4	7.25	112.9	111.6	107.6	77.2	99.2	91.5	110.7	89.3	UP	1.23964	0.0321887
Q15651	HMGN3	High mobility group nucleosome-binding domain-containing protein 3 OS=Homo sapiens OX=9606 GN=HMGN3 PE=1 SV=2	Medium	8	1	1	1	99	10.7	9.66	115.7	113.2	103	93.6	96.8	77.7	110.633	89.3667	UP	1.23797	0.0396089
Q14166	TTLL12	Tubulin--tyrosine ligase-like protein 12 OS=Homo sapiens OX=9606 GN=TTLL12 PE=1 SV=2	High	17	8	13	8	644	74.4	5.53	110.3	109.3	112.3	87.6	95.8	84.7	110.633	89.3667	UP	1.23797	0.00347413
Q6NZY4	ZCCHC8	Zinc finger CCHC domain-containing protein 8 OS=Homo sapiens OX=9606 GN=ZCCHC8 PE=1 SV=2	High	7	4	4	4	707	78.5	4.87	106.1	107	118.8	95.9	93	79.2	110.633	89.3667	UP	1.23797	0.0318985
P22307	SCP2	Non-specific lipid-transfer protein OS=Homo sapiens OX=9606 GN=SCP2 PE=1 SV=2	High	27	13	23	13	547	59	6.89	119.3	100	112.5	89.2	88.7	90.3	110.6	89.4	UP	1.23714	0.0201571
Q12979	ABR	Active breakpoint cluster region-related protein OS=Homo sapiens OX=9606 GN=ABR PE=1 SV=2	High	8	7	8	7	859	97.5	6.55	117.9	108.7	104.9	87.4	94.1	87	110.5	89.5	UP	1.23464	0.00949831
P07339	CTSD	Cathepsin D OS=Homo sapiens OX=9606 GN=CTSD PE=1 SV=1	High	42	13	61	13	412	44.5	6.54	113.7	112	105.8	82.7	96.4	89.4	110.5	89.5	UP	1.23464	0.0105064
O43795	MYO1B	Unconventional myosin-Ib OS=Homo sapiens OX=9606 GN=MYO1B PE=1 SV=3	High	27	29	41	29	1136	131.9	9.38	104.4	116.1	110.9	90	92	86.7	110.467	89.5667	UP	1.23335	0.00493603
Q96F07	CYFIP2	Cytoplasmic FMR1-interacting protein 2 OS=Homo sapiens OX=9606 GN=CYFIP2 PE=1 SV=2	High	12	14	19	2	1278	148.3	7.31	119.1	106.4	105.8	87.7	88.4	92.7	110.433	89.6	UP	1.23251	0.0106643
Q96EY8	MMAB	Corrinoid adenosyltransferase OS=Homo sapiens OX=9606 GN=MMAB PE=1 SV=1	High	17	3	3	3	250	27.4	8.6	109	109.7	111.9	89.5	82.9	97	110.2	89.8	UP	1.22717	0.00806079
P09486	SPARC	SPARC OS=Homo sapiens OX=9606 GN=SPARC PE=1 SV=1	High	13	3	3	3	303	34.6	4.84	104.6	103.8	121.9	90.6	96.3	82.8	110.1	89.9	UP	1.22469	0.0463127
P39687	ANP32A	Acidic leucine-rich nuclear phosphoprotein 32 family member A OS=Homo sapiens OX=9606 GN=ANP32A PE=1 SV=1	High	35	10	20	5	249	28.6	4.09	118.2	107.7	104.3	92	87.4	90.3	110.067	89.9	UP	1.22432	0.0101074
Q13753	LAMC2	Laminin subunit gamma-2 OS=Homo sapiens OX=9606 GN=LAMC2 PE=1 SV=2	High	8	9	9	9	1193	130.9	6.19	103.6	104.4	122.2	94.5	90.7	84.6	110.067	89.9333	UP	1.22387	0.0401168
P14618	PKM	Pyruvate kinase PKM OS=Homo sapiens OX=9606 GN=PKM PE=1 SV=4	High	77	39	297	39	531	57.9	7.84	116.2	108	106	91.7	90.8	87.4	110.067	89.9667	UP	1.22342	0.0040293
P27482	CALML3	Calmodulin-like protein 3 OS=Homo sapiens OX=9606 GN=CALML3 PE=1 SV=2	High	19	3	11	1	149	16.9	4.42	111.8	118.7	99.5	88.4	91.9	89.7	110	90	UP	1.22222	0.0247999
P31949	S100A11	Protein S100-A11 OS=Homo sapiens OX=9606 GN=S100A11 PE=1 SV=2	High	53	6	55	6	105	11.7	7.12	112.6	111.2	106.1	91	94.2	84.9	109.967	90.0333	UP	1.2214	0.00408122
P09211	GSTP1	Glutathione S-transferase P OS=Homo sapiens OX=9606 GN=GSTP1 PE=1 SV=2	High	70	13	140	13	210	23.3	5.64	106.2	101.3	122.2	92.7	86.6	90.9	109.9	90.0667	UP	1.22021	0.0391201
Q96GC5	MRPL48	39S ribosomal protein L48, mitochondrial OS=Homo sapiens OX=9606 GN=MRPL48 PE=1 SV=2	High	16	3	4	3	212	23.9	8.98	116.8	104.6	108.1	87.3	100.2	82.9	109.833	90.1333	UP	1.21857	0.0358417
Q9H0W9	C11orf54	Ester hydrolase C11orf54 OS=Homo sapiens OX=9606 GN=C11orf54 PE=1 SV=1	High	27	6	9	6	315	35.1	6.7	105.7	106.6	117.1	92.2	81.6	96.9	109.8	90.2333	UP	1.21685	0.0282428
Q9UKK3	PARP4	Protein mono-ADP-ribosyltransferase PARP4 OS=Homo sapiens OX=9606 GN=PARP4 PE=1 SV=3	High	8	13	14	13	1724	192.5	5.66	119.6	101.6	107.9	93.9	86.6	90.4	109.7	90.3	UP	1.21484	0.0268794
Q5VW32	BROX	BRO1 domain-containing protein BROX OS=Homo sapiens OX=9606 GN=BROX PE=1 SV=1	High	10	4	7	4	411	46.4	7.65	104.2	116.6	108.2	90.6	89.1	91.3	109.667	90.3333	UP	1.21402	0.00647338
P20810	CAST	Calpastatin OS=Homo sapiens OX=9606 GN=CAST PE=1 SV=4	High	41	21	36	21	708	76.5	5.07	116.1	107.6	105.2	101	84.1	85.9	109.633	90.3333	UP	1.21365	0.0374723
O00534	VWA5A	von Willebrand factor A domain-containing protein 5A OS=Homo sapiens OX=9606 GN=VWA5A PE=2 SV=2	High	26	18	24	18	786	86.4	6.58	117.8	106.6	104.1	95	87.9	88.5	109.5	90.4667	UP	1.21039	0.0164503
Q9Y265	RUVBL1	RuvB-like 1 OS=Homo sapiens OX=9606 GN=RUVBL1 PE=1 SV=1	High	47	17	30	17	456	50.2	6.42	113.2	109.8	105.4	96.6	85.8	89.2	109.467	90.5333	UP	1.20913	0.00836127
P25942	CD40	Tumor necrosis factor receptor superfamily member 5 OS=Homo sapiens OX=9606 GN=CD40 PE=1 SV=1	Medium	3	1	1	1	277	30.6	5.76	112.5	114.6	101.2	95.1	89	87.6	109.433	90.5667	UP	1.20832	0.0165765
P07203	GPX1	Glutathione peroxidase 1 OS=Homo sapiens OX=9606 GN=GPX1 PE=1 SV=4	High	53	9	17	9	203	22.1	6.55	121.3	102.7	104.3	94.1	87.8	89.8	109.433	90.5667	UP	1.20832	0.0389314
Q5T0W9	FAM83B	Protein FAM83B OS=Homo sapiens OX=9606 GN=FAM83B PE=1 SV=1	High	2	2	3	2	1011	114.7	8.97	114.7	110.1	103	95.1	87.5	89.7	109.267	90.7667	UP	1.20382	0.0105782
Q9H2P0	ADNP	Activity-dependent neuroprotector homeobox protein OS=Homo sapiens OX=9606 GN=ADNP PE=1 SV=1	High	5	5	5	5	1102	123.5	7.34	109.1	112.6	106	90.1	97.5	84.7	109.233	90.7667	UP	1.20345	0.0114469
O94992	HEXIM1	Protein HEXIM1 OS=Homo sapiens OX=9606 GN=HEXIM1 PE=1 SV=1	High	8	3	4	3	359	40.6	4.89	104.9	120	102.7	95.2	87.2	89.9	109.2	90.7667	UP	1.20308	0.0358008
Q6P1M3	LLGL2	LLGL scribble cell polarity complex component 2 OS=Homo sapiens OX=9606 GN=LLGL2 PE=1 SV=2	High	6	5	5	5	1020	113.4	7.52	112	106.3	109.3	88.7	95.8	87.9	109.2	90.8	UP	1.20264	0.00359128
Q8WUF8	FAM172A	Cotranscriptional regulator FAM172A OS=Homo sapiens OX=9606 GN=FAM172A PE=2 SV=1	High	7	3	3	3	416	47.9	6.09	117.8	103.8	105.9	91.7	89.8	90.9	109.167	90.8	UP	1.20228	0.0139156
Q7LG56	RRM2B	Ribonucleoside-diphosphate reductase subunit M2 B OS=Homo sapiens OX=9606 GN=RRM2B PE=1 SV=1	High	14	4	4	4	351	40.7	4.97	113.8	108.6	105.1	92.6	93	86.9	109.167	90.8333	UP	1.20183	0.00461929
Q7KZN9	COX15	Cytochrome c oxidase assembly protein COX15 homolog OS=Homo sapiens OX=9606 GN=COX15 PE=1 SV=1	High	3	1	1	1	410	46	9.82	110.2	115.7	101.4	95.2	94.8	82.7	109.1	90.9	UP	1.20022	0.0357453
Q9BVQ7	SPATA5L1	Spermatogenesis-associated protein 5-like protein 1 OS=Homo sapiens OX=9606 GN=SPATA5L1 PE=1 SV=2	High	2	1	1	1	753	80.7	8.09	92.5	98.1	81.7	109.7	103.3	114.8	90.7667	109.267	DOWN	0.830689	0.0341203
P0CG29	GSTT2	Glutathione S-transferase theta-2 OS=Homo sapiens OX=9606 GN=GSTT2 PE=1 SV=1	High	25	5	5	4	244	27.5	7.02	96.1	80.2	95.7	110.4	110.3	107.3	90.6667	109.333	DOWN	0.829268	0.0248838
P10412	H1-4	Histone H1.4 OS=Homo sapiens OX=9606 GN=H1-4 PE=1 SV=2	High	49	15	89	5	219	21.9	11.03	81.9	88.9	101	107.2	106	114.9	90.6	109.367	DOWN	0.828406	0.0395886
Q8TB36	GDAP1	Ganglioside-induced differentiation-associated protein 1 OS=Homo sapiens OX=9606 GN=GDAP1 PE=1 SV=3	High	9	3	4	3	358	41.3	8.34	95.2	95.6	80.9	110.8	113.2	104.3	90.5667	109.433	DOWN	0.827597	0.0267936
Q86V87	FAM160B2	Protein FAM160B2 OS=Homo sapiens OX=9606 GN=FAM160B2 PE=2 SV=2	High	3	2	3	1	743	82.3	5.47	89.8	84.8	97.1	110.8	108.2	109.3	90.5667	109.433	DOWN	0.827597	0.00665655
Q9NP74	PALMD	Palmdelphin OS=Homo sapiens OX=9606 GN=PALMD PE=1 SV=1	High	13	8	11	7	551	62.7	5.44	91.7	88.7	91.1	102.6	119.9	106	90.5	109.5	DOWN	0.826484	0.0240614
Q68CQ7	GLT8D1	Glycosyltransferase 8 domain-containing protein 1 OS=Homo sapiens OX=9606 GN=GLT8D1 PE=1 SV=2	High	12	5	6	5	371	41.9	9.35	96.7	81.2	93.5	110	109.7	108.9	90.4667	109.533	DOWN	0.825928	0.0157861
Q86W92	PPFIBP1	Liprin-beta-1 OS=Homo sapiens OX=9606 GN=PPFIBP1 PE=1 SV=2	High	6	5	5	3	1011	114	5.55	90.5	81.3	99.5	109.8	112	106.9	90.4333	109.567	DOWN	0.825373	0.0247657
Q8WWV3	RTN4IP1	Reticulon-4-interacting protein 1, mitochondrial OS=Homo sapiens OX=9606 GN=RTN4IP1 PE=1 SV=2	High	8	3	3	3	396	43.6	9.11	95.7	86.7	88.8	105.2	110.7	112.9	90.4	109.6	DOWN	0.824818	0.00568521
Q8NB90	SPATA5	ATPase family protein 2 homolog OS=Homo sapiens OX=9606 GN=SPATA5 PE=1 SV=3	High	6	4	8	3	893	97.8	5.66	87.9	96.8	86.5	108.9	110.1	109.9	90.4	109.633	DOWN	0.824567	0.00406817
Q9UID3	VPS51	Vacuolar protein sorting-associated protein 51 homolog OS=Homo sapiens OX=9606 GN=VPS51 PE=1 SV=2	High	7	4	5	4	782	86	6.47	88.4	88.3	94.3	116.9	106.6	105.6	90.3333	109.7	DOWN	0.823458	0.00930716
Q9HBL8	NMRAL1	NmrA-like family domain-containing protein 1 OS=Homo sapiens OX=9606 GN=NMRAL1 PE=1 SV=1	High	19	6	7	6	299	33.3	7.52	86.7	89.4	94.8	121.2	102.9	105	90.3	109.7	DOWN	0.823154	0.036133
Q5RKV6	EXOSC6	Exosome complex component MTR3 OS=Homo sapiens OX=9606 GN=EXOSC6 PE=1 SV=1	High	8	2	2	2	272	28.2	6.28	87.5	84.7	98.5	114.7	102.1	112.5	90.2333	109.767	DOWN	0.822047	0.0270567
Q9BTV4	TMEM43	Transmembrane protein 43 OS=Homo sapiens OX=9606 GN=TMEM43 PE=1 SV=1	High	42	15	24	15	400	44.8	8.13	82.4	96.7	91.6	104.2	104.1	121.1	90.2333	109.8	DOWN	0.821797	0.0496648
P42229	STAT5A	Signal transducer and activator of transcription 5A OS=Homo sapiens OX=9606 GN=STAT5A PE=1 SV=1	High	31	21	25	5	794	90.6	6.39	98.4	92.4	79.6	112.6	106.3	110.7	90.1333	109.867	DOWN	0.820388	0.0279557
P61020	RAB5B	Ras-related protein Rab-5B OS=Homo sapiens OX=9606 GN=RAB5B PE=1 SV=1	High	57	9	19	5	215	23.7	8.13	90.6	90	89.7	107	110	112.6	90.1	109.867	DOWN	0.820085	0.00027136
Q8WUY3	PRUNE2	Protein prune homolog 2 OS=Homo sapiens OX=9606 GN=PRUNE2 PE=1 SV=3	High	0	1	1	1	3088	340.4	4.45	97.4	93.6	79.2	104.3	111.8	113.5	90.0667	109.867	DOWN	0.819782	0.0334615
Q7Z5L7	PODN	Podocan OS=Homo sapiens OX=9606 GN=PODN PE=1 SV=2	High	6	3	6	3	613	68.9	6.99	87.8	94.6	87.7	110.2	98.9	120.9	90.0333	110	DOWN	0.818485	0.0416297
Q14643	ITPR1	Inositol 1,4,5-trisphosphate receptor type 1 OS=Homo sapiens OX=9606 GN=ITPR1 PE=1 SV=3	High	13	33	37	23	2758	313.7	6.04	90	90.7	89.1	114.4	102.6	113.2	89.9333	110.067	DOWN	0.817081	0.00596809
Q9HBI0	PARVG	Gamma-parvin OS=Homo sapiens OX=9606 GN=PARVG PE=1 SV=1	High	7	2	2	2	331	37.5	5.49	87.8	84.4	97.4	119.2	100.5	110.8	89.8667	110.167	DOWN	0.815734	0.0381478
Q9Y2Z9	COQ6	Ubiquinone biosynthesis monooxygenase COQ6, mitochondrial OS=Homo sapiens OX=9606 GN=COQ6 PE=1 SV=2	High	4	2	3	2	468	50.8	7.3	93.5	90.5	85.3	102.1	115.5	113	89.7667	110.2	DOWN	0.81458	0.0127221
Q9H492	MAP1LC3A	Microtubule-associated proteins 1A/1B light chain 3A OS=Homo sapiens OX=9606 GN=MAP1LC3A PE=1 SV=2	High	12	1	1	1	121	14.3	8.68	94.4	91.4	83.5	116.4	101.1	113.2	89.7667	110.233	DOWN	0.814333	0.0227065
P21359	NF1	Neurofibromin OS=Homo sapiens OX=9606 GN=NF1 PE=1 SV=2	High	2	4	4	4	2839	319.2	7.39	86.5	84.5	98	113.7	105.8	111.4	89.6667	110.3	DOWN	0.812934	0.0128073
P48681	NES	Nestin OS=Homo sapiens OX=9606 GN=NES PE=1 SV=2	High	24	33	43	33	1621	177.3	4.36	81.2	97.8	89.9	120.5	101	109.6	89.6333	110.367	DOWN	0.812141	0.0487926
P53708	ITGA8	Integrin alpha-8 OS=Homo sapiens OX=9606 GN=ITGA8 PE=1 SV=3	High	5	4	5	4	1063	117.4	5.58	88.9	83.3	96.2	118.1	99.7	113.8	89.4667	110.533	DOWN	0.809409	0.034633
Q99719	SEPTIN5	Septin-5 OS=Homo sapiens OX=9606 GN=SEPTIN5 PE=1 SV=1	High	11	5	5	4	369	42.8	6.67	87.2	85.2	96	110.9	99.7	121	89.4667	110.533	DOWN	0.809409	0.0393842
Q86TP1	PRUNE1	Exopolyphosphatase PRUNE1 OS=Homo sapiens OX=9606 GN=PRUNE1 PE=1 SV=2	High	13	5	5	5	453	50.2	5.5	84.1	90.7	93.3	112.1	105.4	114.4	89.3667	110.633	DOWN	0.807773	0.00522209
Q92934	BAD	Bcl2-associated agonist of cell death OS=Homo sapiens OX=9606 GN=BAD PE=1 SV=3	High	6	1	2	1	168	18.4	7.15	92.8	84.9	90.1	116	99.1	117.2	89.2667	110.767	DOWN	0.805898	0.0267818
Q8IVN3	MUSTN1	Musculoskeletal embryonic nuclear protein 1 OS=Homo sapiens OX=9606 GN=MUSTN1 PE=3 SV=2	High	15	2	2	2	82	8.9	9.86	76.7	101.5	89.5	108.6	115.6	108	89.2333	110.733	DOWN	0.80584	0.0467629
P07101	TH	Tyrosine 3-monooxygenase OS=Homo sapiens OX=9606 GN=TH PE=1 SV=5	High	11	4	5	4	528	58.6	6.3	82.6	97.1	87.5	109.1	109.4	114.3	89.0667	110.933	DOWN	0.802885	0.00881111
Q9Y520	PRRC2C	Protein PRRC2C OS=Homo sapiens OX=9606 GN=PRRC2C PE=1 SV=4	Low	0	1	1	1	2896	316.7	9.13	84.4	85.5	97.3	115.9	103.5	113.4	89.0667	110.933	DOWN	0.802885	0.0174914
Q5M775	SPECC1	Cytospin-B OS=Homo sapiens OX=9606 GN=SPECC1 PE=1 SV=1	High	7	7	7	5	1068	118.5	6.7	80.7	91	95	120.5	104.9	107.8	88.9	111.067	DOWN	0.80042	0.0258646
Q16647	PTGIS	Prostacyclin synthase OS=Homo sapiens OX=9606 GN=PTGIS PE=1 SV=1	High	19	7	13	7	500	57.1	7.31	100.2	86.5	79.8	118.2	109.8	105.4	88.8333	111.133	DOWN	0.79934	0.0345364
Q9BYN8	MRPS26	28S ribosomal protein S26, mitochondrial OS=Homo sapiens OX=9606 GN=MRPS26 PE=1 SV=1	High	25	5	7	5	205	24.2	10.39	96	77.9	92.6	109.7	111.7	112.2	88.8333	111.2	DOWN	0.798861	0.0162713
Q86UT6	NLRX1	NLR family member X1 OS=Homo sapiens OX=9606 GN=NLRX1 PE=1 SV=1	High	8	6	9	6	975	107.5	7.37	90	88.8	87.6	112.1	109.5	112	88.8	111.2	DOWN	0.798561	3.3964e-05
Q86VS8	HOOK3	Protein Hook homolog 3 OS=Homo sapiens OX=9606 GN=HOOK3 PE=1 SV=2	High	11	8	8	8	718	83.1	5.17	87.3	93.4	85.6	109.6	109.5	114.7	88.7667	111.267	DOWN	0.797783	0.00153641
Q6ICL3	TANGO2	Transport and Golgi organization protein 2 homolog OS=Homo sapiens OX=9606 GN=TANGO2 PE=1 SV=1	High	10	2	2	2	276	30.9	5.17	90.9	83.9	91.4	121	96.4	116.3	88.7333	111.233	DOWN	0.797723	0.0468057
Q15942	ZYX	Zyxin OS=Homo sapiens OX=9606 GN=ZYX PE=1 SV=1	High	17	7	14	7	572	61.2	6.67	86.9	90.1	89.2	112.5	109.7	111.6	88.7333	111.267	DOWN	0.797484	5.7548e-05
Q9H9A6	LRRC40	Leucine-rich repeat-containing protein 40 OS=Homo sapiens OX=9606 GN=LRRC40 PE=1 SV=1	High	17	9	10	9	602	68.2	6.43	85.8	86.9	92.8	119.1	116.3	99.1	88.5	111.5	DOWN	0.793722	0.0254761
Q9H6E4	CCDC134	Coiled-coil domain-containing protein 134 OS=Homo sapiens OX=9606 GN=CCDC134 PE=1 SV=1	High	8	1	2	1	229	26.5	8.85	92.5	86.4	86.5	105.7	109.6	119.2	88.4667	111.5	DOWN	0.793423	0.00683749
Q15555	MAPRE2	Microtubule-associated protein RP/EB family member 2 OS=Homo sapiens OX=9606 GN=MAPRE2 PE=1 SV=1	High	10	3	4	2	327	37	5.57	88.4	89.1	87.7	100.6	124.7	109.5	88.4	111.6	DOWN	0.792115	0.0301598
Q9Y696	CLIC4	Chloride intracellular channel protein 4 OS=Homo sapiens OX=9606 GN=CLIC4 PE=1 SV=4	High	63	13	26	13	253	28.8	5.59	82.7	88.7	93.7	118.1	104.3	112.4	88.3667	111.6	DOWN	0.791816	0.0104643
P07305	H1-0	Histone H1.0 OS=Homo sapiens OX=9606 GN=H1-0 PE=1 SV=3	High	31	7	23	7	194	20.9	10.84	85	92.8	87.3	108.4	105.4	121.2	88.3667	111.667	DOWN	0.791343	0.0122551
O14531	DPYSL4	Dihydropyrimidinase-related protein 4 OS=Homo sapiens OX=9606 GN=DPYSL4 PE=1 SV=2	High	3	1	3	1	572	61.8	7.09	88.7	88.6	87.4	114.6	112.8	107.9	88.2333	111.767	DOWN	0.789442	0.000325595
Q96IZ0	PAWR	PRKC apoptosis WT1 regulator protein OS=Homo sapiens OX=9606 GN=PAWR PE=1 SV=1	High	5	1	1	1	340	36.5	5.41	80.5	85	99.2	107.5	114.8	113	88.2333	111.767	DOWN	0.789442	0.017672
P06241	FYN	Tyrosine-protein kinase Fyn OS=Homo sapiens OX=9606 GN=FYN PE=1 SV=3	High	7	4	5	1	537	60.7	6.67	85.6	83.7	95.3	101.9	108	125.5	88.2	111.8	DOWN	0.788909	0.0409389
Q14642	INPP5A	Inositol polyphosphate-5-phosphatase A OS=Homo sapiens OX=9606 GN=INPP5A PE=1 SV=1	High	6	3	4	3	412	47.8	7.03	85.8	92.4	86.4	118.1	110.6	106.7	88.2	111.8	DOWN	0.788909	0.00395589
Q9NZR1	TMOD2	Tropomodulin-2 OS=Homo sapiens OX=9606 GN=TMOD2 PE=1 SV=1	High	22	6	8	5	351	39.6	5.27	89	90	85.5	110.3	107.6	117.5	88.1667	111.8	DOWN	0.788611	0.00190957
Q96PU8	QKI	Protein quaking OS=Homo sapiens OX=9606 GN=QKI PE=1 SV=1	High	12	3	4	3	341	37.6	8.56	97.5	84.8	82.1	116.6	113.5	105.5	88.1333	111.867	DOWN	0.787843	0.0148289
P28289	TMOD1	Tropomodulin-1 OS=Homo sapiens OX=9606 GN=TMOD1 PE=1 SV=1	High	28	9	11	8	359	40.5	5.1	90.2	87.9	86.2	110.9	109	115.9	88.1	111.933	DOWN	0.787076	0.000542533
P46939	UTRN	Utrophin OS=Homo sapiens OX=9606 GN=UTRN PE=1 SV=2	High	31	94	132	93	3433	394.2	5.33	88.2	92.3	83.4	120.2	105	110.8	87.9667	112	DOWN	0.785417	0.00935817
Q93062	RBPMS	RNA-binding protein with multiple splicing OS=Homo sapiens OX=9606 GN=RBPMS PE=1 SV=1	Medium	4	1	1	1	196	21.8	8.07	79	96.3	88.5	100.5	121.4	114.3	87.9333	112.067	DOWN	0.784652	0.0380827
P13591	NCAM1	Neural cell adhesion molecule 1 OS=Homo sapiens OX=9606 GN=NCAM1 PE=1 SV=3	High	8	5	5	5	858	94.5	4.87	85.7	87.9	89.9	106	116.6	113.8	87.8333	112.133	DOWN	0.783294	0.00201737
Q5U651	RASIP1	Ras-interacting protein 1 OS=Homo sapiens OX=9606 GN=RASIP1 PE=1 SV=1	Medium	1	1	1	1	963	103.4	7.96	77.2	91.5	94.8	118.8	105.7	112	87.8333	112.167	DOWN	0.783061	0.0210157
Q8IVM0	CCDC50	Coiled-coil domain-containing protein 50 OS=Homo sapiens OX=9606 GN=CCDC50 PE=1 SV=1	Low	2	1	1	1	306	35.8	6.65	87.9	92.5	82.8	101.2	123.5	112	87.7333	112.233	DOWN	0.781705	0.0251398
Q8WWP7	GIMAP1	GTPase IMAP family member 1 OS=Homo sapiens OX=9606 GN=GIMAP1 PE=1 SV=1	High	15	4	8	4	306	34.3	8.87	91.9	85.6	85.7	117.9	106	112.8	87.7333	112.233	DOWN	0.781705	0.00369188
Q16181	SEPTIN7	Septin-7 OS=Homo sapiens OX=9606 GN=SEPTIN7 PE=1 SV=2	High	46	19	46	17	437	50.6	8.63	87.4	92.5	83.3	125.6	102.8	108.4	87.7333	112.267	DOWN	0.781473	0.0289898
Q687X5	STEAP4	Metalloreductase STEAP4 OS=Homo sapiens OX=9606 GN=STEAP4 PE=1 SV=1	High	30	9	13	9	459	51.9	9.29	84.1	96.8	82.1	114.8	107.7	114.5	87.6667	112.333	DOWN	0.780415	0.00873669
P35612	ADD2	Beta-adducin OS=Homo sapiens OX=9606 GN=ADD2 PE=1 SV=3	High	5	3	4	3	726	80.8	5.92	86.6	81.6	94.7	114.6	118.3	104.1	87.6333	112.333	DOWN	0.780119	0.0124245
Q9ULJ6	ZMIZ1	Zinc finger MIZ domain-containing protein 1 OS=Homo sapiens OX=9606 GN=ZMIZ1 PE=1 SV=3	High	2	2	2	2	1067	115.4	7.46	90.6	90.9	81.2	114.5	104.4	118.4	87.5667	112.433	DOWN	0.778832	0.00904885
P48509	CD151	CD151 antigen OS=Homo sapiens OX=9606 GN=CD151 PE=1 SV=3	High	14	4	5	4	253	28.3	7.47	84.6	94.5	83.6	96.7	120.1	120.6	87.5667	112.467	DOWN	0.778601	0.0445933
O75787	ATP6AP2	Renin receptor OS=Homo sapiens OX=9606 GN=ATP6AP2 PE=1 SV=2	High	3	1	1	1	350	39	6.1	80.8	80.7	100.8	109	118	110.7	87.4333	112.567	DOWN	0.776725	0.0254507
Q15391	P2RY14	P2Y purinoceptor 14 OS=Homo sapiens OX=9606 GN=P2RY14 PE=2 SV=1	High	3	1	1	1	338	38.9	9.47	89.1	77.7	95.4	104	122.8	111	87.4	112.6	DOWN	0.776199	0.0288339
Q08499	PDE4D	cAMP-specific 3',5'-cyclic phosphodiesterase 4D OS=Homo sapiens OX=9606 GN=PDE4D PE=1 SV=2	High	5	3	3	3	809	91.1	5.54	87.7	79.7	94.7	107.2	111.3	119.4	87.3667	112.633	DOWN	0.775673	0.0108814
P10644	PRKAR1A	cAMP-dependent protein kinase type I-alpha regulatory subunit OS=Homo sapiens OX=9606 GN=PRKAR1A PE=1 SV=1	High	25	10	19	10	381	43	5.35	91.8	89.8	80.4	106.8	113.8	117.3	87.3333	112.633	DOWN	0.775377	0.00565865
B7ZAQ6	GPR89A	Golgi pH regulator A OS=Homo sapiens OX=9606 GN=GPR89A PE=1 SV=2	High	14	4	6	4	455	52.9	9.28	86.9	80.1	95	101.7	125.7	110.7	87.3333	112.7	DOWN	0.774919	0.036701
P14543	NID1	Nidogen-1 OS=Homo sapiens OX=9606 GN=NID1 PE=1 SV=3	High	26	28	57	27	1247	136.3	5.29	79.8	92.5	89.2	100.9	116.6	120.9	87.1667	112.8	DOWN	0.772754	0.0232762
Q86UL3	GPAT4	Glycerol-3-phosphate acyltransferase 4 OS=Homo sapiens OX=9606 GN=GPAT4 PE=1 SV=1	High	3	1	1	1	456	52	9.19	89.8	81.8	89.8	110	99.7	128.8	87.1333	112.833	DOWN	0.77223	0.0450579
Q6IA86	ELP2	Elongator complex protein 2 OS=Homo sapiens OX=9606 GN=ELP2 PE=1 SV=2	High	2	1	1	1	826	92.4	5.96	89.2	83.7	88.1	126.8	97.1	115.1	87	113	DOWN	0.769912	0.0417749
Q8IVI9	NOSTRIN	Nostrin OS=Homo sapiens OX=9606 GN=NOSTRIN PE=1 SV=2	High	8	2	2	2	506	57.6	8.97	83.7	93.8	83.3	113.6	111	114.6	86.9333	113.067	DOWN	0.768868	0.00191009
Q8NBM8	PCYOX1L	Prenylcysteine oxidase-like OS=Homo sapiens OX=9606 GN=PCYOX1L PE=1 SV=2	High	4	2	2	2	494	54.6	7.31	82.1	83.5	94.4	124.3	105.7	110.1	86.6667	113.367	DOWN	0.764481	0.0173826
P86790	CCZ1B	Vacuolar fusion protein CCZ1 homolog B OS=Homo sapiens OX=9606 GN=CCZ1B PE=1 SV=1	High	3	1	1	1	482	55.8	6.48	92.3	79.4	87.9	121	101.7	117.8	86.5333	113.5	DOWN	0.762408	0.0188793
Q01118	SCN7A	Sodium channel protein type 7 subunit alpha OS=Homo sapiens OX=9606 GN=SCN7A PE=1 SV=2	High	1	1	1	1	1682	193.4	7.96	93.1	77.3	88.8	112.8	108.8	119.2	86.4	113.6	DOWN	0.760563	0.00832277
Q99501	GAS2L1	GAS2-like protein 1 OS=Homo sapiens OX=9606 GN=GAS2L1 PE=1 SV=2	Medium	1	1	1	1	681	72.7	10.05	83.7	88.7	86.6	102.9	124.4	113.7	86.3333	113.667	DOWN	0.759531	0.0127608
O43301	HSPA12A	Heat shock 70 kDa protein 12A OS=Homo sapiens OX=9606 GN=HSPA12A PE=1 SV=2	High	17	9	11	9	675	74.9	6.77	86	89.7	83.1	115.3	109.7	116.2	86.2667	113.733	DOWN	0.758499	0.00059682
O95425	SVIL	Supervillin OS=Homo sapiens OX=9606 GN=SVIL PE=1 SV=2	High	7	13	13	13	2214	247.6	6.98	87.8	87.4	83.4	110.2	102.4	128.7	86.2	113.767	DOWN	0.757691	0.0253807
Q8TDZ2	MICAL1	[F-actin]-monooxygenase MICAL1 OS=Homo sapiens OX=9606 GN=MICAL1 PE=1 SV=2	High	11	9	10	8	1067	117.8	6.4	84	87.1	87.6	112.6	120.8	108.1	86.2333	113.833	DOWN	0.75754	0.00207277
Q7Z7L8	C11orf96	Uncharacterized protein C11orf96 OS=Homo sapiens OX=9606 GN=C11orf96 PE=1 SV=3	Medium	2	1	1	1	435	46.1	9.99	79	86.2	93.4	115.6	117.8	108	86.2	113.8	DOWN	0.757469	0.00568041
Q96S86	HAPLN3	Hyaluronan and proteoglycan link protein 3 OS=Homo sapiens OX=9606 GN=HAPLN3 PE=2 SV=1	High	7	2	3	2	360	40.9	6.52	83.4	81.4	93.8	112.2	122.6	106.7	86.2	113.833	DOWN	0.757247	0.0102343
Q9P291	ARMCX1	Armadillo repeat-containing X-linked protein 1 OS=Homo sapiens OX=9606 GN=ARMCX1 PE=1 SV=1	High	5	2	2	2	453	49.2	9.22	84	97.6	76.6	114.8	107.5	119.5	86.0667	113.933	DOWN	0.755413	0.0169495
Q587I9	SFT2D3	Vesicle transport protein SFT2C OS=Homo sapiens OX=9606 GN=SFT2D3 PE=2 SV=1	High	7	1	1	1	215	21.8	9.89	80.2	93.8	84	114.9	115.4	111.7	86	114	DOWN	0.754386	0.0026629
Q14118	DAG1	Dystroglycan OS=Homo sapiens OX=9606 GN=DAG1 PE=1 SV=2	High	13	11	15	11	895	97.4	8.56	88.7	96	73.2	114.6	110.8	116.7	85.9667	114.033	DOWN	0.753873	0.015553
Q9UDY4	DNAJB4	DnaJ homolog subfamily B member 4 OS=Homo sapiens OX=9606 GN=DNAJB4 PE=1 SV=1	High	29	9	11	8	337	37.8	8.5	85.1	91.3	81	123.9	96.7	122	85.8	114.2	DOWN	0.751313	0.0374554
P27487	DPP4	Dipeptidyl peptidase 4 OS=Homo sapiens OX=9606 GN=DPP4 PE=1 SV=2	High	13	10	13	10	766	88.2	6.04	82.6	87.8	86.8	111.4	108.9	122.5	85.7333	114.267	DOWN	0.750292	0.00309776
O14974	PPP1R12A	Protein phosphatase 1 regulatory subunit 12A OS=Homo sapiens OX=9606 GN=PPP1R12A PE=1 SV=1	High	20	17	21	17	1030	115.2	5.4	81.2	87.5	88.2	117.8	110.6	114.7	85.6333	114.367	DOWN	0.748761	0.00070769
Q02108	GUCY1A1	Guanylate cyclase soluble subunit alpha-1 OS=Homo sapiens OX=9606 GN=GUCY1A1 PE=1 SV=2	High	13	8	9	8	690	77.4	7.11	82.3	84.4	90	125	102.5	115.8	85.5667	114.433	DOWN	0.747742	0.0140386
P48059	LIMS1	LIM and senescent cell antigen-like-containing domain protein 1 OS=Homo sapiens OX=9606 GN=LIMS1 PE=1 SV=4	High	38	11	17	7	325	37.2	8.05	78.5	94.4	83.6	126.4	100.5	116.6	85.5	114.5	DOWN	0.746725	0.030984
P52943	CRIP2	Cysteine-rich protein 2 OS=Homo sapiens OX=9606 GN=CRIP2 PE=1 SV=1	High	40	6	10	6	208	22.5	8.72	73.2	95.6	87.5	120.4	109.2	114.1	85.4333	114.567	DOWN	0.745708	0.0163033
Q9BZL4	PPP1R12C	Protein phosphatase 1 regulatory subunit 12C OS=Homo sapiens OX=9606 GN=PPP1R12C PE=1 SV=1	High	7	6	6	6	782	84.8	5.57	86.6	84.5	85.2	111.4	116	116.4	85.4333	114.6	DOWN	0.745492	7.0724e-05
P22105	TNXB	Tenascin-X OS=Homo sapiens OX=9606 GN=TNXB PE=1 SV=5	High	11	23	27	23	4244	458.1	5.17	79.9	96.6	79.5	104	113.9	126	85.3333	114.633	DOWN	0.744402	0.026105
P08133	ANXA6	Annexin A6 OS=Homo sapiens OX=9606 GN=ANXA6 PE=1 SV=3	High	66	45	159	45	673	75.8	5.6	83	91.1	81.9	111.7	115	117.3	85.3333	114.667	DOWN	0.744186	0.000911072
O43294	TGFB1I1	Transforming growth factor beta-1-induced transcript 1 protein OS=Homo sapiens OX=9606 GN=TGFB1I1 PE=1 SV=2	High	26	10	14	10	461	49.8	7.03	88.4	88.5	79.1	115.9	110.1	118	85.3333	114.667	DOWN	0.744186	0.00169061
Q9UPQ0	LIMCH1	LIM and calponin homology domains-containing protein 1 OS=Homo sapiens OX=9606 GN=LIMCH1 PE=1 SV=4	High	10	9	11	9	1083	121.8	6.47	85.5	90	80.1	110.2	110.3	123.9	85.2	114.8	DOWN	0.74216	0.0053047
P09172	DBH	Dopamine beta-hydroxylase OS=Homo sapiens OX=9606 GN=DBH PE=1 SV=3	High	12	6	8	6	617	69	6.42	84.1	88.8	82.1	110.7	121.1	113.2	85	115	DOWN	0.73913	0.00127141
Q04609	FOLH1	Glutamate carboxypeptidase 2 OS=Homo sapiens OX=9606 GN=FOLH1 PE=1 SV=1	High	5	4	5	4	750	84.3	6.98	79.4	96.6	78.8	101.7	111.4	132.1	84.9333	115.067	DOWN	0.738123	0.0479785
Q9Y490	TLN1	Talin-1 OS=Homo sapiens OX=9606 GN=TLN1 PE=1 SV=3	High	63	121	324	111	2541	269.6	6.07	87.4	86.1	80.9	122.1	108.5	115	84.8	115.2	DOWN	0.736111	0.00230358
P04150	NR3C1	Glucocorticoid receptor OS=Homo sapiens OX=9606 GN=NR3C1 PE=1 SV=1	Medium	1	1	1	1	777	85.6	6.38	85.7	79.9	88.5	127.2	111.3	107.3	84.7	115.267	DOWN	0.734818	0.00971481
P63096	GNAI1	Guanine nucleotide-binding protein G(i) subunit alpha-1 OS=Homo sapiens OX=9606 GN=GNAI1 PE=1 SV=2	High	30	10	29	4	354	40.3	5.97	84.1	72.4	97.3	115.4	110.8	120	84.6	115.4	DOWN	0.733102	0.0159013
P50895	BCAM	Basal cell adhesion molecule OS=Homo sapiens OX=9606 GN=BCAM PE=1 SV=2	High	31	16	32	16	628	67.4	5.81	73.7	85.8	94.1	109.7	105.1	131.6	84.5333	115.467	DOWN	0.732102	0.0375072
Q8N6G6	ADAMTSL1	ADAMTS-like protein 1 OS=Homo sapiens OX=9606 GN=ADAMTSL1 PE=1 SV=4	Medium	1	1	1	1	1762	193.3	7.8	78.6	81.2	93.5	134.3	103.3	109	84.4333	115.533	DOWN	0.730814	0.0423724
O00159	MYO1C	Unconventional myosin-Ic OS=Homo sapiens OX=9606 GN=MYO1C PE=1 SV=4	High	37	31	56	31	1063	121.6	9.41	80.8	87.9	84.5	111.6	110.7	124.5	84.4	115.6	DOWN	0.730104	0.00313468
P40123	CAP2	Adenylyl cyclase-associated protein 2 OS=Homo sapiens OX=9606 GN=CAP2 PE=1 SV=1	High	36	15	21	14	477	52.8	6.37	81.9	87.8	83.5	132	108.9	106	84.4	115.633	DOWN	0.729893	0.0206053
A1A4S6	ARHGAP10	Rho GTPase-activating protein 10 OS=Homo sapiens OX=9606 GN=ARHGAP10 PE=1 SV=1	High	5	4	6	4	786	89.3	7.18	79.6	86.7	86.6	115	105.3	126.8	84.3	115.7	DOWN	0.728608	0.00913919
Q01740	FMO1	Dimethylaniline monooxygenase [N-oxide-forming] 1 OS=Homo sapiens OX=9606 GN=FMO1 PE=1 SV=3	High	25	12	16	12	532	60.3	7.2	99.4	78.3	75.1	105.3	123.1	118.7	84.2667	115.7	DOWN	0.72832	0.0279234
P10301	RRAS	Ras-related protein R-Ras OS=Homo sapiens OX=9606 GN=RRAS PE=1 SV=1	High	40	8	17	6	218	23.5	6.93	80.5	84.6	87.6	115	105.8	126.4	84.2333	115.733	DOWN	0.727823	0.00750453
Q96CF2	CHMP4C	Charged multivesicular body protein 4c OS=Homo sapiens OX=9606 GN=CHMP4C PE=1 SV=1	High	10	2	3	1	233	26.4	6.07	84.3	87.7	80.6	117.2	102	128.3	84.2	115.833	DOWN	0.726906	0.0160312
P28906	CD34	Hematopoietic progenitor cell antigen CD34 OS=Homo sapiens OX=9606 GN=CD34 PE=1 SV=2	High	2	1	3	1	385	40.7	7.37	72.3	101.2	79	118.3	123.2	106.2	84.1667	115.9	DOWN	0.726201	0.0346742
P61601	NCALD	Neurocalcin-delta OS=Homo sapiens OX=9606 GN=NCALD PE=1 SV=2	High	26	5	7	2	193	22.2	5.35	96.8	77.4	78	104.4	124.8	118.6	84.0667	115.933	DOWN	0.725129	0.0221399
Q9BV20	MRI1	Methylthioribose-1-phosphate isomerase OS=Homo sapiens OX=9606 GN=MRI1 PE=1 SV=1	High	20	6	7	6	369	39.1	6.3	86	88.8	76.9	116.1	107.7	124.5	83.9	116.1	DOWN	0.722653	0.00594368
Q01484	ANK2	Ankyrin-2 OS=Homo sapiens OX=9606 GN=ANK2 PE=1 SV=4	High	3	10	13	4	3957	433.4	5.14	82.5	88.9	80.3	112.2	121.2	114.9	83.9	116.1	DOWN	0.722653	0.000969811
Q16363	LAMA4	Laminin subunit alpha-4 OS=Homo sapiens OX=9606 GN=LAMA4 PE=1 SV=4	High	26	39	64	39	1823	202.4	6.28	71.9	86.9	92.7	106.3	119.3	122.8	83.8333	116.133	DOWN	0.721871	0.015473
Q14315	FLNC	Filamin-C OS=Homo sapiens OX=9606 GN=FLNC PE=1 SV=3	High	36	80	145	66	2725	290.8	5.97	83.6	99.9	67.6	108.6	117.6	122.6	83.7	116.267	DOWN	0.719897	0.0329726
O60504	SORBS3	Vinexin OS=Homo sapiens OX=9606 GN=SORBS3 PE=1 SV=2	High	17	11	13	11	671	75.3	9.45	78.7	92.9	79.3	124	112.8	112.4	83.6333	116.4	DOWN	0.718499	0.00545286
P31513	FMO3	Dimethylaniline monooxygenase [N-oxide-forming] 3 OS=Homo sapiens OX=9606 GN=FMO3 PE=1 SV=5	High	44	20	39	19	532	60	7.78	93.6	95.1	61.7	109.9	117.3	122.4	83.4667	116.533	DOWN	0.716247	0.0450021
Q4L180	FILIP1L	Filamin A-interacting protein 1-like OS=Homo sapiens OX=9606 GN=FILIP1L PE=1 SV=2	High	2	3	3	3	1135	130.3	6.57	78.5	81.7	90.2	114.9	118.8	116	83.4667	116.567	DOWN	0.716042	0.000844972
Q9NRM1	ENAM	Enamelin OS=Homo sapiens OX=9606 GN=ENAM PE=1 SV=3	Low	1	1	1	1	1142	128.7	6.83	86.7	79.3	83.5	115	108.7	126.9	83.1667	116.867	DOWN	0.711637	0.00423118
O60518	RANBP6	Ran-binding protein 6 OS=Homo sapiens OX=9606 GN=RANBP6 PE=1 SV=2	High	4	4	5	3	1105	124.6	5.01	88.6	79	81.6	113.8	102.5	134.4	83.0667	116.9	DOWN	0.710579	0.0257342
P46821	MAP1B	Microtubule-associated protein 1B OS=Homo sapiens OX=9606 GN=MAP1B PE=1 SV=2	High	19	37	51	36	2468	270.5	4.81	85.9	78.3	85	125.6	108	117.4	83.0667	117	DOWN	0.709972	0.00379746
P11137	MAP2	Microtubule-associated protein 2 OS=Homo sapiens OX=9606 GN=MAP2 PE=1 SV=4	High	1	2	2	2	1827	199.4	4.91	71.5	91.4	86.2	120.5	120	110.4	83.0333	116.967	DOWN	0.709889	0.00756248
P36269	GGT5	Glutathione hydrolase 5 proenzyme OS=Homo sapiens OX=9606 GN=GGT5 PE=1 SV=2	High	23	9	20	9	586	62.2	7.55	87.5	78.3	83.2	127.8	114.4	108.9	83	117.033	DOWN	0.7092	0.00539725
P03886	MT-ND1	NADH-ubiquinone oxidoreductase chain 1 OS=Homo sapiens OX=9606 GN=MT-ND1 PE=1 SV=1	High	6	1	1	1	318	35.6	6.55	85.2	73.1	90.6	120.1	109.3	121.6	82.9667	117	DOWN	0.709117	0.00623156
Q6PD74	AAGAB	Alpha- and gamma-adaptin-binding protein p34 OS=Homo sapiens OX=9606 GN=AAGAB PE=1 SV=1	High	4	1	1	1	315	34.6	4.64	81	76.9	91	130.3	115.1	105.8	82.9667	117.067	DOWN	0.708713	0.0146191
Q9H8W4	PLEKHF2	Pleckstrin homology domain-containing family F member 2 OS=Homo sapiens OX=9606 GN=PLEKHF2 PE=1 SV=1	High	15	3	4	3	249	27.8	8.21	76.7	84	88.1	104.8	121.1	125.3	82.9333	117.067	DOWN	0.708428	0.00853885
P08514	ITGA2B	Integrin alpha-IIb OS=Homo sapiens OX=9606 GN=ITGA2B PE=1 SV=3	High	4	3	3	3	1039	113.3	5.38	89.5	67.4	91.8	114.8	125	111.5	82.9	117.1	DOWN	0.707942	0.0175843
Q9NYN1	RASL12	Ras-like protein family member 12 OS=Homo sapiens OX=9606 GN=RASL12 PE=1 SV=1	Medium	4	1	1	1	266	29.6	9.03	79.1	76.7	92.7	117.9	107.3	126.4	82.8333	117.2	DOWN	0.706769	0.00988335
Q9H4M9	EHD1	EH domain-containing protein 1 OS=Homo sapiens OX=9606 GN=EHD1 PE=1 SV=2	High	47	23	40	17	534	60.6	6.83	85.2	73.3	89.5	123.1	102	126.9	82.6667	117.333	DOWN	0.704545	0.01919
P13224	GP1BB	Platelet glycoprotein Ib beta chain OS=Homo sapiens OX=9606 GN=GP1BB PE=1 SV=1	Medium	5	1	1	1	206	21.7	9.31	83.4	80.5	83.4	134.1	111.1	107.5	82.4333	117.567	DOWN	0.701162	0.0138209
Q08495	DMTN	Dematin OS=Homo sapiens OX=9606 GN=DMTN PE=1 SV=3	High	3	1	1	1	405	45.5	8.88	67.7	79	99.8	123.1	119	111.3	82.1667	117.8	DOWN	0.69751	0.0236425
Q63ZY3	KANK2	KN motif and ankyrin repeat domain-containing protein 2 OS=Homo sapiens OX=9606 GN=KANK2 PE=1 SV=1	High	30	23	35	22	851	91.1	5.63	83.5	85.1	77.6	122.2	106.2	125.3	82.0667	117.9	DOWN	0.69607	0.00483414
Q9H9S4	CAB39L	Calcium-binding protein 39-like OS=Homo sapiens OX=9606 GN=CAB39L PE=1 SV=3	High	20	7	8	6	337	39.1	8.4	82.3	91	72.3	120.3	108.6	125.3	81.8667	118.067	DOWN	0.693394	0.00781086
Q9BQJ4	TMEM47	Transmembrane protein 47 OS=Homo sapiens OX=9606 GN=TMEM47 PE=1 SV=1	High	4	1	2	1	181	20	6.73	75.3	90.6	79.7	129.8	111.2	113.5	81.8667	118.167	DOWN	0.692807	0.00806327
P05556	ITGB1	Integrin beta-1 OS=Homo sapiens OX=9606 GN=ITGB1 PE=1 SV=2	High	21	16	33	16	798	88.4	5.39	73.2	87.7	84.6	111	119.5	124	81.8333	118.167	DOWN	0.692525	0.00337193
Q92765	FRZB	Secreted frizzled-related protein 3 OS=Homo sapiens OX=9606 GN=FRZB PE=1 SV=2	High	6	2	3	2	325	36.2	8.46	84	71.1	90.3	110.4	125.2	119	81.8	118.2	DOWN	0.692047	0.00683778
Q9H8J5	MANSC1	MANSC domain-containing protein 1 OS=Homo sapiens OX=9606 GN=MANSC1 PE=2 SV=1	Low	2	1	1	1	431	46.8	6.54	76.4	82.7	86	100.3	122.4	132.1	81.7	118.267	DOWN	0.690812	0.020422
Q9UMS6	SYNPO2	Synaptopodin-2 OS=Homo sapiens OX=9606 GN=SYNPO2 PE=1 SV=2	High	18	18	28	18	1093	117.4	8.57	70.4	86.5	88.2	105.5	123.7	125.6	81.7	118.267	DOWN	0.690812	0.0129128
Q15404	RSU1	Ras suppressor protein 1 OS=Homo sapiens OX=9606 GN=RSU1 PE=1 SV=3	High	45	12	30	12	277	31.5	8.65	83.3	84.1	77.6	130.2	107.9	116.9	81.6667	118.333	DOWN	0.690141	0.0057003
Q9BQI0	AIF1L	Allograft inflammatory factor 1-like OS=Homo sapiens OX=9606 GN=AIF1L PE=1 SV=1	High	23	4	4	4	150	17.1	7.2	74.1	99.5	71.1	105.2	123.5	126.6	81.5667	118.433	DOWN	0.688714	0.0302769
P08183	ABCB1	ATP-dependent translocase ABCB1 OS=Homo sapiens OX=9606 GN=ABCB1 PE=1 SV=3	High	8	8	9	8	1280	141.4	9	82.8	94.1	67.1	133.1	118.4	104.4	81.3333	118.633	DOWN	0.685586	0.0307268
P56199	ITGA1	Integrin alpha-1 OS=Homo sapiens OX=9606 GN=ITGA1 PE=1 SV=2	High	17	19	29	19	1179	130.8	6.29	72.9	88.9	82.1	116.7	115.9	123.5	81.3	118.7	DOWN	0.68492	0.00201694
Q9ULC3	RAB23	Ras-related protein Rab-23 OS=Homo sapiens OX=9606 GN=RAB23 PE=1 SV=1	High	35	7	7	7	237	26.6	6.6	85.1	77	79.4	121.9	108	128.6	80.5	119.5	DOWN	0.67364	0.00393714
O75828	CBR3	Carbonyl reductase [NADPH] 3 OS=Homo sapiens OX=9606 GN=CBR3 PE=1 SV=3	High	53	11	23	8	277	30.8	6.18	90.1	80	71.3	98.8	124.4	135.4	80.4667	119.533	DOWN	0.673173	0.032234
P18206	VCL	Vinculin OS=Homo sapiens OX=9606 GN=VCL PE=1 SV=4	High	64	72	280	72	1134	123.7	5.66	78.1	80.9	81.9	128.9	107.5	122.8	80.3	119.733	DOWN	0.670657	0.00365694
Q9Y281	CFL2	Cofilin-2 OS=Homo sapiens OX=9606 GN=CFL2 PE=1 SV=1	High	59	9	37	5	166	18.7	7.88	84.9	78.6	76.9	121.4	106.9	131.3	80.1333	119.867	DOWN	0.668521	0.00607154
Q9Y6F6	MRVI1	Protein MRVI1 OS=Homo sapiens OX=9606 GN=MRVI1 PE=1 SV=4	High	11	10	10	10	904	97.9	5.63	80.6	92.4	66.4	130.8	110.8	119	79.8	120.2	DOWN	0.663894	0.0131149
Q15847	ADIRF	Adipogenesis regulatory factor OS=Homo sapiens OX=9606 GN=ADIRF PE=1 SV=1	High	79	4	8	4	76	7.9	5.31	72.3	82.4	84.5	140.6	105.3	114.9	79.7333	120.267	DOWN	0.662971	0.0223138
Q0ZGT2	NEXN	Nexilin OS=Homo sapiens OX=9606 GN=NEXN PE=1 SV=1	High	12	9	11	9	675	80.6	5.33	81	85.2	72.9	127.6	109.5	123.8	79.7	120.3	DOWN	0.66251	0.00351782
Q13201	MMRN1	Multimerin-1 OS=Homo sapiens OX=9606 GN=MMRN1 PE=1 SV=3	High	6	7	9	7	1228	138	7.93	76.1	83.1	79.4	131.1	105.8	124.6	79.5333	120.5	DOWN	0.660028	0.00643487
Q9HBL0	TNS1	Tensin-1 OS=Homo sapiens OX=9606 GN=TNS1 PE=1 SV=2	High	20	28	43	25	1735	185.6	7.75	81	83.3	74.3	124.9	111.8	124.8	79.5333	120.5	DOWN	0.660028	0.00132276
O60237	PPP1R12B	Protein phosphatase 1 regulatory subunit 12B OS=Homo sapiens OX=9606 GN=PPP1R12B PE=1 SV=2	High	2	2	4	2	982	110.3	5.67	77.8	87.3	73.4	125.8	113.2	122.4	79.5	120.467	DOWN	0.659934	0.00181617
A5A3E0	POTEF	POTE ankyrin domain family member F OS=Homo sapiens OX=9606 GN=POTEF PE=1 SV=2	High	8	7	232	1	1075	121.4	6.2	77.9	78.7	81.7	133.9	103	124.9	79.4333	120.6	DOWN	0.658651	0.011235
Q9BR39	JPH2	Junctophilin-2 OS=Homo sapiens OX=9606 GN=JPH2 PE=1 SV=2	Low	1	1	1	1	696	74.2	8.72	76.7	81.7	78.8	118	114.9	129.9	79.0667	120.933	DOWN	0.653804	0.000948738
Q16585	SGCB	Beta-sarcoglycan OS=Homo sapiens OX=9606 GN=SGCB PE=1 SV=1	Medium	3	1	1	1	318	34.8	8.62	82.1	87.2	66.1	132.6	95.5	136.6	78.4667	121.567	DOWN	0.645462	0.041435
Q13683	ITGA7	Integrin alpha-7 OS=Homo sapiens OX=9606 GN=ITGA7 PE=1 SV=3	High	10	11	13	11	1181	128.9	5.73	79.5	78.4	77.4	125.3	115.2	124.2	78.4333	121.567	DOWN	0.645188	0.00018766
Q8N1G2	CMTR1	Cap-specific mRNA (nucleoside-2'-O-)-methyltransferase 1 OS=Homo sapiens OX=9606 GN=CMTR1 PE=1 SV=1	High	4	3	3	3	835	95.3	7.05	76.7	84.9	73.1	123	115.5	126.9	78.2333	121.8	DOWN	0.64231	0.000840262
O75953	DNAJB5	DnaJ homolog subfamily B member 5 OS=Homo sapiens OX=9606 GN=DNAJB5 PE=1 SV=1	Medium	5	1	1	1	348	39.1	9.04	76.3	80.2	77.7	110	111.2	144.6	78.0667	121.933	DOWN	0.640241	0.0183127
Q93052	LPP	Lipoma-preferred partner OS=Homo sapiens OX=9606 GN=LPP PE=1 SV=1	High	35	14	24	14	612	65.7	7.37	77.8	75.8	80.1	126.7	120.6	119	77.9	122.1	DOWN	0.638002	7.62181e-05
O94875	SORBS2	Sorbin and SH3 domain-containing protein 2 OS=Homo sapiens OX=9606 GN=SORBS2 PE=1 SV=3	High	15	15	24	14	1100	124	8.31	77.2	82.7	73.3	112.9	116.8	137	77.7333	122.233	DOWN	0.635942	0.00500214
P60660	MYL6	Myosin light polypeptide 6 OS=Homo sapiens OX=9606 GN=MYL6 PE=1 SV=2	High	71	11	95	9	151	16.9	4.65	71.4	79.3	82.3	125.6	114.8	126.5	77.6667	122.3	DOWN	0.63505	0.00085067
Q9UGT4	SUSD2	Sushi domain-containing protein 2 OS=Homo sapiens OX=9606 GN=SUSD2 PE=1 SV=1	High	12	7	8	7	822	90.2	6.28	73.8	87.8	70.9	130	115.2	122.3	77.5	122.5	DOWN	0.632653	0.00262228
P11532	DMD	Dystrophin OS=Homo sapiens OX=9606 GN=DMD PE=1 SV=3	High	15	50	56	49	3685	426.5	5.88	79.5	77.1	75.2	123.8	106.2	138.2	77.2667	122.733	DOWN	0.629549	0.00822024
Q96BS2	TESC	Calcineurin B homologous protein 3 OS=Homo sapiens OX=9606 GN=TESC PE=1 SV=3	Medium	5	1	1	1	214	24.7	4.93	68.3	66.2	97	130.4	117.5	120.6	77.1667	122.833	DOWN	0.628223	0.0128434
Q13976	PRKG1	cGMP-dependent protein kinase 1 OS=Homo sapiens OX=9606 GN=PRKG1 PE=1 SV=3	High	28	18	22	18	671	76.3	6.04	78.6	80.7	71.6	132.2	126.5	110.3	76.9667	123	DOWN	0.625745	0.00293746
Q6FHJ7	SFRP4	Secreted frizzled-related protein 4 OS=Homo sapiens OX=9606 GN=SFRP4 PE=1 SV=2	High	8	2	2	2	346	39.8	8.82	81.2	68.6	81	145.5	118.2	105.6	76.9333	123.1	DOWN	0.624966	0.0209106
P55268	LAMB2	Laminin subunit beta-2 OS=Homo sapiens OX=9606 GN=LAMB2 PE=1 SV=2	High	33	50	100	50	1798	195.9	6.52	67.1	86.9	76.6	102.1	134.1	133.2	76.8667	123.133	DOWN	0.624256	0.0180823
Q13425	SNTB2	Beta-2-syntrophin OS=Homo sapiens OX=9606 GN=SNTB2 PE=1 SV=1	High	27	14	18	12	540	57.9	8.82	81	79.1	69.6	134.5	105.6	130.2	76.5667	123.433	DOWN	0.620308	0.00835577
Q96AC1	FERMT2	Fermitin family homolog 2 OS=Homo sapiens OX=9606 GN=FERMT2 PE=1 SV=1	High	38	26	50	26	680	77.8	6.7	73.8	81.5	74	137	109.2	124.5	76.4333	123.567	DOWN	0.618559	0.00501794
Q6NZI2	CAVIN1	Caveolae-associated protein 1 OS=Homo sapiens OX=9606 GN=CAVIN1 PE=1 SV=1	High	41	10	37	10	390	43.5	5.6	69.2	76	84.1	134.5	108.1	128.1	76.4333	123.567	DOWN	0.618559	0.00646071
Q14847	LASP1	LIM and SH3 domain protein 1 OS=Homo sapiens OX=9606 GN=LASP1 PE=1 SV=2	High	49	14	31	14	261	29.7	7.05	72.1	74	83	114	130	126.9	76.3667	123.633	DOWN	0.617687	0.00135244
Q9NZN4	EHD2	EH domain-containing protein 2 OS=Homo sapiens OX=9606 GN=EHD2 PE=1 SV=2	High	67	32	71	29	543	61.1	6.46	72.1	78.2	78.8	135.2	108.9	126.8	76.3667	123.633	DOWN	0.617687	0.0041935
Q9HCJ6	VAT1L	Synaptic vesicle membrane protein VAT-1 homolog-like OS=Homo sapiens OX=9606 GN=VAT1L PE=1 SV=2	High	8	3	3	3	419	45.9	5.06	74.9	76.1	77.1	116.6	121.3	134.1	76.0333	124	DOWN	0.613172	0.000806705
Q9H159	CDH19	Cadherin-19 OS=Homo sapiens OX=9606 GN=CDH19 PE=2 SV=1	High	4	3	3	3	772	86.9	4.73	80.7	73.5	73.6	113.8	134.3	124.1	75.9333	124.067	DOWN	0.612037	0.00165339
P08648	ITGA5	Integrin alpha-5 OS=Homo sapiens OX=9606 GN=ITGA5 PE=1 SV=2	High	10	9	13	9	1049	114.5	5.77	73	76	78.8	128	108.4	135.9	75.9333	124.1	DOWN	0.611872	0.00447173
P19086	GNAZ	Guanine nucleotide-binding protein G(z) subunit alpha OS=Homo sapiens OX=9606 GN=GNAZ PE=1 SV=3	High	12	3	3	3	355	40.9	7.61	75.9	66.9	84.7	144.4	115	113.1	75.8333	124.167	DOWN	0.610738	0.0131094
Q9H7Z6	KAT8	Histone acetyltransferase KAT8 OS=Homo sapiens OX=9606 GN=KAT8 PE=1 SV=2	High	4	2	10	2	458	52.4	8.27	80	73.5	74	131.5	102.8	138.2	75.8333	124.167	DOWN	0.610738	0.0119524
P60981	DSTN	Destrin OS=Homo sapiens OX=9606 GN=DSTN PE=1 SV=3	High	60	14	58	13	165	18.5	7.85	78.2	73.1	75.7	130.3	109.9	132.8	75.6667	124.333	DOWN	0.608579	0.00276783
P62736	ACTA2	Actin, aortic smooth muscle OS=Homo sapiens OX=9606 GN=ACTA2 PE=1 SV=1	High	75	22	722	4	377	42	5.39	75.8	75.6	75.4	131.2	108.7	133.3	75.6	124.4	DOWN	0.607717	0.00344702
P05413	FABP3	Fatty acid-binding protein, heart OS=Homo sapiens OX=9606 GN=FABP3 PE=1 SV=4	High	59	8	12	8	133	14.8	6.8	90.7	68.8	67	132.4	106.6	134.5	75.5	124.5	DOWN	0.606426	0.0141038
Q13418	ILK	Integrin-linked protein kinase OS=Homo sapiens OX=9606 GN=ILK PE=1 SV=2	High	30	14	32	14	452	51.4	8.07	71.6	77.9	76.9	136.1	111.2	126.3	75.4667	124.533	DOWN	0.605996	0.00282313
Q96P44	COL21A1	Collagen alpha-1(XXI) chain OS=Homo sapiens OX=9606 GN=COL21A1 PE=2 SV=1	Medium	1	1	1	1	957	99.3	8.32	67.9	87.3	71.1	98.3	125.4	149.9	75.4333	124.533	DOWN	0.605728	0.0378026
Q92777	SYN2	Synapsin-2 OS=Homo sapiens OX=9606 GN=SYN2 PE=2 SV=4	High	6	3	3	2	582	63	8.41	75.2	76.3	74.3	106.7	139.1	128.4	75.2667	124.733	DOWN	0.603421	0.00660395
Q96Q06	PLIN4	Perilipin-4 OS=Homo sapiens OX=9606 GN=PLIN4 PE=1 SV=2	High	10	3	4	3	1357	134.3	8.73	74.6	75.3	75.4	114.4	114.5	145.9	75.1	124.933	DOWN	0.601121	0.00895646
P21333	FLNA	Filamin-A OS=Homo sapiens OX=9606 GN=FLNA PE=1 SV=4	High	62	127	601	115	2647	280.6	6.06	78.3	73.8	72.9	129.7	111.3	134	75	125	DOWN	0.6	0.00221092
P11217	PYGM	Glycogen phosphorylase, muscle form OS=Homo sapiens OX=9606 GN=PYGM PE=1 SV=6	High	19	14	32	6	842	97	7.03	77.5	75.2	71	143.5	92.5	140.3	74.5667	125.433	DOWN	0.594472	0.0375157
O76070	SNCG	Gamma-synuclein OS=Homo sapiens OX=9606 GN=SNCG PE=1 SV=2	High	63	8	13	8	127	13.3	4.86	76.2	81.7	65.7	124.7	133.9	117.7	74.5333	125.433	DOWN	0.594207	0.00155292
P33992	MCM5	DNA replication licensing factor MCM5 OS=Homo sapiens OX=9606 GN=MCM5 PE=1 SV=5	High	9	5	5	5	734	82.2	8.37	73.2	72.5	77.8	136.3	120.6	119.7	74.5	125.533	DOWN	0.593468	0.000826668
Q13555	CAMK2G	Calcium/calmodulin-dependent protein kinase type II subunit gamma OS=Homo sapiens OX=9606 GN=CAMK2G PE=1 SV=4	High	20	8	13	6	558	62.6	7.83	74.3	74	74.6	128.1	113.4	135.6	74.3	125.7	DOWN	0.59109	0.0014017
Q9NVD7	PARVA	Alpha-parvin OS=Homo sapiens OX=9606 GN=PARVA PE=1 SV=1	High	23	8	20	7	372	42.2	5.95	73.4	76.9	72.4	140.5	110.9	125.9	74.2333	125.767	DOWN	0.590246	0.00399019
Q14BN4	SLMAP	Sarcolemmal membrane-associated protein OS=Homo sapiens OX=9606 GN=SLMAP PE=1 SV=1	High	30	27	41	27	828	95.1	5.47	73.3	77	72.3	136.8	108.4	132.1	74.2	125.767	DOWN	0.589981	0.0044188
P02511	CRYAB	Alpha-crystallin B chain OS=Homo sapiens OX=9606 GN=CRYAB PE=1 SV=2	High	55	8	18	8	175	20.1	7.33	70.6	67.7	83.5	132.6	112.5	133	73.9333	126.033	DOWN	0.586617	0.00333189
Q8WX93	PALLD	Palladin OS=Homo sapiens OX=9606 GN=PALLD PE=1 SV=3	High	12	14	26	14	1383	150.5	7.09	72.2	77.5	71.3	126	123.7	129.3	73.6667	126.333	DOWN	0.583113	3.12838e-05
Q03135	CAV1	Caveolin-1 OS=Homo sapiens OX=9606 GN=CAV1 PE=1 SV=4	High	43	8	42	8	178	20.5	6.02	60.4	73.3	87	129.3	121.9	128	73.5667	126.4	DOWN	0.582015	0.00273888
P15259	PGAM2	Phosphoglycerate mutase 2 OS=Homo sapiens OX=9606 GN=PGAM2 PE=1 SV=3	High	21	6	26	1	253	28.7	8.88	79.6	73	68.1	117.6	117	144.7	73.5667	126.433	DOWN	0.581861	0.00555431
Q53GG5	PDLIM3	PDZ and LIM domain protein 3 OS=Homo sapiens OX=9606 GN=PDLIM3 PE=1 SV=1	High	15	4	7	4	364	39.2	6.89	63.6	81.6	75.4	131	127.1	121.3	73.5333	126.467	DOWN	0.581444	0.000901921
P51636	CAV2	Caveolin-2 OS=Homo sapiens OX=9606 GN=CAV2 PE=1 SV=2	High	19	2	2	2	162	18.3	5.27	58.5	66.6	95	134.5	107.1	138.1	73.3667	126.567	DOWN	0.579668	0.0227419
P43121	MCAM	Cell surface glycoprotein MUC18 OS=Homo sapiens OX=9606 GN=MCAM PE=1 SV=2	High	33	18	37	18	646	71.6	5.76	62.8	76.2	80.6	127.3	122.1	131	73.2	126.8	DOWN	0.577287	0.000836899
P21695	GPD1	Glycerol-3-phosphate dehydrogenase [NAD(+)], cytoplasmic OS=Homo sapiens OX=9606 GN=GPD1 PE=1 SV=4	High	30	9	13	9	349	37.5	6.18	75.3	66.9	77.1	97.2	144.5	139	73.1	126.9	DOWN	0.576044	0.024337
P00918	CA2	Carbonic anhydrase 2 OS=Homo sapiens OX=9606 GN=CA2 PE=1 SV=2	High	62	13	46	13	260	29.2	7.4	66.8	76.7	73.4	90.7	155	137.4	72.3	127.7	DOWN	0.566171	0.0461614
P30837	ALDH1B1	Aldehyde dehydrogenase X, mitochondrial OS=Homo sapiens OX=9606 GN=ALDH1B1 PE=1 SV=3	High	25	10	16	8	517	57.2	6.8	81.1	67.4	66.9	124.6	121.6	138.3	71.8	128.167	DOWN	0.560208	0.00124489
Q6UWY5	OLFML1	Olfactomedin-like protein 1 OS=Homo sapiens OX=9606 GN=OLFML1 PE=1 SV=2	High	36	13	22	13	402	45.9	8.09	83.4	75.5	56.4	136.4	95.6	152.7	71.7667	128.233	DOWN	0.559657	0.0396641
Q9NR12	PDLIM7	PDZ and LIM domain protein 7 OS=Homo sapiens OX=9606 GN=PDLIM7 PE=1 SV=1	High	27	11	24	11	457	49.8	8.41	71.2	70.6	73.4	125.9	115.6	143.3	71.7333	128.267	DOWN	0.559252	0.00224535
O14558	HSPB6	Heat shock protein beta-6 OS=Homo sapiens OX=9606 GN=HSPB6 PE=1 SV=2	High	16	2	3	2	160	17.1	6.4	85.8	56.4	72.8	128.1	121.7	135.2	71.6667	128.333	DOWN	0.558442	0.00375221
P08294	SOD3	Extracellular superoxide dismutase [Cu-Zn] OS=Homo sapiens OX=9606 GN=SOD3 PE=1 SV=2	High	34	6	14	6	240	25.8	6.61	72.5	64.5	76.8	105.9	124.8	155.5	71.2667	128.733	DOWN	0.553599	0.0181774
O75112	LDB3	LIM domain-binding protein 3 OS=Homo sapiens OX=9606 GN=LDB3 PE=1 SV=2	High	12	7	7	7	727	77.1	8.13	71.2	73	68.2	116.8	124.8	146.1	70.8	129.233	DOWN	0.547846	0.00273257
Q7KZI7	MARK2	Serine/threonine-protein kinase MARK2 OS=Homo sapiens OX=9606 GN=MARK2 PE=1 SV=2	High	5	4	4	3	788	87.9	9.72	79.3	67.4	65.5	109.5	115.2	163.1	70.7333	129.267	DOWN	0.547189	0.0288949
Q2UY09	COL28A1	Collagen alpha-1(XXVIII) chain OS=Homo sapiens OX=9606 GN=COL28A1 PE=2 SV=2	High	8	8	11	8	1125	116.6	6.4	73.9	68.4	69.6	92.4	145.2	150.5	70.6333	129.367	DOWN	0.545993	0.0343799
P01909	HLA-DQA1	HLA class II histocompatibility antigen, DQ alpha 1 chain OS=Homo sapiens OX=9606 GN=HLA-DQA1 PE=1 SV=1	High	9	2	2	2	254	27.8	5.72	60	96.5	55.1	148.7	138.2	101.6	70.5333	129.5	DOWN	0.544659	0.0381162
Q01995	TAGLN	Transgelin OS=Homo sapiens OX=9606 GN=TAGLN PE=1 SV=4	High	74	15	176	15	201	22.6	8.84	73.9	68.6	68.7	150.6	101.1	137	70.4	129.567	DOWN	0.54335	0.0164093
Q7Z4I7	LIMS2	LIM and senescent cell antigen-like-containing domain protein 2 OS=Homo sapiens OX=9606 GN=LIMS2 PE=1 SV=1	High	23	7	9	3	341	38.9	8.05	69.9	64.2	76.7	140.3	110.6	138.2	70.2667	129.7	DOWN	0.541763	0.00436578
P12277	CKB	Creatine kinase B-type OS=Homo sapiens OX=9606 GN=CKB PE=1 SV=1	High	43	12	25	12	381	42.6	5.59	71	65.2	73.9	151.9	94.3	143.6	70.0333	129.933	DOWN	0.538994	0.0299669
Q15746	MYLK	Myosin light chain kinase, smooth muscle OS=Homo sapiens OX=9606 GN=MYLK PE=1 SV=4	High	17	29	63	28	1914	210.6	6.15	76.4	65.6	67	146.3	106.1	138.5	69.6667	130.3	DOWN	0.534664	0.00897425
Q05682	CALD1	Caldesmon OS=Homo sapiens OX=9606 GN=CALD1 PE=1 SV=3	High	44	41	89	40	793	93.2	5.66	67.1	69	71.6	137.5	121.6	133.2	69.2333	130.767	DOWN	0.529442	0.000235925
P53814	SMTN	Smoothelin OS=Homo sapiens OX=9606 GN=SMTN PE=1 SV=7	High	9	7	8	7	917	99	9.07	72.7	74.4	60	117.5	120.8	154.5	69.0333	130.933	DOWN	0.52724	0.00811613
P17600	SYN1	Synapsin-1 OS=Homo sapiens OX=9606 GN=SYN1 PE=1 SV=3	High	4	2	2	1	705	74.1	9.83	81.4	57.5	68	113.1	138.9	141.1	68.9667	131.033	DOWN	0.526329	0.00542594
Q9BX66	SORBS1	Sorbin and SH3 domain-containing protein 1 OS=Homo sapiens OX=9606 GN=SORBS1 PE=1 SV=3	High	15	19	31	18	1292	142.4	6.84	69	67.9	69.6	124.7	138.5	130.3	68.8333	131.167	DOWN	0.524778	0.000102775
P02775	PPBP	Platelet basic protein OS=Homo sapiens OX=9606 GN=PPBP PE=1 SV=3	High	19	2	3	2	128	13.9	8.79	65.9	60.5	75.7	148.1	135.3	114.5	67.3667	132.633	DOWN	0.507917	0.00372293
P29536	LMOD1	Leiomodin-1 OS=Homo sapiens OX=9606 GN=LMOD1 PE=1 SV=3	High	19	14	24	14	600	67	9.33	67.6	65.7	68.4	141.3	111.5	145.5	67.2333	132.767	DOWN	0.506402	0.00364024
Q96A00	PPP1R14A	Protein phosphatase 1 regulatory subunit 14A OS=Homo sapiens OX=9606 GN=PPP1R14A PE=1 SV=1	High	11	1	2	1	147	16.7	9.38	76.1	67.2	56.3	162.9	113.6	124	66.5333	133.5	DOWN	0.498377	0.0140301
O15061	SYNM	Synemin OS=Homo sapiens OX=9606 GN=SYNM PE=1 SV=2	High	14	20	24	20	1565	172.7	5.16	64.3	67	63.9	102.6	121.5	180.7	65.0667	134.933	DOWN	0.482213	0.0412513
Q7Z7G0	ABI3BP	Target of Nesh-SH3 OS=Homo sapiens OX=9606 GN=ABI3BP PE=1 SV=1	High	15	12	15	12	1075	118.6	9.44	69.8	66.9	57.7	132	128	145.6	64.8	135.2	DOWN	0.47929	0.000401498
P09493	TPM1	Tropomyosin alpha-1 chain OS=Homo sapiens OX=9606 GN=TPM1 PE=1 SV=2	High	70	35	146	16	284	32.7	4.74	66.1	65.8	61.8	141.5	110.7	154	64.5667	135.4	DOWN	0.476859	0.00542126
P24844	MYL9	Myosin regulatory light polypeptide 9 OS=Homo sapiens OX=9606 GN=MYL9 PE=1 SV=4	High	66	9	70	3	172	19.8	4.92	59.6	66.5	66.4	147.4	116.4	143.7	64.1667	135.833	DOWN	0.472393	0.00203593
P04271	S100B	Protein S100-B OS=Homo sapiens OX=9606 GN=S100B PE=1 SV=2	High	24	3	4	3	92	10.7	4.59	64.8	69.3	57.5	105.1	139.7	163.5	63.8667	136.1	DOWN	0.469263	0.0139696
O43556	SGCE	Epsilon-sarcoglycan OS=Homo sapiens OX=9606 GN=SGCE PE=1 SV=6	Medium	2	1	1	1	437	49.8	6.55	69.6	66.1	53.9	150.3	111.3	148.7	63.2	136.767	DOWN	0.462101	0.00565893
Q16853	AOC3	Membrane primary amine oxidase OS=Homo sapiens OX=9606 GN=AOC3 PE=1 SV=3	High	16	12	34	12	763	84.6	6.52	63.3	64.5	61.1	145.8	117.4	148	62.9667	137.067	DOWN	0.459387	0.00170643
Q13642	FHL1	Four and a half LIM domains protein 1 OS=Homo sapiens OX=9606 GN=FHL1 PE=1 SV=4	High	33	10	21	10	323	36.2	8.97	72	59.2	55.9	153.5	115.8	143.7	62.3667	137.667	DOWN	0.453027	0.00362181
Q969G5	CAVIN3	Caveolae-associated protein 3 OS=Homo sapiens OX=9606 GN=CAVIN3 PE=1 SV=3	High	24	6	10	6	261	27.7	6.43	55.5	59.8	69.9	155	116.4	143.3	61.7333	138.233	DOWN	0.446588	0.00329941
Q15124	PGM5	Phosphoglucomutase-like protein 5 OS=Homo sapiens OX=9606 GN=PGM5 PE=1 SV=2	High	35	17	29	17	567	62.2	7.21	60.8	62.1	61.1	146.6	123.8	145.6	61.3333	138.667	DOWN	0.442308	0.000486127
Q8TDH9	BLOC1S5	Biogenesis of lysosome-related organelles complex 1 subunit 5 OS=Homo sapiens OX=9606 GN=BLOC1S5 PE=1 SV=1	High	10	2	2	2	187	21.6	7.59	58.4	60	61.9	118.2	135.4	166.1	60.1	139.9	DOWN	0.429593	0.0047377
P32004	L1CAM	Neural cell adhesion molecule L1 OS=Homo sapiens OX=9606 GN=L1CAM PE=1 SV=2	High	2	2	2	2	1257	139.9	6.24	56.6	60.7	59	112.4	177.1	134.2	58.7667	141.233	DOWN	0.416096	0.0123436
P21291	CSRP1	Cysteine and glycine-rich protein 1 OS=Homo sapiens OX=9606 GN=CSRP1 PE=1 SV=3	High	68	12	32	12	193	20.6	8.57	57.4	58.1	59.5	162.6	121.1	141.2	58.3333	141.633	DOWN	0.411862	0.00226043
O60609	GFRA3	GDNF family receptor alpha-3 OS=Homo sapiens OX=9606 GN=GFRA3 PE=1 SV=2	Medium	2	1	1	1	400	44.5	7.74	52.2	72.8	49.7	130.4	185.4	109.4	58.2333	141.733	DOWN	0.410865	0.0247471
P07451	CA3	Carbonic anhydrase 3 OS=Homo sapiens OX=9606 GN=CA3 PE=1 SV=3	High	37	7	13	7	260	29.5	7.34	53.9	66.8	53.4	114.8	135.4	175.7	58.0333	141.967	DOWN	0.408781	0.0103539
P35749	MYH11	Myosin-11 OS=Homo sapiens OX=9606 GN=MYH11 PE=1 SV=3	High	59	135	766	110	1972	227.2	5.5	57.6	58.4	55.6	144.7	123.6	160	57.2	142.767	DOWN	0.400654	0.00127242
P00325	ADH1B	All-trans-retinol dehydrogenase [NAD(+)] ADH1B OS=Homo sapiens OX=9606 GN=ADH1B PE=1 SV=2	High	29	12	59	3	375	39.8	8.29	64	62.2	43.2	160.2	139.3	131.1	56.4667	143.533	DOWN	0.393405	0.00134249
P51911	CNN1	Calponin-1 OS=Homo sapiens OX=9606 GN=CNN1 PE=1 SV=2	High	42	11	31	10	297	33.2	9.07	57.7	55.5	56.1	153.4	118.8	158.4	56.4333	143.533	DOWN	0.393172	0.00220872
P07951	TPM2	Tropomyosin beta chain OS=Homo sapiens OX=9606 GN=TPM2 PE=1 SV=1	High	65	28	159	9	284	32.8	4.7	56.2	54.4	52.2	154.9	113.2	169.1	54.2667	145.733	DOWN	0.37237	0.00554459
P55083	MFAP4	Microfibril-associated glycoprotein 4 OS=Homo sapiens OX=9606 GN=MFAP4 PE=1 SV=2	High	18	3	5	3	255	28.6	5.63	66	49	40.5	185.9	105.1	153.6	51.8333	148.2	DOWN	0.349753	0.0173987
P17661	DES	Desmin OS=Homo sapiens OX=9606 GN=DES PE=1 SV=3	High	75	36	238	31	470	53.5	5.27	50.8	51.9	51.6	124	122.9	198.8	51.4333	148.567	DOWN	0.346197	0.0180449
P12829	MYL4	Myosin light chain 4 OS=Homo sapiens OX=9606 GN=MYL4 PE=1 SV=3	High	44	7	12	7	197	21.6	5.03	46.9	47.5	53.4	110.4	155.5	186.3	49.2667	150.733	DOWN	0.326847	0.010156
P60201	PLP1	Myelin proteolipid protein OS=Homo sapiens OX=9606 GN=PLP1 PE=1 SV=2	High	7	2	2	2	277	30.1	8.35	44.2	48.7	39.9	104.5	221.3	141.4	44.2667	155.733	DOWN	0.284247	0.0321295
A2RTY3	HEATR9	Protein HEATR9 OS=Homo sapiens OX=9606 GN=HEATR9 PE=2 SV=2	Low	2	1	1	1	570	65.6	9.2	42.5	35.4	22.8	171.8	137.4	190.2	33.5667	166.467	DOWN	0.201642	0.00129338
Q86XK7	VSIG1	V-set and immunoglobulin domain-containing protein 1 OS=Homo sapiens OX=9606 GN=VSIG1 PE=1 SV=1	High	3	1	1	1	387	41.8	4.65	39.9	43.9	388.5	44.1	39.6	44	157.433	42.5667	-	3.69851	0.376442
P06731	CEACAM5	Carcinoembryonic antigen-related cell adhesion molecule 5 OS=Homo sapiens OX=9606 GN=CEACAM5 PE=1 SV=3	High	3	2	2	2	702	76.7	5.92	97.6	34.3	335.9	50.2	41.7	40.3	155.933	44.0667	-	3.53858	0.290279
A0A0A0MS14	IGHV1-45	Immunoglobulin heavy variable 1-45 OS=Homo sapiens OX=9606 GN=IGHV1-45 PE=3 SV=1	High	9	1	1	1	117	13.5	9.1	369.7	54.9	41.8	57.9	39.5	36.1	155.467	44.5	-	3.49363	0.359868
Q05315	CLC	Galectin-10 OS=Homo sapiens OX=9606 GN=CLC PE=1 SV=3	High	39	4	27	4	142	16.4	7.37	50.2	124.2	290.7	45.9	41.2	47.7	155.033	44.9333	-	3.4503	0.196638
Q14117	DPYS	Dihydropyrimidinase OS=Homo sapiens OX=9606 GN=DPYS PE=1 SV=1	High	11	6	6	5	519	56.6	7.27	64.4	113.3	267.1	45.7	53.8	55.7	148.267	51.7333	-	2.86598	0.189548
P05120	SERPINB2	Plasminogen activator inhibitor 2 OS=Homo sapiens OX=9606 GN=SERPINB2 PE=1 SV=2	High	22	7	9	7	415	46.6	5.63	61.4	59.4	315.6	60.8	50.5	52.3	145.467	54.5333	-	2.66748	0.345611
Q3MHD2	LSM12	Protein LSM12 homolog OS=Homo sapiens OX=9606 GN=LSM12 PE=1 SV=2	Medium	7	1	1	1	195	21.7	7.74	313.3	67.5	54.6	55.4	52.1	57.1	145.133	54.8667	-	2.6452	0.343962
Q9Y2Y8	PRG3	Proteoglycan 3 OS=Homo sapiens OX=9606 GN=PRG3 PE=1 SV=2	High	25	4	9	4	225	25.4	4.81	53.1	59.1	322.3	49.6	60.7	55.1	144.833	55.1333	-	2.62696	0.369611
P25815	S100P	Protein S100-P OS=Homo sapiens OX=9606 GN=S100P PE=1 SV=2	High	48	4	22	4	95	10.4	4.88	53.8	43.8	331.1	67.5	41.9	61.9	142.9	57.1	-	2.50263	0.415105
P16050	ALOX15	Arachidonate 15-lipoxygenase OS=Homo sapiens OX=9606 GN=ALOX15 PE=1 SV=3	High	61	37	223	37	662	74.8	6.58	69.8	81	264.9	60.8	61.6	62	138.567	61.4667	-	2.25434	0.289826
A8K7I4	CLCA1	Calcium-activated chloride channel regulator 1 OS=Homo sapiens OX=9606 GN=CLCA1 PE=1 SV=3	High	32	25	40	25	914	100.2	6.37	58.6	61	295.9	57.9	62.9	63.6	138.5	61.4667	-	2.25325	0.383218
P01037	CST1	Cystatin-SN OS=Homo sapiens OX=9606 GN=CST1 PE=1 SV=3	High	57	7	26	5	141	16.4	7.21	64.2	62	283	61.6	62.9	66.4	136.4	63.6333	-	2.14353	0.377134
P48595	SERPINB10	Serpin B10 OS=Homo sapiens OX=9606 GN=SERPINB10 PE=1 SV=1	High	42	13	19	13	397	45.4	6.16	67.6	77.6	260.3	61.4	66.6	66.5	135.167	64.8333	-	2.08483	0.324464
P02741	CRP	C-reactive protein OS=Homo sapiens OX=9606 GN=CRP PE=1 SV=1	High	4	1	1	1	224	25	5.63	55.3	271.9	76.4	72	71.4	53	134.533	65.4667	-	2.05499	0.374942
P11678	EPX	Eosinophil peroxidase OS=Homo sapiens OX=9606 GN=EPX PE=1 SV=2	High	36	25	80	21	715	81	10.29	68.3	73.7	261.4	65.6	64.1	67.1	134.467	65.6	-	2.0498	0.339076
P00326	ADH1C	Alcohol dehydrogenase 1C OS=Homo sapiens OX=9606 GN=ADH1C PE=1 SV=2	High	42	15	75	6	375	39.8	8.29	76.3	77.5	248.4	66.4	63.4	68	134.067	65.9333	-	2.03337	0.299327
P01833	PIGR	Polymeric immunoglobulin receptor OS=Homo sapiens OX=9606 GN=PIGR PE=1 SV=4	High	53	30	130	30	764	83.2	5.74	186.9	147.7	66.9	61.2	68.9	68.4	133.833	66.1667	-	2.02267	0.128649
P80188	LCN2	Neutrophil gelatinase-associated lipocalin OS=Homo sapiens OX=9606 GN=LCN2 PE=1 SV=2	High	40	6	20	6	198	22.6	8.91	167.6	159.8	71	70.2	67.1	64.3	132.8	67.2	-	1.97619	0.10201
P13762	HLA-DRB4	HLA class II histocompatibility antigen, DR beta 4 chain OS=Homo sapiens OX=9606 GN=HLA-DRB4 PE=1 SV=2	High	9	3	5	1	266	29.9	7.33	114.2	100	183.9	72	68.5	61.3	132.7	67.2667	-	1.97275	0.0663813
P98088	MUC5AC	Mucin-5AC OS=Homo sapiens OX=9606 GN=MUC5AC PE=1 SV=4	High	24	68	157	65	5654	585.2	7.02	67.4	58.7	271.5	67.9	62.9	71.5	132.533	67.4333	-	1.9654	0.4024
A0M8Q6	IGLC7	Immunoglobulin lambda constant 7 OS=Homo sapiens OX=9606 GN=IGLC7 PE=1 SV=3	High	58	5	105	2	106	11.2	8.29	299	67.8	30.7	44.5	23.2	134.9	132.5	67.5333	-	1.96199	0.513198
Q8WWA0	ITLN1	Intelectin-1 OS=Homo sapiens OX=9606 GN=ITLN1 PE=1 SV=1	High	19	4	4	4	313	34.9	6.01	68.3	64.4	263.7	71.1	64.3	68.1	132.133	67.8333	-	1.94791	0.383946
P49788	RARRES1	Retinoic acid receptor responder protein 1 OS=Homo sapiens OX=9606 GN=RARRES1 PE=1 SV=2	High	17	5	6	5	294	33.3	8.51	149.3	198.9	47.1	67.3	71.9	65.5	131.767	68.2333	-	1.93112	0.228527
O14732	IMPA2	Inositol monophosphatase 2 OS=Homo sapiens OX=9606 GN=IMPA2 PE=1 SV=1	High	11	3	4	3	288	31.3	6.61	86.6	116.5	189.6	64.5	80.2	62.7	130.9	69.1333	-	1.89344	0.117925
P00738	HP	Haptoglobin OS=Homo sapiens OX=9606 GN=HP PE=1 SV=1	High	65	28	170	14	406	45.2	6.58	78.9	199.6	114	71.7	61.7	74.2	130.833	69.2	-	1.89066	0.162488
Q02817	MUC2	Mucin-2 OS=Homo sapiens OX=9606 GN=MUC2 PE=1 SV=2	High	5	22	33	21	5179	540	5.8	61.6	62.4	266.9	68.6	64.9	75.5	130.3	69.6667	-	1.87033	0.425274
P01701	IGLV1-51	Immunoglobulin lambda variable 1-51 OS=Homo sapiens OX=9606 GN=IGLV1-51 PE=1 SV=2	High	14	2	5	2	117	12.2	7.03	222.9	97	70.1	73.2	55.8	81	130	70	-	1.85714	0.276694
A0A0J9YX35	IGHV3-64D	Immunoglobulin heavy variable 3-64D OS=Homo sapiens OX=9606 GN=IGHV3-64D PE=3 SV=1	High	9	1	1	1	117	12.8	7.85	164.9	147.5	76.3	86.7	58.8	65.8	129.567	70.4333	-	1.83956	0.105492
P19075	TSPAN8	Tetraspanin-8 OS=Homo sapiens OX=9606 GN=TSPAN8 PE=1 SV=1	High	10	2	4	2	237	26	5.6	110.3	69.4	208.8	38.2	68.7	104.7	129.5	70.5333	-	1.83601	0.265744
Q8TDL5	BPIFB1	BPI fold-containing family B member 1 OS=Homo sapiens OX=9606 GN=BPIFB1 PE=1 SV=1	High	44	17	122	17	484	52.4	7.23	89.1	73.8	224.8	56.6	63.7	92	129.233	70.7667	-	1.82619	0.300345
Q969U7	PSMG2	Proteasome assembly chaperone 2 OS=Homo sapiens OX=9606 GN=PSMG2 PE=1 SV=1	Low	5	1	1	1	264	29.4	6.98	89.2	184	114.5	70.1	66.4	75.9	129.233	70.8	-	1.82533	0.109431
A0A0C4DH25	IGKV3D-20	Immunoglobulin kappa variable 3D-20 OS=Homo sapiens OX=9606 GN=IGKV3D-20 PE=3 SV=1	High	22	2	12	1	116	12.5	4.59	128.3	162.3	95.6	90.8	54.1	68.9	128.733	71.2667	-	1.80636	0.0593598
O75356	ENTPD5	Ectonucleoside triphosphate diphosphohydrolase 5 OS=Homo sapiens OX=9606 GN=ENTPD5 PE=1 SV=1	High	3	1	2	1	428	47.5	6.33	66.2	82	237.5	63.9	72	78.3	128.567	71.4	-	1.80065	0.355882
P08519	LPA	Apolipoprotein(a) OS=Homo sapiens OX=9606 GN=LPA PE=1 SV=1	High	15	2	2	2	4548	501	5.88	88.3	117.9	179.3	45.3	117.7	51.5	128.5	71.5	-	1.7972	0.182901
P03973	SLPI	Antileukoproteinase OS=Homo sapiens OX=9606 GN=SLPI PE=1 SV=2	High	45	8	21	8	132	14.3	8.75	102.7	133.9	146.4	38.8	83.5	94.8	127.667	72.3667	-	1.76416	0.0616464
P47929	LGALS7	Galectin-7 OS=Homo sapiens OX=9606 GN=LGALS7 PE=1 SV=2	High	65	6	12	6	136	15.1	7.62	103.8	89.9	189.1	63	88.6	65.5	127.6	72.3667	-	1.76324	0.160057
P17213	BPI	Bactericidal permeability-increasing protein OS=Homo sapiens OX=9606 GN=BPI PE=1 SV=4	High	19	7	11	7	487	53.9	9.38	77.2	168.3	136.7	70.5	78.3	68.9	127.4	72.5667	-	1.75563	0.110796
Q7Z5L0	VMO1	Vitelline membrane outer layer protein 1 homolog OS=Homo sapiens OX=9606 GN=VMO1 PE=1 SV=1	High	21	3	5	3	202	21.5	5.07	96.9	81.4	200.3	81.6	71.4	68.5	126.2	73.8333	-	1.70926	0.235398
Q6RW13	AGTRAP	Type-1 angiotensin II receptor-associated protein OS=Homo sapiens OX=9606 GN=AGTRAP PE=1 SV=1	High	19	2	2	2	159	17.4	6.14	174.5	148.2	55.6	66	90.3	65.4	126.1	73.9	-	1.70636	0.230913
P02538	KRT6A	Keratin, type II cytoskeletal 6A OS=Homo sapiens OX=9606 GN=KRT6A PE=1 SV=3	High	53	36	285	3	564	60	8	182.5	75.3	119.1	75.1	86.1	61.9	125.633	74.3667	-	1.68938	0.183249
P01834	IGKC	Immunoglobulin kappa constant OS=Homo sapiens OX=9606 GN=IGKC PE=1 SV=2	High	80	7	228	2	107	11.8	6.52	195.2	106.6	74.2	77.9	62.9	83.3	125.333	74.7	-	1.67782	0.239533
P01876	IGHA1	Immunoglobulin heavy constant alpha 1 OS=Homo sapiens OX=9606 GN=IGHA1 PE=1 SV=2	High	63	15	414	10	353	37.6	6.51	169.8	114	91.3	69.3	75.6	80.1	125.033	75	-	1.66711	0.100641
P12724	RNASE3	Eosinophil cationic protein OS=Homo sapiens OX=9606 GN=RNASE3 PE=1 SV=2	High	29	5	14	5	160	18.4	10.02	85.3	86.6	202.3	74.5	73.5	77.8	124.733	75.2667	-	1.65722	0.271432
P01344	IGF2	Insulin-like growth factor II OS=Homo sapiens OX=9606 GN=IGF2 PE=1 SV=1	High	5	1	1	1	180	20.1	9.32	94.6	121.4	156.2	91.9	67.1	68.8	124.067	75.9333	-	1.63389	0.06948
Q9Y4X1	UGT2A1	UDP-glucuronosyltransferase 2A1 OS=Homo sapiens OX=9606 GN=UGT2A1 PE=1 SV=2	High	17	8	9	8	527	59.9	8.94	72.8	113.4	185.7	64.1	73.9	90.2	123.967	76.0667	-	1.62971	0.230342
Q6MZZ7	CAPN13	Calpain-13 OS=Homo sapiens OX=9606 GN=CAPN13 PE=1 SV=2	High	21	11	19	11	669	76.6	7.39	109.8	99.8	161.9	78.1	76.3	74.1	123.833	76.1667	-	1.62582	0.0688281
P52594	AGFG1	Arf-GAP domain and FG repeat-containing protein 1 OS=Homo sapiens OX=9606 GN=AGFG1 PE=1 SV=2	High	8	3	4	3	562	58.2	8.63	199.4	97.6	73.8	66.8	91.7	70.8	123.6	76.4333	-	1.6171	0.29612
P02745	C1QA	Complement C1q subcomponent subunit A OS=Homo sapiens OX=9606 GN=C1QA PE=1 SV=2	High	4	1	1	1	245	26	9.11	83.4	146.3	139.2	81.5	73.5	76.2	122.967	77.0667	-	1.59559	0.0836869
Q92911	SLC5A5	Sodium/iodide cotransporter OS=Homo sapiens OX=9606 GN=SLC5A5 PE=1 SV=1	High	5	3	4	3	643	68.6	7.39	212.1	75.2	81.5	67.6	75.6	88.1	122.933	77.1	-	1.59447	0.36619
O43490	PROM1	Prominin-1 OS=Homo sapiens OX=9606 GN=PROM1 PE=1 SV=1	High	9	5	6	5	865	97.1	7.27	147.8	141.9	77.8	72.5	79.4	80.6	122.5	77.5	-	1.58065	0.116782
A0A0B4J1U7	IGHV6-1	Immunoglobulin heavy variable 6-1 OS=Homo sapiens OX=9606 GN=IGHV6-1 PE=3 SV=1	High	13	2	7	2	121	13.5	9.2	149.8	128.6	88.7	75.6	75.3	81.9	122.367	77.6	-	1.57689	0.0681007
P13727	PRG2	Bone marrow proteoglycan OS=Homo sapiens OX=9606 GN=PRG2 PE=1 SV=2	High	29	6	29	6	222	25.2	6.76	84.7	78.8	203.6	78.8	75.1	78.9	122.367	77.6	-	1.57689	0.332818
Q8NGH5	OR56A1	Olfactory receptor 56A1 OS=Homo sapiens OX=9606 GN=OR56A1 PE=2 SV=3	Low	2	1	1	1	318	35.8	8.72	104.6	175	87	80.3	84.6	68.5	122.2	77.8	-	1.57069	0.179347
P55058	PLTP	Phospholipid transfer protein OS=Homo sapiens OX=9606 GN=PLTP PE=1 SV=1	High	13	5	6	5	493	54.7	7.01	143.8	139.2	83.2	73.8	70.7	89.2	122.067	77.9	-	1.56697	0.0952157
P78318	IGBP1	Immunoglobulin-binding protein 1 OS=Homo sapiens OX=9606 GN=IGBP1 PE=1 SV=1	High	4	2	2	2	339	39.2	5.38	81.1	92	192.4	71.3	82.5	80.7	121.833	78.1667	-	1.55864	0.28716
Q15063	POSTN	Periostin OS=Homo sapiens OX=9606 GN=POSTN PE=1 SV=2	High	58	42	200	42	836	93.3	7.53	65.5	164	135.7	77.3	90.9	66.5	121.733	78.2333	-	1.55603	0.222155
P35610	SOAT1	Sterol O-acyltransferase 1 OS=Homo sapiens OX=9606 GN=SOAT1 PE=1 SV=3	High	9	4	4	4	550	64.7	8.94	169.3	94.7	100.9	76.4	84.6	74.2	121.633	78.4	-	1.55145	0.147393
Q13671	RIN1	Ras and Rab interactor 1 OS=Homo sapiens OX=9606 GN=RIN1 PE=1 SV=4	Medium	1	1	1	1	783	84	8.02	211.9	72.1	80.3	66.4	85.3	83.9	121.433	78.5333	-	1.54626	0.401031
P07998	RNASE1	Ribonuclease pancreatic OS=Homo sapiens OX=9606 GN=RNASE1 PE=1 SV=4	High	15	1	1	1	156	17.6	8.79	128.6	196.7	38.9	38.1	119.3	78.3	121.4	78.5667	-	1.54518	0.451171
O60890	OPHN1	Oligophrenin-1 OS=Homo sapiens OX=9606 GN=OPHN1 PE=1 SV=1	Low	2	1	1	1	802	91.6	7.96	189.6	104.2	69.7	78.2	69.1	89.1	121.167	78.8	-	1.53765	0.305697
P09237	MMP7	Matrilysin OS=Homo sapiens OX=9606 GN=MMP7 PE=1 SV=1	Medium	3	1	1	1	267	29.7	7.91	130.1	153.7	79.5	77.3	85.4	73.9	121.1	78.8667	-	1.5355	0.129256
P40394	ADH7	All-trans-retinol dehydrogenase [NAD(+)] ADH7 OS=Homo sapiens OX=9606 GN=ADH7 PE=1 SV=2	High	44	14	34	14	386	41.5	7.85	85.8	89	186.6	81.7	76.2	80.7	120.467	79.5333	-	1.51467	0.284145
A0A0A0MRZ8	IGKV3D-11	Immunoglobulin kappa variable 3D-11 OS=Homo sapiens OX=9606 GN=IGKV3D-11 PE=3 SV=6	High	14	2	11	2	115	12.6	5.29	156.8	110.2	94.2	84.9	75.5	78.5	120.4	79.6333	-	1.51193	0.0982212
Q92523	CPT1B	Carnitine O-palmitoyltransferase 1, muscle isoform OS=Homo sapiens OX=9606 GN=CPT1B PE=1 SV=2	High	2	1	1	1	772	87.7	8.62	245	44.3	71.7	80.7	76.8	81.6	120.333	79.7	-	1.50983	0.553175
P13284	IFI30	Gamma-interferon-inducible lysosomal thiol reductase OS=Homo sapiens OX=9606 GN=IFI30 PE=1 SV=3	High	8	2	9	2	250	27.9	4.88	149.9	118.9	91.7	76.1	102.2	61.1	120.167	79.8	-	1.50585	0.122423
P59827	BPIFB4	BPI fold-containing family B member 4 OS=Homo sapiens OX=9606 GN=BPIFB4 PE=2 SV=2	High	14	6	7	6	614	65	5.11	71.6	73.2	215.5	85.3	78.5	76	120.1	79.9333	-	1.5025	0.447882
P14780	MMP9	Matrix metalloproteinase-9 OS=Homo sapiens OX=9606 GN=MMP9 PE=1 SV=3	High	10	5	5	5	707	78.4	6.06	92.3	156.6	110.6	81.4	86.2	72.9	119.833	80.1667	-	1.4948	0.111926
P59665	DEFA1	Neutrophil defensin 1 OS=Homo sapiens OX=9606 GN=DEFA1 PE=1 SV=1	High	20	3	17	3	94	10.2	6.99	88	158.6	112.8	85.2	87.5	67.9	119.8	80.2	-	1.49377	0.140463
Q9NRX3	NDUFA4L2	NADH dehydrogenase [ubiquinone] 1 alpha subcomplex subunit 4-like 2 OS=Homo sapiens OX=9606 GN=NDUFA4L2 PE=3 SV=1	Medium	9	1	1	1	87	10	9.92	64	108.3	187	81.4	84.1	75.2	119.767	80.2333	-	1.49273	0.334551
Q6ZSZ6	TSHZ1	Teashirt homolog 1 OS=Homo sapiens OX=9606 GN=TSHZ1 PE=1 SV=2	Low	1	1	1	1	1077	117.8	7.06	140.6	119.5	99	62.2	117.4	61.2	119.7	80.2667	-	1.49128	0.149129
P14406	COX7A2	Cytochrome c oxidase subunit 7A2, mitochondrial OS=Homo sapiens OX=9606 GN=COX7A2 PE=1 SV=1	High	28	2	5	2	83	9.4	9.76	166.4	102	90.5	57	101.5	82.5	119.633	80.3333	-	1.48921	0.217921
P01614	IGKV2D-40	Immunoglobulin kappa variable 2D-40 OS=Homo sapiens OX=9606 GN=IGKV2D-40 PE=1 SV=2	High	11	1	8	1	121	13.3	4.61	163.6	121.8	73.4	104.5	48.7	88	119.6	80.4	-	1.48756	0.273022
Q96SM3	CPXM1	Probable carboxypeptidase X1 OS=Homo sapiens OX=9606 GN=CPXM1 PE=2 SV=2	High	10	6	6	6	734	81.6	6.67	125.5	146.3	86.2	86.5	79.7	75.8	119.333	80.6667	-	1.47934	0.0968262
P11215	ITGAM	Integrin alpha-M OS=Homo sapiens OX=9606 GN=ITGAM PE=1 SV=2	High	10	10	10	9	1152	127.1	7.23	83.3	101	172.9	80.6	88.6	73.6	119.067	80.9333	-	1.47117	0.241187
P35228	NOS2	Nitric oxide synthase, inducible OS=Homo sapiens OX=9606 GN=NOS2 PE=1 SV=2	High	13	15	15	15	1153	131	7.96	84.8	81	188.9	79.2	76.7	89.3	118.233	81.7333	-	1.44657	0.362696
P20851	C4BPB	C4b-binding protein beta chain OS=Homo sapiens OX=9606 GN=C4BPB PE=1 SV=1	High	19	4	5	4	252	28.3	5.14	65.1	173.5	115.5	84.3	81.6	79.9	118.033	81.9333	-	1.4406	0.313588
P23141	CES1	Liver carboxylesterase 1 OS=Homo sapiens OX=9606 GN=CES1 PE=1 SV=2	High	46	22	45	22	567	62.5	6.6	96.1	121.9	135.8	96	71.8	78.5	117.933	82.1	-	1.43646	0.0589124
A0A0C4DH34	IGHV4-28	Immunoglobulin heavy variable 4-28 OS=Homo sapiens OX=9606 GN=IGHV4-28 PE=3 SV=1	High	21	2	9	2	117	13.1	9.29	178.7	101.1	73.6	82.1	70.6	93.9	117.8	82.2	-	1.43309	0.330643
Q08380	LGALS3BP	Galectin-3-binding protein OS=Homo sapiens OX=9606 GN=LGALS3BP PE=1 SV=1	High	36	15	23	15	585	65.3	5.27	139.6	122.7	90.9	73.7	88.6	84.4	117.733	82.2333	-	1.4317	0.0764296
P01824	IGHV4-39	Immunoglobulin heavy variable 4-39 OS=Homo sapiens OX=9606 GN=IGHV4-39 PE=1 SV=2	High	20	2	12	1	125	13.9	9.26	162.5	109.1	80.9	89.5	73.1	84.8	117.5	82.4667	-	1.42482	0.2247
Q03181	PPARD	Peroxisome proliferator-activated receptor delta OS=Homo sapiens OX=9606 GN=PPARD PE=1 SV=1	Low	5	1	1	1	441	49.9	7.59	167.2	110.6	74.7	95.7	63.1	88.7	117.5	82.5	-	1.42424	0.28949
Q9NRW1	RAB6B	Ras-related protein Rab-6B OS=Homo sapiens OX=9606 GN=RAB6B PE=1 SV=1	High	25	5	16	1	208	23.4	5.53	176	96.5	79.7	82.3	81.2	84.2	117.4	82.5667	-	1.42188	0.306101
P02746	C1QB	Complement C1q subcomponent subunit B OS=Homo sapiens OX=9606 GN=C1QB PE=1 SV=3	High	21	6	7	6	253	26.7	8.63	83.2	134.4	134.6	85.9	83.6	78.3	117.4	82.6	-	1.42131	0.113798
P0DOX8		Immunoglobulin lambda-1 light chain OS=Homo sapiens OX=9606 PE=1 SV=1	High	38	7	120	3	216	22.8	6.76	135.9	121.2	95	76.5	71.5	99.8	117.367	82.6	-	1.4209	0.0786285
O60701	UGDH	UDP-glucose 6-dehydrogenase OS=Homo sapiens OX=9606 GN=UGDH PE=1 SV=1	High	55	19	34	19	494	55	7.12	86.2	92.9	172.7	90	74.2	83.9	117.267	82.7	-	1.41798	0.286965
P05164	MPO	Myeloperoxidase OS=Homo sapiens OX=9606 GN=MPO PE=1 SV=1	High	37	21	45	17	745	83.8	8.97	97.9	147.3	106	82.7	92.2	73.9	117.067	82.9333	-	1.41158	0.102588
Q9HB07	C12orf10	UPF0160 protein MYG1, mitochondrial OS=Homo sapiens OX=9606 GN=C12orf10 PE=1 SV=2	High	34	9	10	9	376	42.4	6.67	150.9	116.1	84.2	85.5	80.3	83	117.067	82.9333	-	1.41158	0.152003
Q8NBX0	SCCPDH	Saccharopine dehydrogenase-like oxidoreductase OS=Homo sapiens OX=9606 GN=SCCPDH PE=1 SV=1	High	15	5	7	5	429	47.1	9.14	99.2	89.6	162.1	69.7	92.1	87.2	116.967	83	-	1.40924	0.225589
A0A0C4DH38	IGHV5-51	Immunoglobulin heavy variable 5-51 OS=Homo sapiens OX=9606 GN=IGHV5-51 PE=3 SV=1	High	47	4	8	2	117	12.7	8.27	166.3	88.4	96.1	108.1	73.2	67.8	116.933	83.0333	-	1.40827	0.289906
Q9Y6R7	FCGBP	IgGFc-binding protein OS=Homo sapiens OX=9606 GN=FCGBP PE=1 SV=3	High	15	39	55	39	5405	571.6	5.34	79.1	74.6	196.9	59.9	80.8	108.7	116.867	83.1333	-	1.40577	0.471392
P0DP03	IGHV3-30-5	Immunoglobulin heavy variable 3-30-5 OS=Homo sapiens OX=9606 GN=IGHV3-30-5 PE=3 SV=1	High	25	3	13	2	117	12.9	8.92	153.4	132.3	64.7	89.1	67.9	92.6	116.8	83.2	-	1.40385	0.294011
P52790	HK3	Hexokinase-3 OS=Homo sapiens OX=9606 GN=HK3 PE=1 SV=2	High	13	9	13	7	923	99	5.4	93	102.1	155.3	86	82	81.6	116.8	83.2	-	1.40385	0.159628
Q86VB7	CD163	Scavenger receptor cysteine-rich type 1 protein M130 OS=Homo sapiens OX=9606 GN=CD163 PE=1 SV=2	High	20	18	28	18	1156	125.4	5.95	160.1	100.9	89	83.9	82.3	83.8	116.667	83.3333	-	1.4	0.20419
Q6NSI4	RADX	RPA-related protein RADX OS=Homo sapiens OX=9606 GN=RADX PE=1 SV=2	Medium	1	1	1	1	855	97.5	8.41	99.8	141	109.1	102.2	73	74.9	116.633	83.3667	-	1.39904	0.100547
Q8N6H7	ARFGAP2	ADP-ribosylation factor GTPase-activating protein 2 OS=Homo sapiens OX=9606 GN=ARFGAP2 PE=1 SV=1	High	6	3	3	3	521	56.7	7.99	178	76.2	95.6	77.6	90.2	82.4	116.6	83.4	-	1.39808	0.350288
Q96NY7	CLIC6	Chloride intracellular channel protein 6 OS=Homo sapiens OX=9606 GN=CLIC6 PE=2 SV=3	High	21	13	16	13	704	73	4.37	104	104	141.8	81.8	84	84.4	116.6	83.4	-	1.39808	0.0582157
Q14651	PLS1	Plastin-1 OS=Homo sapiens OX=9606 GN=PLS1 PE=1 SV=2	High	32	18	30	13	629	70.2	5.41	103.3	93.6	152.7	83.8	84.2	82.5	116.533	83.5	-	1.39561	0.145474
O15084	ANKRD28	Serine/threonine-protein phosphatase 6 regulatory ankyrin repeat subunit A OS=Homo sapiens OX=9606 GN=ANKRD28 PE=1 SV=5	High	5	6	6	3	1053	112.9	6.25	152	97.5	99.9	76.2	98.5	75.9	116.467	83.5333	-	1.39425	0.162977
P0DOX5		Immunoglobulin gamma-1 heavy chain OS=Homo sapiens OX=9606 PE=1 SV=2	High	42	16	630	8	449	49.3	8.72	172.8	102.8	73.7	82.3	73.2	95.2	116.433	83.5667	-	1.3933	0.336133
Q99828	CIB1	Calcium and integrin-binding protein 1 OS=Homo sapiens OX=9606 GN=CIB1 PE=1 SV=4	High	40	7	10	7	191	21.7	4.78	141.1	105.5	102.4	80.5	84.7	85.8	116.333	83.6667	-	1.39044	0.0594752
A0A0B4J1Y9	IGHV3-72	Immunoglobulin heavy variable 3-72 OS=Homo sapiens OX=9606 GN=IGHV3-72 PE=3 SV=1	High	15	2	5	1	119	13.2	7.85	135	125.5	88.3	90.3	72.1	88.8	116.267	83.7333	-	1.38854	0.102152
P02748	C9	Complement component C9 OS=Homo sapiens OX=9606 GN=C9 PE=1 SV=2	High	22	14	30	13	559	63.1	5.59	93.4	134.2	121.2	87.9	73.1	90.2	116.267	83.7333	-	1.38854	0.0689608
P08727	KRT19	Keratin, type I cytoskeletal 19 OS=Homo sapiens OX=9606 GN=KRT19 PE=1 SV=4	High	77	38	532	23	400	44.1	5.14	126.9	130.1	91.7	82.2	86	83.1	116.233	83.7667	-	1.38758	0.0583157
A0A075B6I1	IGLV4-60	Immunoglobulin lambda variable 4-60 OS=Homo sapiens OX=9606 GN=IGLV4-60 PE=3 SV=1	High	8	1	1	1	120	13	6.25	147.4	78.1	123.1	58	91.2	102.3	116.2	83.8333	-	1.38608	0.253269
P19013	KRT4	Keratin, type II cytoskeletal 4 OS=Homo sapiens OX=9606 GN=KRT4 PE=1 SV=4	High	34	19	78	12	534	57.3	6.61	143.7	78.6	126.2	97.1	84.6	69.8	116.167	83.8333	-	1.38569	0.198308
P0DJ07	PET100	Protein PET100 homolog, mitochondrial OS=Homo sapiens OX=9606 GN=PET100 PE=1 SV=1	High	11	1	1	1	73	9.1	6.77	161.4	76.9	110.2	87.5	84.7	79.4	116.167	83.8667	-	1.38514	0.260897
Q9H6L2	TMEM231	Transmembrane protein 231 OS=Homo sapiens OX=9606 GN=TMEM231 PE=1 SV=1	High	7	2	2	2	316	36	7.94	136.5	126.3	85.3	107.7	52.3	92	116.033	84	-	1.38135	0.23151
A8TX70	COL6A5	Collagen alpha-5(VI) chain OS=Homo sapiens OX=9606 GN=COL6A5 PE=1 SV=1	High	3	6	7	5	2615	289.7	6.95	74.6	105.7	167.7	81.9	79	91.1	116	84	-	1.38095	0.310881
P04839	CYBB	Cytochrome b-245 heavy chain OS=Homo sapiens OX=9606 GN=CYBB PE=1 SV=2	High	18	9	14	9	570	65.3	8.63	103.1	94.8	150	85	92.8	74.3	115.967	84.0333	-	1.38001	0.150752
P10619	CTSA	Lysosomal protective protein OS=Homo sapiens OX=9606 GN=CTSA PE=1 SV=2	High	10	5	6	5	480	54.4	6.61	109	129.5	109.3	83.2	102.1	66.9	115.933	84.0667	-	1.37906	0.059634
P01011	SERPINA3	Alpha-1-antichymotrypsin OS=Homo sapiens OX=9606 GN=SERPINA3 PE=1 SV=2	High	33	14	96	14	423	47.6	5.52	92.2	168.9	86.6	92.7	73.8	85.8	115.9	84.1	-	1.37812	0.305995
P30825	SLC7A1	High affinity cationic amino acid transporter 1 OS=Homo sapiens OX=9606 GN=SLC7A1 PE=1 SV=1	High	5	3	3	3	629	67.6	5.43	88.6	86.6	172.4	75.7	99	77.6	115.867	84.1	-	1.37772	0.338426
Q00796	SORD	Sorbitol dehydrogenase OS=Homo sapiens OX=9606 GN=SORD PE=1 SV=4	High	33	12	19	12	357	38.3	7.97	125.4	126.7	95.5	95.7	69.2	87.5	115.867	84.1333	-	1.37718	0.0690227
P02656	APOC3	Apolipoprotein C-III OS=Homo sapiens OX=9606 GN=APOC3 PE=1 SV=1	High	34	3	6	3	99	10.8	5.41	73	106.7	167.8	87.5	82	83	115.833	84.1667	-	1.37624	0.318196
P0DOX2		Immunoglobulin alpha-2 heavy chain OS=Homo sapiens OX=9606 PE=1 SV=2	High	49	16	202	10	455	48.9	6.67	130.1	114	103.4	65.9	100.7	85.9	115.833	84.1667	-	1.37624	0.0675863
O43676	NDUFB3	NADH dehydrogenase [ubiquinone] 1 beta subcomplex subunit 3 OS=Homo sapiens OX=9606 GN=NDUFB3 PE=1 SV=3	High	21	2	3	2	98	11.4	9.2	85.5	98.6	163.4	73.7	98.6	80.2	115.833	84.1667	-	1.37624	0.277437
P01705	IGLV2-23	Immunoglobulin lambda variable 2-23 OS=Homo sapiens OX=9606 GN=IGLV2-23 PE=1 SV=2	High	7	1	3	1	113	11.9	5.91	58.2	106.1	183	103	69.3	80.4	115.767	84.2333	-	1.37436	0.449721
Q13641	TPBG	Trophoblast glycoprotein OS=Homo sapiens OX=9606 GN=TPBG PE=1 SV=1	High	7	3	4	3	420	46	6.83	112.3	139.5	95.4	79.9	90.1	82.8	115.733	84.2667	-	1.37342	0.0756627
Q9BQ49	SMIM7	Small integral membrane protein 7 OS=Homo sapiens OX=9606 GN=SMIM7 PE=1 SV=2	High	13	1	1	1	75	8.6	8.18	170.3	75	101.7	73.3	94.2	85.5	115.667	84.3333	-	1.37154	0.341073
Q9UM07	PADI4	Protein-arginine deiminase type-4 OS=Homo sapiens OX=9606 GN=PADI4 PE=1 SV=2	High	11	5	6	5	663	74	6.58	86.1	126	134.9	88.8	82.3	82	115.667	84.3667	-	1.371	0.108017
P22528	SPRR1B	Cornifin-B OS=Homo sapiens OX=9606 GN=SPRR1B PE=1 SV=2	Medium	9	1	1	1	89	9.9	8.48	143.4	84.2	119.4	66.3	108.2	78.6	115.667	84.3667	-	1.371	0.214174
P04003	C4BPA	C4b-binding protein alpha chain OS=Homo sapiens OX=9606 GN=C4BPA PE=1 SV=2	High	34	18	30	18	597	67	7.3	67.1	174.3	105.3	85.5	86.6	81.3	115.567	84.4667	-	1.36819	0.378164
Q96T76	MMS19	MMS19 nucleotide excision repair protein homolog OS=Homo sapiens OX=9606 GN=MMS19 PE=1 SV=2	High	5	4	4	4	1030	113.2	6.35	109.4	44.7	192.1	121.2	49.3	83.3	115.4	84.6	-	1.36407	0.551598
Q96CM8	ACSF2	Medium-chain acyl-CoA ligase ACSF2, mitochondrial OS=Homo sapiens OX=9606 GN=ACSF2 PE=1 SV=2	High	21	9	12	9	615	68.1	7.55	137.4	103.5	105.3	88	81.6	84.2	115.4	84.6	-	1.36407	0.0509599
P13726	F3	Tissue factor OS=Homo sapiens OX=9606 GN=F3 PE=1 SV=1	High	13	3	4	3	295	33	7.03	128.9	84.5	132.6	89.1	92.9	71.9	115.333	84.6333	-	1.36274	0.140758
Q07654	TFF3	Trefoil factor 3 OS=Homo sapiens OX=9606 GN=TFF3 PE=1 SV=2	Medium	12	1	1	1	94	10.2	6.92	70.7	103.3	171.9	70.1	83.8	100.3	115.3	84.7333	-	1.36074	0.380986
Q16798	ME3	NADP-dependent malic enzyme, mitochondrial OS=Homo sapiens OX=9606 GN=ME3 PE=2 SV=2	High	6	3	4	3	604	67	7.97	133.5	95.7	116.4	91	79.1	84.2	115.2	84.7667	-	1.35902	0.0566367
Q04828	AKR1C1	Aldo-keto reductase family 1 member C1 OS=Homo sapiens OX=9606 GN=AKR1C1 PE=1 SV=1	High	42	12	33	1	323	36.8	7.88	94.2	165.9	85.6	83.7	97.2	73.5	115.233	84.8	-	1.35888	0.312625
P49913	CAMP	Cathelicidin antimicrobial peptide OS=Homo sapiens OX=9606 GN=CAMP PE=1 SV=1	High	22	5	6	5	170	19.3	9.41	83.4	133.3	128.8	81.1	112.2	61.1	115.167	84.8	-	1.3581	0.235954
P01766	IGHV3-13	Immunoglobulin heavy variable 3-13 OS=Homo sapiens OX=9606 GN=IGHV3-13 PE=1 SV=2	High	19	2	4	1	116	12.5	7.08	144.8	130.1	70.5	103.1	64.4	87.1	115.133	84.8667	-	1.35664	0.29829
Q13509	TUBB3	Tubulin beta-3 chain OS=Homo sapiens OX=9606 GN=TUBB3 PE=1 SV=2	High	39	15	114	2	450	50.4	4.93	196.7	72.1	76.3	70.7	102.5	81.7	115.033	84.9667	-	1.35386	0.512708
P09238	MMP10	Stromelysin-2 OS=Homo sapiens OX=9606 GN=MMP10 PE=1 SV=1	High	37	19	28	19	476	54.1	5.8	97.8	117.6	129.6	81.4	104.1	69.5	115	85	-	1.35294	0.0944917
P08246	ELANE	Neutrophil elastase OS=Homo sapiens OX=9606 GN=ELANE PE=1 SV=1	High	7	2	4	2	267	28.5	9.35	76.4	153.8	114.7	79.1	107.9	68.2	114.967	85.0667	-	1.35149	0.30254
P10153	RNASE2	Non-secretory ribonuclease OS=Homo sapiens OX=9606 GN=RNASE2 PE=1 SV=2	High	20	3	22	3	161	18.3	8.73	103.3	98.2	143.3	83.7	86.7	84.8	114.933	85.0667	-	1.3511	0.104764
Q9NZL4	HSPBP1	Hsp70-binding protein 1 OS=Homo sapiens OX=9606 GN=HSPBP1 PE=1 SV=2	High	5	2	2	2	359	39.3	5.21	123.5	142.7	78.6	68.9	79.3	107	114.933	85.0667	-	1.3511	0.248586
Q9NP55	BPIFA1	BPI fold-containing family A member 1 OS=Homo sapiens OX=9606 GN=BPIFA1 PE=1 SV=1	High	34	6	28	6	256	26.7	5.76	186.7	91.1	66.9	77.5	73.7	104.2	114.9	85.1333	-	1.34965	0.475166
P15954	COX7C	Cytochrome c oxidase subunit 7C, mitochondrial OS=Homo sapiens OX=9606 GN=COX7C PE=1 SV=1	High	29	2	9	2	63	7.2	10.27	152.6	90.9	101	70.3	97.8	87.3	114.833	85.1333	-	1.34886	0.225018
Q7Z404	TMC4	Transmembrane channel-like protein 4 OS=Homo sapiens OX=9606 GN=TMC4 PE=2 SV=3	High	2	2	2	2	712	79.2	8.94	142.4	103.3	98.6	69.7	94.2	91.7	114.767	85.2	-	1.34703	0.136772
P55008	AIF1	Allograft inflammatory factor 1 OS=Homo sapiens OX=9606 GN=AIF1 PE=1 SV=1	High	20	4	4	4	147	16.7	6.24	155.9	97.7	90.7	90.7	92.3	72.6	114.767	85.2	-	1.34703	0.243062
O15347	HMGB3	High mobility group protein B3 OS=Homo sapiens OX=9606 GN=HMGB3 PE=1 SV=4	High	21	4	4	4	200	23	8.37	103.4	108.2	132.6	80.1	98.3	77.3	114.733	85.2333	-	1.34611	0.0577068
Q99538	LGMN	Legumain OS=Homo sapiens OX=9606 GN=LGMN PE=1 SV=1	High	10	4	6	4	433	49.4	6.55	111.4	135.2	97.4	75.8	104.5	75.7	114.667	85.3333	-	1.34375	0.115171
Q96RR4	CAMKK2	Calcium/calmodulin-dependent protein kinase kinase 2 OS=Homo sapiens OX=9606 GN=CAMKK2 PE=1 SV=2	Medium	2	1	1	1	588	64.7	6.68	147.9	110.5	85.5	87.8	78.8	89.6	114.633	85.4	-	1.34231	0.188011
Q03013	GSTM4	Glutathione S-transferase Mu 4 OS=Homo sapiens OX=9606 GN=GSTM4 PE=1 SV=3	High	50	10	12	3	218	25.5	5.9	234.4	50.4	58.9	85.3	48.2	122.7	114.567	85.4	-	1.34153	0.670843
P13646	KRT13	Keratin, type I cytoskeletal 13 OS=Homo sapiens OX=9606 GN=KRT13 PE=1 SV=4	High	53	26	174	10	458	49.6	4.96	179.8	69.8	94.1	70.1	116.8	69.3	114.567	85.4	-	1.34153	0.473198
Q03405	PLAUR	Urokinase plasminogen activator surface receptor OS=Homo sapiens OX=9606 GN=PLAUR PE=1 SV=1	High	4	1	1	1	335	37	6.65	86.2	105.7	151.3	82.3	91.5	83	114.4	85.6	-	1.33645	0.214037
P41218	MNDA	Myeloid cell nuclear differentiation antigen OS=Homo sapiens OX=9606 GN=MNDA PE=1 SV=1	High	23	9	12	9	407	45.8	9.76	84.9	129.4	128.4	89.2	100.2	67.9	114.233	85.7667	-	1.33191	0.178482
P02654	APOC1	Apolipoprotein C-I OS=Homo sapiens OX=9606 GN=APOC1 PE=1 SV=1	High	33	4	5	4	83	9.3	8.47	68.2	127.8	146.6	111.9	68.9	76.5	114.2	85.7667	-	1.33152	0.353176
P08174	CD55	Complement decay-accelerating factor OS=Homo sapiens OX=9606 GN=CD55 PE=1 SV=4	High	8	4	5	4	381	41.4	7.59	98.1	99.3	145.3	78.5	91.2	87.7	114.233	85.8	-	1.33139	0.150041
P24821	TNC	Tenascin OS=Homo sapiens OX=9606 GN=TNC PE=1 SV=3	High	38	67	244	67	2201	240.7	4.89	100.9	96.9	144.8	90.6	86.4	80.4	114.2	85.8	-	1.331	0.143302
P19878	NCF2	Neutrophil cytosol factor 2 OS=Homo sapiens OX=9606 GN=NCF2 PE=1 SV=2	High	20	10	12	10	526	59.7	6.16	94.4	99.2	148.8	83.6	87.8	86.1	114.133	85.8333	-	1.32971	0.179803
Q6P4A8	PLBD1	Phospholipase B-like 1 OS=Homo sapiens OX=9606 GN=PLBD1 PE=1 SV=2	High	11	6	8	6	553	63.2	9.06	105.2	140.7	96.3	82.2	105.5	70	114.067	85.9	-	1.3279	0.174849
Q03393	PTS	6-pyruvoyl tetrahydrobiopterin synthase OS=Homo sapiens OX=9606 GN=PTS PE=1 SV=1	High	6	1	1	1	145	16.4	6.68	102.1	90.7	149.4	65.6	91.3	101	114.067	85.9667	-	1.32687	0.248911
Q53QV2	LBH	Protein LBH OS=Homo sapiens OX=9606 GN=LBH PE=1 SV=1	High	18	1	1	1	105	12.2	4.41	135.6	104.9	101.3	80.1	88	90.2	113.933	86.1	-	1.32327	0.0695688
P13674	P4HA1	Prolyl 4-hydroxylase subunit alpha-1 OS=Homo sapiens OX=9606 GN=P4HA1 PE=1 SV=2	High	13	5	5	5	534	61	6.01	100.8	95.3	145.5	82.3	88.3	87.7	113.867	86.1	-	1.32249	0.157885
P13686	ACP5	Tartrate-resistant acid phosphatase type 5 OS=Homo sapiens OX=9606 GN=ACP5 PE=1 SV=3	High	12	3	4	3	325	36.6	8.7	125.4	90.1	125.8	86.6	102.8	69.3	113.767	86.2333	-	1.31929	0.145989
Q96M63	CCDC114	Coiled-coil domain-containing protein 114 OS=Homo sapiens OX=9606 GN=CCDC114 PE=1 SV=3	High	2	1	1	1	670	75	6.28	97.4	131.9	111.9	88.3	88.2	82.3	113.733	86.2667	-	1.31839	0.054442
P35052	GPC1	Glypican-1 OS=Homo sapiens OX=9606 GN=GPC1 PE=1 SV=2	High	3	1	1	1	558	61.6	7.3	108	79.4	153.6	88.5	82.8	87.6	113.667	86.3	-	1.31711	0.275396
Q5KU26	COLEC12	Collectin-12 OS=Homo sapiens OX=9606 GN=COLEC12 PE=1 SV=3	Medium	1	1	1	1	742	81.5	5.69	88.9	110.6	141.2	83.3	96.2	79.7	113.567	86.4	-	1.31443	0.164264
Q9NWR8	MCUB	Calcium uniporter regulatory subunit MCUb, mitochondrial OS=Homo sapiens OX=9606 GN=MCUB PE=1 SV=2	High	6	2	2	2	336	39.1	9.16	147.9	100.9	92	85.2	92.7	81.4	113.6	86.4333	-	1.31431	0.198721
Q14508	WFDC2	WAP four-disulfide core domain protein 2 OS=Homo sapiens OX=9606 GN=WFDC2 PE=1 SV=2	High	31	3	4	3	124	13	4.84	103.1	98	139.7	107.6	70.9	80.8	113.6	86.4333	-	1.31431	0.187469
P0C0L5	C4B	Complement C4-B OS=Homo sapiens OX=9606 GN=C4B PE=1 SV=2	High	40	59	141	3	1744	192.6	7.27	94.8	134.9	110.7	90.1	82.6	86.8	113.467	86.5	-	1.31175	0.0853467
Q9UIV8	SERPINB13	Serpin B13 OS=Homo sapiens OX=9606 GN=SERPINB13 PE=1 SV=2	High	11	5	6	5	391	44.2	5.71	114.3	95.8	130.3	90	89.8	79.8	113.467	86.5333	-	1.31125	0.0626465
Q9BW30	TPPP3	Tubulin polymerization-promoting protein family member 3 OS=Homo sapiens OX=9606 GN=TPPP3 PE=1 SV=1	High	47	8	19	8	176	19	9.13	101.3	120.6	118.3	104.2	64	91.5	113.4	86.5667	-	1.30997	0.114487
Q9H8T0	AKTIP	AKT-interacting protein OS=Homo sapiens OX=9606 GN=AKTIP PE=1 SV=1	High	6	1	1	1	292	33.1	9.31	86.9	97.9	155.3	84.1	91.1	84.6	113.367	86.6	-	1.30908	0.277747
P00450	CP	Ceruloplasmin OS=Homo sapiens OX=9606 GN=CP PE=1 SV=1	High	39	33	86	33	1065	122.1	5.72	106.8	141.5	91.6	95.1	75.9	89.1	113.3	86.7	-	1.30681	0.167943
P28676	GCA	Grancalcin OS=Homo sapiens OX=9606 GN=GCA PE=1 SV=2	High	11	2	5	2	217	24	5.21	97.2	118.6	123.5	80.9	101.1	78.7	113.1	86.9	-	1.3015	0.071792
Q93091	RNASE6	Ribonuclease K6 OS=Homo sapiens OX=9606 GN=RNASE6 PE=1 SV=2	High	13	2	2	2	150	17.2	8.76	133.9	129.8	75.5	83.1	87.8	89.9	113.067	86.9333	-	1.30061	0.239504
Q8TD06	AGR3	Anterior gradient protein 3 OS=Homo sapiens OX=9606 GN=AGR3 PE=1 SV=1	High	37	6	33	5	166	19.2	7.99	101.7	101.2	136.3	98.1	76	86.7	113.067	86.9333	-	1.30061	0.119942
Q9C002	NMES1	Normal mucosa of esophagus-specific gene 1 protein OS=Homo sapiens OX=9606 GN=NMES1 PE=2 SV=1	High	51	3	4	3	83	9.6	9.47	133.7	111.4	93.9	91.5	89.2	80.2	113	86.9667	-	1.29935	0.0962989
A0A075B6H9	IGLV4-69	Immunoglobulin lambda variable 4-69 OS=Homo sapiens OX=9606 GN=IGLV4-69 PE=1 SV=1	High	8	1	2	1	119	12.8	6.51	134.7	93.8	110.4	93.8	81.3	86	112.967	87.0333	-	1.29797	0.105128
P30405	PPIF	Peptidyl-prolyl cis-trans isomerase F, mitochondrial OS=Homo sapiens OX=9606 GN=PPIF PE=1 SV=1	High	24	7	10	5	207	22	9.38	142.6	95.2	101.1	82.9	99.6	78.6	112.967	87.0333	-	1.29797	0.185343
P51668	UBE2D1	Ubiquitin-conjugating enzyme E2 D1 OS=Homo sapiens OX=9606 GN=UBE2D1 PE=1 SV=1	High	12	2	3	2	147	16.6	7.42	127.9	114.8	96.2	91.4	77.5	92.3	112.967	87.0667	-	1.29747	0.0669321
P05090	APOD	Apolipoprotein D OS=Homo sapiens OX=9606 GN=APOD PE=1 SV=1	High	26	5	19	5	189	21.3	5.15	92	162.7	83.9	89.1	70.4	101.8	112.867	87.1	-	1.29583	0.388141
Q12841	FSTL1	Follistatin-related protein 1 OS=Homo sapiens OX=9606 GN=FSTL1 PE=1 SV=1	High	8	3	4	3	308	35	5.52	123	129.7	85.6	89.7	81.5	90.4	112.767	87.2	-	1.2932	0.142169
Q6NXG1	ESRP1	Epithelial splicing regulatory protein 1 OS=Homo sapiens OX=9606 GN=ESRP1 PE=1 SV=2	High	7	4	5	4	681	75.5	6.68	123.3	133.2	81.7	88.7	79.5	93.5	112.733	87.2333	-	1.29232	0.192845
Q96C19	EFHD2	EF-hand domain-containing protein D2 OS=Homo sapiens OX=9606 GN=EFHD2 PE=1 SV=1	High	35	7	15	5	240	26.7	5.2	112.9	91.8	133.4	88.9	94.7	78.3	112.7	87.3	-	1.29095	0.121014
Q08623	PUDP	Pseudouridine-5'-phosphatase OS=Homo sapiens OX=9606 GN=PUDP PE=1 SV=3	High	14	2	3	2	228	25.2	5.31	94.9	133.7	109.3	80	86.2	95.8	112.633	87.3333	-	1.28969	0.107207
Q13423	NNT	NAD(P) transhydrogenase, mitochondrial OS=Homo sapiens OX=9606 GN=NNT PE=1 SV=3	High	33	33	71	33	1086	113.8	8.09	145.1	87.4	105.4	85.9	90.9	85.3	112.633	87.3667	-	1.2892	0.214388
P52789	HK2	Hexokinase-2 OS=Homo sapiens OX=9606 GN=HK2 PE=1 SV=2	High	22	17	19	13	917	102.3	6.05	110.7	73.8	153.4	79.5	94.9	87.8	112.633	87.4	-	1.28871	0.342031
P52758	RIDA	2-iminobutanoate/2-iminopropanoate deaminase OS=Homo sapiens OX=9606 GN=RIDA PE=1 SV=1	High	22	2	3	2	137	14.5	8.68	121	90.6	126	68.4	104.2	89.8	112.533	87.4667	-	1.28659	0.174084
Q6UWW0	LCN15	Lipocalin-15 OS=Homo sapiens OX=9606 GN=LCN15 PE=1 SV=1	Medium	5	1	1	1	184	20.4	4.94	75.5	76.6	185.3	84.6	88.5	89.4	112.467	87.5	-	1.28533	0.530978
Q92882	OSTF1	Osteoclast-stimulating factor 1 OS=Homo sapiens OX=9606 GN=OSTF1 PE=1 SV=2	High	43	6	11	6	214	23.8	5.68	104.1	90.2	143.1	87.1	90.5	85	112.467	87.5333	-	1.28484	0.192246
O43805	SSNA1	Sjoegren syndrome nuclear autoantigen 1 OS=Homo sapiens OX=9606 GN=SSNA1 PE=1 SV=2	High	9	1	1	1	119	13.6	5.38	111.9	96.7	128.8	83.9	99.3	79.5	112.467	87.5667	-	1.28435	0.0872062
Q13449	LSAMP	Limbic system-associated membrane protein OS=Homo sapiens OX=9606 GN=LSAMP PE=1 SV=2	High	9	3	4	3	338	37.4	6.98	111.9	154	71.3	85.4	99.7	77.6	112.4	87.5667	-	1.28359	0.372218
P18283	GPX2	Glutathione peroxidase 2 OS=Homo sapiens OX=9606 GN=GPX2 PE=1 SV=3	High	25	4	5	4	190	21.9	7.78	95.4	103.9	137.6	93.9	88	81.2	112.3	87.7	-	1.2805	0.140232
Q4G0J3	LARP7	La-related protein 7 OS=Homo sapiens OX=9606 GN=LARP7 PE=1 SV=1	High	9	5	5	5	582	66.9	9.55	90.9	99.9	146	85.8	89.6	87.7	112.267	87.7	-	1.28012	0.224192
Q14956	GPNMB	Transmembrane glycoprotein NMB OS=Homo sapiens OX=9606 GN=GPNMB PE=1 SV=2	High	5	2	8	2	572	63.9	6.64	129.1	132.4	75.2	85.4	94.3	83.6	112.233	87.7667	-	1.27877	0.263739
P02788	LTF	Lactotransferrin OS=Homo sapiens OX=9606 GN=LTF PE=1 SV=6	High	78	50	256	50	710	78.1	8.12	124.1	159.4	53.2	48.9	138	76.4	112.233	87.7667	-	1.27877	0.581507
O75382	TRIM3	Tripartite motif-containing protein 3 OS=Homo sapiens OX=9606 GN=TRIM3 PE=1 SV=2	High	3	2	4	2	744	80.8	7.83	136.4	120	80.3	103.7	75.2	84.4	112.233	87.7667	-	1.27877	0.25981
P02750	LRG1	Leucine-rich alpha-2-glycoprotein OS=Homo sapiens OX=9606 GN=LRG1 PE=1 SV=2	High	27	8	15	8	347	38.2	6.95	108.5	130.5	97.7	89.7	80.8	92.9	112.233	87.8	-	1.27828	0.0767807
P02671	FGA	Fibrinogen alpha chain OS=Homo sapiens OX=9606 GN=FGA PE=1 SV=2	High	36	28	85	28	866	94.9	6.01	81.2	157.3	98.2	82.7	87.8	92.9	112.233	87.8	-	1.27828	0.352579
Q7Z6J4	FGD2	FYVE, RhoGEF and PH domain-containing protein 2 OS=Homo sapiens OX=9606 GN=FGD2 PE=1 SV=1	High	2	1	1	1	655	74.8	6.93	85.2	100.3	150.9	98.2	79.2	86.1	112.133	87.8333	-	1.27666	0.304107
O14907	TAX1BP3	Tax1-binding protein 3 OS=Homo sapiens OX=9606 GN=TAX1BP3 PE=1 SV=2	High	25	2	3	2	124	13.7	8.48	95.9	132.7	107.8	82.6	103.1	77.8	112.133	87.8333	-	1.27666	0.142427
Q8WYR4	RSPH1	Radial spoke head 1 homolog OS=Homo sapiens OX=9606 GN=RSPH1 PE=1 SV=1	High	11	3	3	3	309	35.1	4.63	113.8	120.3	102.1	101.8	69.8	92.1	112.067	87.9	-	1.27493	0.0902302
P00846	MT-ATP6	ATP synthase subunit a OS=Homo sapiens OX=9606 GN=MT-ATP6 PE=1 SV=1	High	4	1	3	1	226	24.8	10.1	136	96.3	103.9	81.6	92.9	89.2	112.067	87.9	-	1.27493	0.127848
A0A0B4J1X8	IGHV3-43	Immunoglobulin heavy variable 3-43 OS=Homo sapiens OX=9606 GN=IGHV3-43 PE=3 SV=1	High	19	2	4	1	118	13.1	5.41	134.7	155.6	45.7	125	53.5	85.4	112	87.9667	-	1.27321	0.576075
P82664	MRPS10	28S ribosomal protein S10, mitochondrial OS=Homo sapiens OX=9606 GN=MRPS10 PE=1 SV=2	High	7	1	1	1	201	23	8	130.6	95.7	109.7	81	104.5	78.4	112	87.9667	-	1.27321	0.140574
P22310	UGT1A4	UDP-glucuronosyltransferase 1-4 OS=Homo sapiens OX=9606 GN=UGT1A4 PE=1 SV=1	High	6	2	4	2	534	60	8.54	105.6	110.6	119.8	93	99.1	71.9	112	88	-	1.27273	0.0600381
Q8WVV4	POF1B	Protein POF1B OS=Homo sapiens OX=9606 GN=POF1B PE=1 SV=3	High	12	6	6	6	589	68	6.32	133.7	117.8	84.4	80.3	95.1	88.7	111.967	88.0333	-	1.27187	0.189227
P58335	ANTXR2	Anthrax toxin receptor 2 OS=Homo sapiens OX=9606 GN=ANTXR2 PE=1 SV=5	Medium	2	1	1	1	489	53.6	7.46	94	102.9	138.7	86	91.9	86.5	111.867	88.1333	-	1.26929	0.160362
P27918	CFP	Properdin OS=Homo sapiens OX=9606 GN=CFP PE=1 SV=2	High	5	2	2	2	469	51.2	7.9	77	124.7	133.8	81.5	95.5	87.6	111.833	88.2	-	1.26795	0.261101
Q9NVC6	MED17	Mediator of RNA polymerase II transcription subunit 17 OS=Homo sapiens OX=9606 GN=MED17 PE=1 SV=2	High	3	2	2	2	651	72.8	7.44	82.6	161.7	91.1	88.6	85.1	90.9	111.8	88.2	-	1.26757	0.400791
P99999	CYCS	Cytochrome c OS=Homo sapiens OX=9606 GN=CYCS PE=1 SV=2	High	50	5	20	5	105	11.7	9.57	142.6	84.1	108.7	87.8	89	87.9	111.8	88.2333	-	1.26709	0.237077
P29401	TKT	Transketolase OS=Homo sapiens OX=9606 GN=TKT PE=1 SV=3	High	53	29	96	29	623	67.8	7.66	106	97.5	131.7	88.8	90.4	85.7	111.733	88.3	-	1.26538	0.0867616
O95994	AGR2	Anterior gradient protein 2 homolog OS=Homo sapiens OX=9606 GN=AGR2 PE=1 SV=1	High	65	9	81	8	175	20	9	79.3	67.7	188.1	60.4	92.9	111.6	111.7	88.3	-	1.26501	0.600089
Q9NSY2	STARD5	StAR-related lipid transfer protein 5 OS=Homo sapiens OX=9606 GN=STARD5 PE=1 SV=2	High	12	2	2	2	213	23.8	6.67	128.5	87.3	119.2	82.7	98.4	83.9	111.667	88.3333	-	1.26415	0.157961
Q9BT09	CNPY3	Protein canopy homolog 3 OS=Homo sapiens OX=9606 GN=CNPY3 PE=1 SV=1	High	6	2	2	2	278	30.7	5.49	96.1	94.4	144.2	92.5	94.3	78.6	111.567	88.4667	-	1.26112	0.247193
P15151	PVR	Poliovirus receptor OS=Homo sapiens OX=9606 GN=PVR PE=1 SV=2	High	3	1	1	1	417	45.3	6.52	74.2	89	171.4	91.9	84.4	89.1	111.533	88.4667	-	1.26074	0.489113
Q9NVS2	MRPS18A	39S ribosomal protein S18a, mitochondrial OS=Homo sapiens OX=9606 GN=MRPS18A PE=1 SV=1	High	5	1	1	1	196	22.2	10.33	128	104.7	101.9	75.5	104.3	85.6	111.533	88.4667	-	1.26074	0.122651
P19012	KRT15	Keratin, type I cytoskeletal 15 OS=Homo sapiens OX=9606 GN=KRT15 PE=1 SV=3	High	65	34	285	18	456	49.2	4.77	123.6	111.1	99.7	94.1	98	73.4	111.467	88.5	-	1.25951	0.0894393
P52895	AKR1C2	Aldo-keto reductase family 1 member C2 OS=Homo sapiens OX=9606 GN=AKR1C2 PE=1 SV=3	High	33	9	28	1	323	36.7	7.49	99.8	143.6	91	79.7	105.1	80.8	111.467	88.5333	-	1.25904	0.27742
Q8IYU8	MICU2	Calcium uptake protein 2, mitochondrial OS=Homo sapiens OX=9606 GN=MICU2 PE=1 SV=2	High	5	2	3	2	434	49.6	9.09	120.5	94.3	119.4	89.4	85.8	90.6	111.4	88.6	-	1.25734	0.058323
P11684	SCGB1A1	Uteroglobin OS=Homo sapiens OX=9606 GN=SCGB1A1 PE=1 SV=1	High	20	3	3	3	91	10	5.06	84	90.7	159.5	81.1	87.9	96.8	111.4	88.6	-	1.25734	0.405642
A0A075B6K4	IGLV3-10	Immunoglobulin lambda variable 3-10 OS=Homo sapiens OX=9606 GN=IGLV3-10 PE=3 SV=2	High	28	3	6	3	115	12.4	4.83	114.3	122.3	97.6	89.9	79.9	96.1	111.4	88.6333	-	1.25686	0.0584846
P17540	CKMT2	Creatine kinase S-type, mitochondrial OS=Homo sapiens OX=9606 GN=CKMT2 PE=1 SV=2	High	7	2	3	1	419	47.5	8.19	193.7	71.8	68.6	66.3	90.1	109.5	111.367	88.6333	-	1.25649	0.625237
P0DOY2	IGLC2	Immunoglobulin lambda constant 2 OS=Homo sapiens OX=9606 GN=IGLC2 PE=1 SV=1	High	62	5	248	2	106	11.3	7.24	135.2	96.6	102.3	90.2	86	89.7	111.367	88.6333	-	1.25649	0.133526
Q9BVA0	KATNB1	Katanin p80 WD40 repeat-containing subunit B1 OS=Homo sapiens OX=9606 GN=KATNB1 PE=1 SV=1	Medium	3	1	1	1	655	72.3	7.56	88.9	125.4	119.7	87	100	79	111.333	88.6667	-	1.25564	0.153314
Q9NPE3	NOP10	H/ACA ribonucleoprotein complex subunit 3 OS=Homo sapiens OX=9606 GN=NOP10 PE=1 SV=1	High	20	1	2	1	64	7.7	9.99	91.5	115.4	126.8	79.6	102.8	83.8	111.233	88.7333	-	1.25357	0.14904
P06727	APOA4	Apolipoprotein A-IV OS=Homo sapiens OX=9606 GN=APOA4 PE=1 SV=3	High	50	22	36	21	396	45.4	5.38	100	127.6	106.2	86.9	85.6	93.8	111.267	88.7667	-	1.25347	0.0616762
O43166	SIPA1L1	Signal-induced proliferation-associated 1-like protein 1 OS=Homo sapiens OX=9606 GN=SIPA1L1 PE=1 SV=4	High	1	2	2	2	1804	199.9	8.19	82.9	137.5	113.3	89.5	94	82.8	111.233	88.7667	-	1.2531	0.23602
O95571	ETHE1	Persulfide dioxygenase ETHE1, mitochondrial OS=Homo sapiens OX=9606 GN=ETHE1 PE=1 SV=2	High	28	6	11	6	254	27.9	6.83	124.7	96.2	112.7	87.7	99.8	78.9	111.2	88.8	-	1.25225	0.0940587
P15121	AKR1B1	Aldo-keto reductase family 1 member B1 OS=Homo sapiens OX=9606 GN=AKR1B1 PE=1 SV=3	High	26	9	20	8	316	35.8	6.98	130.4	121.5	81.7	99	81.6	86	111.2	88.8667	-	1.25131	0.231784
Q96HE7	ERO1A	ERO1-like protein alpha OS=Homo sapiens OX=9606 GN=ERO1A PE=1 SV=2	High	35	13	21	13	468	54.4	5.68	117.6	89.1	126.8	86.3	94.4	85.9	111.167	88.8667	-	1.25094	0.128892
Q9Y2R0	COA3	Cytochrome c oxidase assembly factor 3 homolog, mitochondrial OS=Homo sapiens OX=9606 GN=COA3 PE=1 SV=1	High	39	4	4	4	106	11.7	9.6	139.4	99.7	94.4	80	94.7	91.9	111.167	88.8667	-	1.25094	0.208759
O75093	SLIT1	Slit homolog 1 protein OS=Homo sapiens OX=9606 GN=SLIT1 PE=2 SV=4	Low	1	1	2	1	1534	167.8	6.57	90.6	81.9	160.8	80.8	98.1	87.9	111.1	88.9333	-	1.24925	0.43335
Q8N370	SLC43A2	Large neutral amino acids transporter small subunit 4 OS=Homo sapiens OX=9606 GN=SLC43A2 PE=1 SV=1	Medium	1	1	1	1	569	62.7	7.94	126.1	112.9	94.1	98	88.2	80.6	111.033	88.9333	-	1.2485	0.10456
Q15424	SAFB	Scaffold attachment factor B1 OS=Homo sapiens OX=9606 GN=SAFB PE=1 SV=4	High	10	10	15	7	915	102.6	5.47	136	95.7	101.4	94.2	95.4	77.3	111.033	88.9667	-	1.24803	0.187111
Q9HCY8	S100A14	Protein S100-A14 OS=Homo sapiens OX=9606 GN=S100A14 PE=1 SV=1	High	37	4	9	4	104	11.7	5.24	146.2	76.5	110.3	90.3	95.8	80.9	111	89	-	1.24719	0.345467
Q13938	CAPS	Calcyphosin OS=Homo sapiens OX=9606 GN=CAPS PE=1 SV=2	High	36	11	27	11	275	30.2	6.04	102.8	120.8	109.4	91.7	68.9	106.5	111	89.0333	-	1.24672	0.144487
Q16831	UPP1	Uridine phosphorylase 1 OS=Homo sapiens OX=9606 GN=UPP1 PE=1 SV=1	High	3	1	2	1	310	33.9	7.88	105	95.5	132.4	86.8	99.3	81	110.967	89.0333	-	1.24635	0.149365
P01782	IGHV3-9	Immunoglobulin heavy variable 3-9 OS=Homo sapiens OX=9606 GN=IGHV3-9 PE=1 SV=2	High	19	2	8	1	118	12.9	7.08	115.9	146.3	70.5	105.7	67.1	94.5	110.9	89.1	-	1.24467	0.429525
O95471	CLDN7	Claudin-7 OS=Homo sapiens OX=9606 GN=CLDN7 PE=1 SV=4	High	16	2	4	2	211	22.4	8.6	140.8	82.1	109.8	86.5	79.9	100.9	110.9	89.1	-	1.24467	0.293718
Q9H773	DCTPP1	dCTP pyrophosphatase 1 OS=Homo sapiens OX=9606 GN=DCTPP1 PE=1 SV=1	High	14	2	4	2	170	18.7	5.03	133.3	97.8	101.4	88.4	84.9	94.2	110.833	89.1667	-	1.24299	0.13524
P05141	SLC25A5	ADP/ATP translocase 2 OS=Homo sapiens OX=9606 GN=SLC25A5 PE=1 SV=7	High	45	17	74	7	298	32.8	9.69	149.3	92.2	91	82.5	100	85.1	110.833	89.2	-	1.24253	0.340128
Q07812	BAX	Apoptosis regulator BAX OS=Homo sapiens OX=9606 GN=BAX PE=1 SV=1	High	44	6	7	6	192	21.2	5.22	108.4	99.7	124.4	96.2	89	82.4	110.833	89.2	-	1.24253	0.0588268
P01031	C5	Complement C5 OS=Homo sapiens OX=9606 GN=C5 PE=1 SV=4	High	22	35	44	35	1676	188.2	6.52	83.1	127.5	121.7	93	79.7	95	110.767	89.2333	-	1.24131	0.217801
P22735	TGM1	Protein-glutamine gamma-glutamyltransferase K OS=Homo sapiens OX=9606 GN=TGM1 PE=1 SV=4	High	1	1	1	1	817	89.7	6.04	137.3	99.1	95.9	98.1	88.1	81.5	110.767	89.2333	-	1.24131	0.202641
Q15819	UBE2V2	Ubiquitin-conjugating enzyme E2 variant 2 OS=Homo sapiens OX=9606 GN=UBE2V2 PE=1 SV=4	High	58	8	14	3	145	16.4	8.09	89.5	100.8	142	90	85.2	92.5	110.767	89.2333	-	1.24131	0.251975
P56545	CTBP2	C-terminal-binding protein 2 OS=Homo sapiens OX=9606 GN=CTBP2 PE=1 SV=1	High	14	6	8	2	445	48.9	6.95	101	120.6	110.7	93.1	96.9	77.8	110.767	89.2667	-	1.24085	0.0572989
P49247	RPIA	Ribose-5-phosphate isomerase OS=Homo sapiens OX=9606 GN=RPIA PE=1 SV=3	High	27	7	9	7	311	33.2	8.54	98.2	116.5	117.5	79.1	95.8	92.9	110.733	89.2667	-	1.24048	0.0573127
Q92820	GGH	Gamma-glutamyl hydrolase OS=Homo sapiens OX=9606 GN=GGH PE=1 SV=2	High	19	7	9	7	318	35.9	7.11	94.1	133.2	104.8	78.4	115.5	74	110.7	89.3	-	1.23964	0.290577
P16104	H2AFX	Histone H2AX OS=Homo sapiens OX=9606 GN=H2AFX PE=1 SV=2	High	34	6	109	3	143	15.1	10.74	95	101.8	135.2	88.6	101.9	77.5	110.667	89.3333	-	1.23881	0.209636
Q02338	BDH1	D-beta-hydroxybutyrate dehydrogenase, mitochondrial OS=Homo sapiens OX=9606 GN=BDH1 PE=1 SV=3	High	29	8	13	8	343	38.1	8.95	154.3	79.6	98	73.6	95.6	99	110.633	89.4	-	1.23751	0.423418
P50454	SERPINH1	Serpin H1 OS=Homo sapiens OX=9606 GN=SERPINH1 PE=1 SV=2	High	46	15	33	15	418	46.4	8.69	92.1	110.8	128.9	91.1	94.6	82.5	110.6	89.4	-	1.23714	0.131713
P30838	ALDH3A1	Aldehyde dehydrogenase, dimeric NADP-preferring OS=Homo sapiens OX=9606 GN=ALDH3A1 PE=1 SV=3	High	55	22	118	22	453	50.4	6.54	142.5	123.3	66	93.4	94.2	80.6	110.6	89.4	-	1.23714	0.41613
Q9NRL3	STRN4	Striatin-4 OS=Homo sapiens OX=9606 GN=STRN4 PE=1 SV=2	High	5	3	3	2	753	80.5	5.4	138.2	106.9	86.7	99.4	85.6	83.3	110.6	89.4333	-	1.23668	0.251464
P05186	ALPL	Alkaline phosphatase, tissue-nonspecific isozyme OS=Homo sapiens OX=9606 GN=ALPL PE=1 SV=4	High	13	7	11	7	524	57.3	6.67	88.3	83.3	160.2	85.7	94.8	87.8	110.6	89.4333	-	1.23668	0.444759
Q96FX7	TRMT61A	tRNA (adenine(58)-N(1))-methyltransferase catalytic subunit TRMT61A OS=Homo sapiens OX=9606 GN=TRMT61A PE=1 SV=1	High	6	2	3	2	289	31.4	7.36	97.6	114.1	120	74.6	104.6	89.2	110.567	89.4667	-	1.23584	0.126317
P13584	CYP4B1	Cytochrome P450 4B1 OS=Homo sapiens OX=9606 GN=CYP4B1 PE=1 SV=2	High	6	3	3	3	511	59	8.27	94.1	103	134.5	99.1	82.3	87	110.533	89.4667	-	1.23547	0.186734
P59045	NLRP11	NACHT, LRR and PYD domains-containing protein 11 OS=Homo sapiens OX=9606 GN=NLRP11 PE=2 SV=2	Medium	1	1	1	1	1033	117.7	7.71	111.6	72	147.8	154.4	52	62.3	110.467	89.5667	-	1.23335	0.622404
P21912	SDHB	Succinate dehydrogenase [ubiquinone] iron-sulfur subunit, mitochondrial OS=Homo sapiens OX=9606 GN=SDHB PE=1 SV=3	High	42	13	24	13	280	31.6	8.76	128.2	101.9	101.2	83.1	99.2	86.4	110.433	89.5667	-	1.23297	0.109016
P38571	LIPA	Lysosomal acid lipase/cholesteryl ester hydrolase OS=Homo sapiens OX=9606 GN=LIPA PE=1 SV=2	High	5	2	3	2	399	45.4	6.92	118	89.7	123.6	103.4	85.4	79.9	110.433	89.5667	-	1.23297	0.174825
Q9NP97	DYNLRB1	Dynein light chain roadblock-type 1 OS=Homo sapiens OX=9606 GN=DYNLRB1 PE=1 SV=3	High	40	5	5	5	96	10.9	7.25	92.7	96.9	141.7	92.9	89.5	86.4	110.433	89.6	-	1.23251	0.257546
Q15485	FCN2	Ficolin-2 OS=Homo sapiens OX=9606 GN=FCN2 PE=1 SV=2	High	4	1	1	1	313	34	6.77	99.7	103.9	127.6	83.5	99.8	85.5	110.4	89.6	-	1.23214	0.108231
Q96AX2	RAB37	Ras-related protein Rab-37 OS=Homo sapiens OX=9606 GN=RAB37 PE=1 SV=3	High	13	3	7	2	223	24.8	6.35	98.7	85.5	147	87.9	81.1	99.8	110.4	89.6	-	1.23214	0.345674
O95445	APOM	Apolipoprotein M OS=Homo sapiens OX=9606 GN=APOM PE=1 SV=2	High	13	3	4	3	188	21.2	6.01	72	119.7	139.5	87.4	80.1	101.3	110.4	89.6	-	1.23214	0.377509
P15907	ST6GAL1	Beta-galactoside alpha-2,6-sialyltransferase 1 OS=Homo sapiens OX=9606 GN=ST6GAL1 PE=1 SV=1	High	8	3	3	3	406	46.6	9.01	90.9	75.7	164.6	81.6	105.2	82.1	110.4	89.6333	-	1.23168	0.507077
Q9NX14	NDUFB11	NADH dehydrogenase [ubiquinone] 1 beta subcomplex subunit 11, mitochondrial OS=Homo sapiens OX=9606 GN=NDUFB11 PE=1 SV=1	High	50	5	5	5	153	17.3	5.22	125.4	100	105.7	82.2	99.6	87.1	110.367	89.6333	-	1.23131	0.0890967
Q8N4A0	GALNT4	Polypeptide N-acetylgalactosaminyltransferase 4 OS=Homo sapiens OX=9606 GN=GALNT4 PE=1 SV=2	High	17	10	14	8	578	66.6	7.61	92.8	82.4	155.8	80	93.4	95.5	110.333	89.6333	-	1.23094	0.427041
Q9H3K6	BOLA2	BolA-like protein 2 OS=Homo sapiens OX=9606 GN=BOLA2 PE=1 SV=1	High	70	5	6	5	86	10.1	6.52	88.4	90.7	151.9	91.3	86.9	90.7	110.333	89.6333	-	1.23094	0.376785
P01780	IGHV3-7	Immunoglobulin heavy variable 3-7 OS=Homo sapiens OX=9606 GN=IGHV3-7 PE=1 SV=2	High	32	4	20	2	117	12.9	6.57	127.9	114.8	88.3	107.1	69.1	92.7	110.333	89.6333	-	1.23094	0.267255
P20674	COX5A	Cytochrome c oxidase subunit 5A, mitochondrial OS=Homo sapiens OX=9606 GN=COX5A PE=1 SV=2	High	37	5	10	5	150	16.8	6.79	140.3	85.3	105.4	65.8	123.7	79.4	110.333	89.6333	-	1.23094	0.432497
P07858	CTSB	Cathepsin B OS=Homo sapiens OX=9606 GN=CTSB PE=1 SV=3	High	32	9	18	9	339	37.8	6.3	114.4	119.3	97.4	79	101.6	88.4	110.367	89.6667	-	1.23086	0.0906841
Q6NTF9	RHBDD2	Rhomboid domain-containing protein 2 OS=Homo sapiens OX=9606 GN=RHBDD2 PE=2 SV=2	High	7	2	2	2	364	39.2	9.32	116.7	95.3	118.9	85.8	96.2	87	110.3	89.6667	-	1.23011	0.0658854
Q16851	UGP2	UTP--glucose-1-phosphate uridylyltransferase OS=Homo sapiens OX=9606 GN=UGP2 PE=1 SV=5	High	48	23	57	23	508	56.9	8.15	111.3	119.7	99.8	79.6	97.8	91.7	110.267	89.7	-	1.22928	0.0591281
Q9P1F3	ABRACL	Costars family protein ABRACL OS=Homo sapiens OX=9606 GN=ABRACL PE=1 SV=1	High	36	2	6	2	81	9.1	6.29	126	73.1	131.8	88.3	89.1	91.8	110.3	89.7333	-	1.2292	0.333271
P05787	KRT8	Keratin, type II cytoskeletal 8 OS=Homo sapiens OX=9606 GN=KRT8 PE=1 SV=7	High	65	43	527	31	483	53.7	5.59	120.1	122.9	87.7	78.7	91.4	99.1	110.233	89.7333	-	1.22845	0.183579
P0DJI8	SAA1	Serum amyloid A-1 protein OS=Homo sapiens OX=9606 GN=SAA1 PE=1 SV=1	High	24	2	3	2	122	13.5	6.79	86.9	161.7	81.9	71.9	111.5	86.1	110.167	89.8333	-	1.22635	0.512007
P17096	HMGA1	High mobility group protein HMG-I/HMG-Y OS=Homo sapiens OX=9606 GN=HMGA1 PE=1 SV=3	High	31	3	5	3	107	11.7	10.32	108	99.4	123.1	92	103.8	73.8	110.167	89.8667	-	1.22589	0.142526
Q96A32	MYLPF	Myosin regulatory light chain 2, skeletal muscle isoform OS=Homo sapiens OX=9606 GN=MYLPF PE=2 SV=1	Low	4	1	2	1	169	19	5.01	71.8	64.4	194.3	94.8	79.4	95.4	110.167	89.8667	-	1.22589	0.657428
Q8TCU6	PREX1	Phosphatidylinositol 3,4,5-trisphosphate-dependent Rac exchanger 1 protein OS=Homo sapiens OX=9606 GN=PREX1 PE=1 SV=3	High	3	4	4	4	1659	186.1	6.44	142	92.6	95.8	87.7	93.4	88.5	110.133	89.8667	-	1.22552	0.275521
Q96IX5	ATP5MD	ATP synthase membrane subunit DAPIT, mitochondrial OS=Homo sapiens OX=9606 GN=ATP5MD PE=1 SV=1	High	26	1	2	1	58	6.5	9.76	152.4	85.3	92.7	73.9	119.9	75.8	110.133	89.8667	-	1.22552	0.479534
P21796	VDAC1	Voltage-dependent anion-selective channel protein 1 OS=Homo sapiens OX=9606 GN=VDAC1 PE=1 SV=2	High	78	19	85	18	283	30.8	8.54	128.8	93.2	108.3	82.2	99.3	88.2	110.1	89.9	-	1.22469	0.15296
P15814	IGLL1	Immunoglobulin lambda-like polypeptide 1 OS=Homo sapiens OX=9606 GN=IGLL1 PE=1 SV=1	High	16	2	6	2	213	22.9	10.07	158.4	89.3	82.5	90.9	84.7	94.1	110.067	89.9	-	1.22432	0.455016
Q12996	CSTF3	Cleavage stimulation factor subunit 3 OS=Homo sapiens OX=9606 GN=CSTF3 PE=1 SV=1	High	10	6	8	6	717	82.9	8.12	94.1	96.1	140	93.6	87.1	89.1	110.067	89.9333	-	1.22387	0.253305
Q9UNF1	MAGED2	Melanoma-associated antigen D2 OS=Homo sapiens OX=9606 GN=MAGED2 PE=1 SV=2	High	9	6	9	6	606	64.9	9.32	90.6	120.4	119.2	87.8	97.5	84.6	110.067	89.9667	-	1.22342	0.127662
O00602	FCN1	Ficolin-1 OS=Homo sapiens OX=9606 GN=FCN1 PE=1 SV=2	High	7	2	2	2	326	35.1	6.86	98	120.6	111.6	77.1	124.3	68.5	110.067	89.9667	-	1.22342	0.33945
Q16864	ATP6V1F	V-type proton ATPase subunit F OS=Homo sapiens OX=9606 GN=ATP6V1F PE=1 SV=2	High	10	1	3	1	119	13.4	5.52	129.9	96.2	104.1	84.8	88	97.1	110.067	89.9667	-	1.22342	0.136823
Q969V4	TEKT1	Tektin-1 OS=Homo sapiens OX=9606 GN=TEKT1 PE=1 SV=1	Medium	2	1	1	1	418	48.3	6.37	101.9	124.4	103.8	102.5	72.2	95.2	110.033	89.9667	-	1.22305	0.159533
P01700	IGLV1-47	Immunoglobulin lambda variable 1-47 OS=Homo sapiens OX=9606 GN=IGLV1-47 PE=1 SV=2	High	11	1	3	1	117	12.3	5.91	159.4	97.1	73.6	108.6	72.4	88.9	110.033	89.9667	-	1.22305	0.508251
P01040	CSTA	Cystatin-A OS=Homo sapiens OX=9606 GN=CSTA PE=1 SV=1	High	57	5	9	5	98	11	5.5	107.8	96.1	126	64.2	106.2	99.7	109.967	90.0333	-	1.2214	0.272675
O75312	ZPR1	Zinc finger protein ZPR1 OS=Homo sapiens OX=9606 GN=ZPR1 PE=1 SV=1	High	8	4	4	4	459	50.9	4.73	116.4	87.7	125.8	91.5	85.9	92.7	109.967	90.0333	-	1.2214	0.162227
P01706	IGLV2-11	Immunoglobulin lambda variable 2-11 OS=Homo sapiens OX=9606 GN=IGLV2-11 PE=1 SV=2	High	13	2	6	1	119	12.6	7.24	148.1	91.3	90.5	102.4	72.7	95.1	109.967	90.0667	-	1.22095	0.39816
P02679	FGG	Fibrinogen gamma chain OS=Homo sapiens OX=9606 GN=FGG PE=1 SV=3	High	49	20	75	20	453	51.5	5.62	79.6	154.5	95.7	88.6	84.4	97.2	109.933	90.0667	-	1.22058	0.437762
P61225	RAP2B	Ras-related protein Rap-2b OS=Homo sapiens OX=9606 GN=RAP2B PE=1 SV=1	High	25	4	12	2	183	20.5	4.81	93.4	133.2	103.2	88.3	96.2	85.7	109.933	90.0667	-	1.22058	0.183867
Q9NYP7	ELOVL5	Elongation of very long chain fatty acids protein 5 OS=Homo sapiens OX=9606 GN=ELOVL5 PE=1 SV=1	High	7	2	2	2	299	35.3	9.42	84.6	109.6	135.4	100.3	92.7	77.3	109.867	90.1	-	1.21939	0.288153
Q11128	FUT5	Alpha-(1,3)-fucosyltransferase 5 OS=Homo sapiens OX=9606 GN=FUT5 PE=2 SV=1	High	9	2	3	2	374	43	8.28	103.1	66.5	160	59.2	102	109.2	109.867	90.1333	-	1.21893	0.563344
P01714	IGLV3-19	Immunoglobulin lambda variable 3-19 OS=Homo sapiens OX=9606 GN=IGLV3-19 PE=1 SV=2	High	8	1	4	1	112	12	4.96	159.5	102.9	67.1	107	74.4	89	109.833	90.1333	-	1.21857	0.527477
A0A0B4J1X5	IGHV3-74	Immunoglobulin heavy variable 3-74 OS=Homo sapiens OX=9606 GN=IGHV3-74 PE=3 SV=1	High	25	3	12	1	117	12.8	8.66	107.3	115.5	106.7	105.5	70.4	94.6	109.833	90.1667	-	1.21811	0.141416
P01743	IGHV1-46	Immunoglobulin heavy variable 1-46 OS=Homo sapiens OX=9606 GN=IGHV1-46 PE=1 SV=2	High	28	3	9	1	117	12.9	8.92	115.2	122.1	92.1	98.2	75.8	96.5	109.8	90.1667	-	1.21774	0.165276
Q15661	TPSAB1	Tryptase alpha/beta-1 OS=Homo sapiens OX=9606 GN=TPSAB1 PE=1 SV=1	High	35	10	55	10	275	30.5	7.11	150	98.7	80.7	84	92.8	93.8	109.8	90.2	-	1.21729	0.403341
Q9HCC0	MCCC2	Methylcrotonoyl-CoA carboxylase beta chain, mitochondrial OS=Homo sapiens OX=9606 GN=MCCC2 PE=1 SV=1	High	24	11	17	11	563	61.3	7.68	124.6	98.1	106.7	81.9	97.4	91.4	109.8	90.2333	-	1.21685	0.0957815
Q14134	TRIM29	Tripartite motif-containing protein 29 OS=Homo sapiens OX=9606 GN=TRIM29 PE=1 SV=2	High	20	12	12	12	588	65.8	7.15	121.6	112.8	94.9	88.2	95.3	87.2	109.767	90.2333	-	1.21648	0.0772293
Q6DT37	CDC42BPG	Serine/threonine-protein kinase MRCK gamma OS=Homo sapiens OX=9606 GN=CDC42BPG PE=1 SV=2	High	1	1	1	1	1551	172.4	6.28	92	107.4	129.8	96.4	91.6	82.7	109.733	90.2333	-	1.21611	0.17048
P00966	ASS1	Argininosuccinate synthase OS=Homo sapiens OX=9606 GN=ASS1 PE=1 SV=2	High	28	13	22	13	412	46.5	8.02	114.4	116.5	98.3	75.7	113	82.1	109.733	90.2667	-	1.21566	0.204964
O95858	TSPAN15	Tetraspanin-15 OS=Homo sapiens OX=9606 GN=TSPAN15 PE=1 SV=1	High	7	2	3	2	294	33.1	5.48	90	84.2	154.9	75.6	100.7	94.7	109.7	90.3333	-	1.21439	0.463072
Q6UX06	OLFM4	Olfactomedin-4 OS=Homo sapiens OX=9606 GN=OLFM4 PE=1 SV=1	High	11	5	6	5	510	57.2	5.69	84.1	114.2	130.7	82.6	99.3	89.1	109.667	90.3333	-	1.21402	0.252787
P20908	COL5A1	Collagen alpha-1(V) chain OS=Homo sapiens OX=9606 GN=COL5A1 PE=1 SV=3	High	2	3	4	3	1838	183.4	5.06	91.4	132.5	105.1	85.1	96.6	89.3	109.667	90.3333	-	1.21402	0.198017
Q7Z406	MYH14	Myosin-14 OS=Homo sapiens OX=9606 GN=MYH14 PE=1 SV=2	High	35	64	148	52	1995	227.7	5.6	109	94.2	125.8	87.9	89.1	94	109.667	90.3333	-	1.21402	0.106616
P05155	SERPING1	Plasma protease C1 inhibitor OS=Homo sapiens OX=9606 GN=SERPING1 PE=1 SV=2	High	26	13	36	13	500	55.1	6.55	96.1	135.2	97.6	100.1	79.9	91	109.633	90.3333	-	1.21365	0.241813
A6NI72	NCF1B	Putative neutrophil cytosol factor 1B OS=Homo sapiens OX=9606 GN=NCF1B PE=5 SV=2	High	31	11	13	11	391	44.8	9.13	98.1	99.3	131.6	91.7	92.4	87	109.667	90.3667	-	1.21357	0.157137
O95967	EFEMP2	EGF-containing fibulin-like extracellular matrix protein 2 OS=Homo sapiens OX=9606 GN=EFEMP2 PE=1 SV=3	High	5	2	2	2	443	49.4	4.94	96.9	131.4	100.5	92.5	87.6	91	109.6	90.3667	-	1.21284	0.156587
P68371	TUBB4B	Tubulin beta-4B chain OS=Homo sapiens OX=9606 GN=TUBB4B PE=1 SV=1	High	56	18	190	1	445	49.8	4.89	107	128.5	93.3	87.4	93.1	90.7	109.6	90.4	-	1.21239	0.137938
P20160	AZU1	Azurocidin OS=Homo sapiens OX=9606 GN=AZU1 PE=1 SV=3	High	9	2	4	2	251	26.9	9.5	89.8	139.4	99.6	79	104	88.2	109.6	90.4	-	1.21239	0.317653
P0DOX7		Immunoglobulin kappa light chain OS=Homo sapiens OX=9606 PE=1 SV=1	High	54	8	168	3	214	23.4	7.17	121.4	109	98.3	95	80.8	95.5	109.567	90.4333	-	1.21157	0.0807629
Q9BVM4	GGACT	Gamma-glutamylaminecyclotransferase OS=Homo sapiens OX=9606 GN=GGACT PE=1 SV=2	High	27	3	4	2	153	17.3	6.87	107.8	136.5	84.3	94.5	85.3	91.6	109.533	90.4667	-	1.21076	0.281666
P02786	TFRC	Transferrin receptor protein 1 OS=Homo sapiens OX=9606 GN=TFRC PE=1 SV=2	High	20	14	16	14	760	84.8	6.61	112.3	91.2	125.1	90.3	95.1	86	109.533	90.4667	-	1.21076	0.135712
P15428	HPGD	15-hydroxyprostaglandin dehydrogenase [NAD(+)] OS=Homo sapiens OX=9606 GN=HPGD PE=1 SV=1	High	29	6	7	6	266	29	5.86	93.9	101.5	133.1	92.2	90.9	88.3	109.5	90.4667	-	1.21039	0.189563
P49795	RGS19	Regulator of G-protein signaling 19 OS=Homo sapiens OX=9606 GN=RGS19 PE=1 SV=1	High	11	2	2	2	217	24.6	5.62	113.2	98.8	116.6	85.4	99.6	86.5	109.533	90.5	-	1.21031	0.0554261
Q86WA6	BPHL	Valacyclovir hydrolase OS=Homo sapiens OX=9606 GN=BPHL PE=1 SV=1	High	18	5	7	5	291	32.5	9.14	108.2	100.7	119.7	80.5	95.1	95.9	109.533	90.5	-	1.21031	0.0631042
Q9C075	KRT23	Keratin, type I cytoskeletal 23 OS=Homo sapiens OX=9606 GN=KRT23 PE=1 SV=2	High	48	18	30	16	422	48.1	6.54	120.2	132	76.3	78.1	102.2	91.2	109.5	90.5	-	1.20994	0.358301
Q96RQ9	IL4I1	L-amino-acid oxidase OS=Homo sapiens OX=9606 GN=IL4I1 PE=1 SV=1	High	4	2	2	2	567	62.8	8.68	99.3	138.9	90.2	85.2	98.5	87.9	109.467	90.5333	-	1.20913	0.288708
Q96IQ7	VSIG2	V-set and immunoglobulin domain-containing protein 2 OS=Homo sapiens OX=9606 GN=VSIG2 PE=1 SV=1	High	5	1	1	1	327	34.3	7.55	93.1	93.4	141.9	90.3	93.7	87.7	109.467	90.5667	-	1.20869	0.310998
Q15904	ATP6AP1	V-type proton ATPase subunit S1 OS=Homo sapiens OX=9606 GN=ATP6AP1 PE=1 SV=2	High	3	2	2	2	470	52	6.14	111.3	96.6	120.4	77.2	103.1	91.4	109.433	90.5667	-	1.20832	0.138196
P20292	ALOX5AP	Arachidonate 5-lipoxygenase-activating protein OS=Homo sapiens OX=9606 GN=ALOX5AP PE=1 SV=2	High	17	3	4	3	161	18.1	8.44	92.6	98.2	137.5	89.4	103.1	79.2	109.433	90.5667	-	1.20832	0.296605
Q9HBL7	PLGRKT	Plasminogen receptor (KT) OS=Homo sapiens OX=9606 GN=PLGRKT PE=1 SV=1	High	27	4	5	4	147	17.2	9.58	144.9	87.8	95.5	82	98.1	91.6	109.4	90.5667	-	1.20795	0.365997
Q15833	STXBP2	Syntaxin-binding protein 2 OS=Homo sapiens OX=9606 GN=STXBP2 PE=1 SV=2	High	20	11	12	11	593	66.4	6.55	100.8	92.6	134.8	85.1	98.9	87.7	109.4	90.5667	-	1.20795	0.238194
Q9BY41	HDAC8	Histone deacetylase 8 OS=Homo sapiens OX=9606 GN=HDAC8 PE=1 SV=2	Medium	5	1	1	1	377	41.7	5.63	121.7	109.9	96.7	91.9	86.3	93.6	109.433	90.6	-	1.20787	0.0671595
P02675	FGB	Fibrinogen beta chain OS=Homo sapiens OX=9606 GN=FGB PE=1 SV=2	High	66	25	95	25	491	55.9	8.27	80.3	155.9	92.1	90.7	85.2	95.9	109.433	90.6	-	1.20787	0.471021
Q9Y365	STARD10	START domain-containing protein 10 OS=Homo sapiens OX=9606 GN=STARD10 PE=1 SV=2	High	21	5	7	5	291	33	7.12	80.7	95.8	151.6	76	84.7	111.1	109.367	90.6	-	1.20714	0.478045
Q13510	ASAH1	Acid ceramidase OS=Homo sapiens OX=9606 GN=ASAH1 PE=1 SV=5	High	32	10	24	10	395	44.6	7.62	110.3	119.9	97.9	94.6	95.1	82.2	109.367	90.6333	-	1.20669	0.0702656
Q76MJ5	ERN2	Serine/threonine-protein kinase/endoribonuclease IRE2 OS=Homo sapiens OX=9606 GN=ERN2 PE=1 SV=4	High	2	1	1	1	926	102.4	7.2	119.7	78.3	130	85.2	89	97.8	109.333	90.6667	-	1.20588	0.314268
P62760	VSNL1	Visinin-like protein 1 OS=Homo sapiens OX=9606 GN=VSNL1 PE=1 SV=2	High	28	5	5	5	191	22.1	5.15	108.4	109.6	110	96.4	101.6	74	109.333	90.6667	-	1.20588	0.092552
P16422	EPCAM	Epithelial cell adhesion molecule OS=Homo sapiens OX=9606 GN=EPCAM PE=1 SV=2	High	25	6	9	6	314	34.9	7.46	109.2	90.4	128.4	88.3	87.2	96.6	109.333	90.7	-	1.20544	0.176416
Q96I34	PPP1R16A	Protein phosphatase 1 regulatory subunit 16A OS=Homo sapiens OX=9606 GN=PPP1R16A PE=1 SV=1	Medium	2	1	2	1	528	57.8	6.06	116.3	102.3	109.4	81	108.5	82.6	109.333	90.7	-	1.20544	0.129615
Q99571	P2RX4	P2X purinoceptor 4 OS=Homo sapiens OX=9606 GN=P2RX4 PE=1 SV=2	High	4	2	2	2	388	43.3	7.99	107.7	113.7	106.5	73.4	107.7	91	109.3	90.7	-	1.20507	0.140818
P00352	ALDH1A1	Retinal dehydrogenase 1 OS=Homo sapiens OX=9606 GN=ALDH1A1 PE=1 SV=2	High	68	29	168	26	501	54.8	6.73	91.3	108.1	128.4	88.6	82.9	100.6	109.267	90.7	-	1.2047	0.194529
P08571	CD14	Monocyte differentiation antigen CD14 OS=Homo sapiens OX=9606 GN=CD14 PE=1 SV=2	High	30	9	10	9	375	40.1	6.23	138.4	108.6	80.9	83.3	107.3	81.6	109.3	90.7333	-	1.20463	0.373762
P07602	PSAP	Prosaposin OS=Homo sapiens OX=9606 GN=PSAP PE=1 SV=2	High	28	14	48	14	524	58.1	5.17	121.8	111	95.1	95.3	99.8	77.1	109.3	90.7333	-	1.20463	0.148948
P10321	HLA-C	HLA class I histocompatibility antigen, C alpha chain OS=Homo sapiens OX=9606 GN=HLA-C PE=1 SV=3	High	28	7	22	3	366	40.6	6.04	130	108.2	89.7	110.6	86.2	75.4	109.3	90.7333	-	1.20463	0.300367
P11310	ACADM	Medium-chain specific acyl-CoA dehydrogenase, mitochondrial OS=Homo sapiens OX=9606 GN=ACADM PE=1 SV=1	High	34	11	20	11	421	46.6	8.37	133.3	94.5	100	84.1	102.5	85.6	109.267	90.7333	-	1.20426	0.24117
Q9H939	PSTPIP2	Proline-serine-threonine phosphatase-interacting protein 2 OS=Homo sapiens OX=9606 GN=PSTPIP2 PE=1 SV=4	High	6	2	2	2	334	38.8	8.48	104.8	99	123.9	83.4	102.7	86.2	109.233	90.7667	-	1.20345	0.127771
P02655	APOC2	Apolipoprotein C-II OS=Homo sapiens OX=9606 GN=APOC2 PE=1 SV=1	High	50	4	9	4	101	11.3	4.72	72.2	127.6	127.8	89.8	92.5	90	109.2	90.7667	-	1.20308	0.375926
P22415	USF1	Upstream stimulatory factor 1 OS=Homo sapiens OX=9606 GN=USF1 PE=1 SV=1	High	8	2	2	2	310	33.5	5.54	137	83.8	106.9	85.8	86.7	99.9	109.233	90.8	-	1.20301	0.315088
Q9UDX5	MTFP1	Mitochondrial fission process protein 1 OS=Homo sapiens OX=9606 GN=MTFP1 PE=1 SV=1	Medium	7	1	1	1	166	18	9.31	123	91.7	112.9	90.3	94.3	87.8	109.2	90.8	-	1.20264	0.122355
O75882	ATRN	Attractin OS=Homo sapiens OX=9606 GN=ATRN PE=1 SV=2	High	8	12	13	12	1429	158.4	7.31	98.8	133.8	95	94.2	89.7	88.5	109.2	90.8	-	1.20264	0.214103
Q9Y4K1	CRYBG1	Beta/gamma crystallin domain-containing protein 1 OS=Homo sapiens OX=9606 GN=CRYBG1 PE=1 SV=3	High	4	5	5	5	1723	188.6	5.86	115.1	111.5	100.9	93.3	98.8	80.4	109.167	90.8333	-	1.20183	0.0570425
Q9BRA2	TXNDC17	Thioredoxin domain-containing protein 17 OS=Homo sapiens OX=9606 GN=TXNDC17 PE=1 SV=1	High	54	5	7	5	123	13.9	5.52	106	101	120.5	85.4	103.3	83.8	109.167	90.8333	-	1.20183	0.0988754
P00736	C1R	Complement C1r subcomponent OS=Homo sapiens OX=9606 GN=C1R PE=1 SV=2	High	32	16	21	15	705	80.1	6.21	77.5	123.6	126.4	95.7	88.1	88.8	109.167	90.8667	-	1.20139	0.317537
P29762	CRABP1	Cellular retinoic acid-binding protein 1 OS=Homo sapiens OX=9606 GN=CRABP1 PE=1 SV=2	High	62	8	17	8	137	15.6	5.38	84.3	171.9	71.3	92.6	86.5	93.5	109.167	90.8667	-	1.20139	0.594309
P13671	C6	Complement component C6 OS=Homo sapiens OX=9606 GN=C6 PE=1 SV=3	High	21	19	27	19	934	104.7	6.76	71.7	133.6	122.1	94	81	97.6	109.133	90.8667	-	1.20103	0.405546
Q5SYB0	FRMPD1	FERM and PDZ domain-containing protein 1 OS=Homo sapiens OX=9606 GN=FRMPD1 PE=1 SV=1	Medium	0	1	2	1	1578	173.3	5.25	87.3	138.5	101.5	70.3	100.5	101.8	109.1	90.8667	-	1.20066	0.377948
Q96EL3	MRPL53	39S ribosomal protein L53, mitochondrial OS=Homo sapiens OX=9606 GN=MRPL53 PE=1 SV=1	High	9	1	1	1	112	12.1	8.76	122.6	101	103.7	82.5	101.1	89.2	109.1	90.9333	-	1.19978	0.105153
O14647	CHD2	Chromodomain-helicase-DNA-binding protein 2 OS=Homo sapiens OX=9606 GN=CHD2 PE=1 SV=2	High	1	2	2	2	1828	211.2	8.1	136.6	94.1	96.5	90.1	98.7	84	109.067	90.9333	-	1.19941	0.277222
Q6P1J9	CDC73	Parafibromin OS=Homo sapiens OX=9606 GN=CDC73 PE=1 SV=1	High	16	9	10	9	531	60.5	9.61	121.3	107.5	98.4	88.5	97.4	86.9	109.067	90.9333	-	1.19941	0.070788
P34897	SHMT2	Serine hydroxymethyltransferase, mitochondrial OS=Homo sapiens OX=9606 GN=SHMT2 PE=1 SV=3	High	30	14	23	13	504	56	8.53	106.2	87.1	133.8	82.2	98.3	92.3	109.033	90.9333	-	1.19905	0.275633
Q96KP4	CNDP2	Cytosolic non-specific dipeptidase OS=Homo sapiens OX=9606 GN=CNDP2 PE=1 SV=2	High	54	18	50	18	475	52.8	5.97	122.2	94.7	110.2	98.8	84.2	89.8	109.033	90.9333	-	1.19905	0.115376
P11413	G6PD	Glucose-6-phosphate 1-dehydrogenase OS=Homo sapiens OX=9606 GN=G6PD PE=1 SV=4	High	44	18	27	18	515	59.2	6.84	98.4	107.6	121.2	96.2	89.5	87.2	109.067	90.9667	-	1.19897	0.0646029
Q9BRT3	MIEN1	Migration and invasion enhancer 1 OS=Homo sapiens OX=9606 GN=MIEN1 PE=1 SV=1	High	17	2	2	2	115	12.4	4.37	111.6	103.2	112.3	81.7	93.3	97.9	109.033	90.9667	-	1.19861	0.0327489
Q6P587	FAHD1	Acylpyruvase FAHD1, mitochondrial OS=Homo sapiens OX=9606 GN=FAHD1 PE=1 SV=2	High	29	6	8	6	224	24.8	7.39	118.3	88.8	120	89.1	95.6	88.2	109.033	90.9667	-	1.19861	0.157152
Q15796	SMAD2	Mothers against decapentaplegic homolog 2 OS=Homo sapiens OX=9606 GN=SMAD2 PE=1 SV=1	High	9	4	4	2	467	52.3	6.58	167.5	79	80.4	70.6	106.3	96.1	108.967	91	-	1.19744	0.594827
P10809	HSPD1	60 kDa heat shock protein, mitochondrial OS=Homo sapiens OX=9606 GN=HSPD1 PE=1 SV=2	High	74	33	149	33	573	61	5.87	131	87.6	108.4	88.9	99.9	84.3	109	91.0333	-	1.19736	0.249858
O43432	EIF4G3	Eukaryotic translation initiation factor 4 gamma 3 OS=Homo sapiens OX=9606 GN=EIF4G3 PE=1 SV=2	High	9	13	17	6	1585	176.5	5.38	97.7	107.3	121.8	92.7	84	96.5	108.933	91.0667	-	1.19619	0.0871258
P02792	FTL	Ferritin light chain OS=Homo sapiens OX=9606 GN=FTL PE=1 SV=2	High	58	10	60	10	175	20	5.78	110.1	91.5	125.2	99.5	95.2	78.5	108.933	91.0667	-	1.19619	0.200275
O60437	PPL	Periplakin OS=Homo sapiens OX=9606 GN=PPL PE=1 SV=4	High	44	68	97	68	1756	204.6	5.6	120	116.3	90.4	95.6	88.1	89.5	108.9	91.0667	-	1.19583	0.136525
O00442	RTCA	RNA 3'-terminal phosphate cyclase OS=Homo sapiens OX=9606 GN=RTCA PE=1 SV=1	High	24	6	8	6	366	39.3	7.85	137.6	94.1	95.1	91.6	89	92.7	108.933	91.1	-	1.19576	0.282645
O75964	ATP5MG	ATP synthase subunit g, mitochondrial OS=Homo sapiens OX=9606 GN=ATP5MG PE=1 SV=3	High	33	4	6	4	103	11.4	9.64	142.2	89.5	94.9	83.1	99.8	90.4	108.867	91.1	-	1.19502	0.365523
Q9NV35	NUDT15	Nucleotide triphosphate diphosphatase NUDT15 OS=Homo sapiens OX=9606 GN=NUDT15 PE=1 SV=1	Medium	11	1	1	1	164	18.6	6.14	111.2	105.7	109.6	89.7	91.5	92.3	108.833	91.1667	-	1.19378	0.000610984
P07195	LDHB	L-lactate dehydrogenase B chain OS=Homo sapiens OX=9606 GN=LDHB PE=1 SV=2	High	43	15	56	14	334	36.6	6.05	104.8	107.7	114	100.5	87.4	85.6	108.833	91.1667	-	1.19378	0.0311691
Q53GD3	SLC44A4	Choline transporter-like protein 4 OS=Homo sapiens OX=9606 GN=SLC44A4 PE=1 SV=2	High	3	2	3	2	710	79.2	8.59	118.3	93.3	114.9	95.4	86.7	91.5	108.833	91.2	-	1.19335	0.0985945
O95379	TNFAIP8	Tumor necrosis factor alpha-induced protein 8 OS=Homo sapiens OX=9606 GN=TNFAIP8 PE=1 SV=1	High	8	2	2	2	198	23	7.93	103.6	102.1	120.6	86.3	108.2	79	108.767	91.1667	-	1.19305	0.17189
Q8IY33	MICALL2	MICAL-like protein 2 OS=Homo sapiens OX=9606 GN=MICALL2 PE=1 SV=1	High	2	3	3	2	904	97.4	9.57	100.1	95.2	131.1	91.3	89.1	93.2	108.8	91.2	-	1.19298	0.194393
Q9H0R6	QRSL1	Glutamyl-tRNA(Gln) amidotransferase subunit A, mitochondrial OS=Homo sapiens OX=9606 GN=QRSL1 PE=1 SV=2	High	4	1	1	1	528	57.4	5.68	115.8	107.8	102.7	98.9	89.3	85.5	108.767	91.2333	-	1.19218	0.0335891
O43819	SCO2	Protein SCO2 homolog, mitochondrial OS=Homo sapiens OX=9606 GN=SCO2 PE=1 SV=3	High	16	4	5	4	266	29.8	8.85	99.6	96.3	130.4	84.5	100.2	89	108.767	91.2333	-	1.19218	0.212108
Q96E11	MRRF	Ribosome-recycling factor, mitochondrial OS=Homo sapiens OX=9606 GN=MRRF PE=1 SV=1	High	15	3	3	3	262	29.3	9.79	129.3	108.8	88.1	96	92.9	84.8	108.733	91.2333	-	1.19182	0.229542
Q9BW85	YJU2	Splicing factor YJU2 OS=Homo sapiens OX=9606 GN=YJU2 PE=1 SV=1	High	4	1	1	1	323	37.1	5.92	93	95.9	137.3	93.7	97.5	82.6	108.733	91.2667	-	1.19138	0.308674
P23786	CPT2	Carnitine O-palmitoyltransferase 2, mitochondrial OS=Homo sapiens OX=9606 GN=CPT2 PE=1 SV=2	High	26	15	22	15	658	73.7	8.18	134.5	92.4	99.3	88.5	97.1	88.2	108.733	91.2667	-	1.19138	0.261135
P54819	AK2	Adenylate kinase 2, mitochondrial OS=Homo sapiens OX=9606 GN=AK2 PE=1 SV=2	High	56	12	35	12	239	26.5	7.81	117.9	98.1	110.2	88.2	96.4	89.2	108.733	91.2667	-	1.19138	0.0505422
P18827	SDC1	Syndecan-1 OS=Homo sapiens OX=9606 GN=SDC1 PE=1 SV=3	High	10	3	4	3	310	32.4	4.63	118.2	97.3	110.7	92.9	93.6	87.4	108.733	91.3	-	1.19095	0.0532257
Q7L5Y1	ENOSF1	Mitochondrial enolase superfamily member 1 OS=Homo sapiens OX=9606 GN=ENOSF1 PE=1 SV=1	High	16	5	5	5	443	49.8	6.48	104.7	103.9	117.6	83.4	103	87.5	108.733	91.3	-	1.19095	0.0790607
Q6ZT12	UBR3	E3 ubiquitin-protein ligase UBR3 OS=Homo sapiens OX=9606 GN=UBR3 PE=2 SV=2	Medium	0	1	1	1	1888	212.3	6.1	108.1	110.7	107.2	85.8	95.3	92.8	108.667	91.3	-	1.19022	0.0045919
P35914	HMGCL	Hydroxymethylglutaryl-CoA lyase, mitochondrial OS=Homo sapiens OX=9606 GN=HMGCL PE=1 SV=2	High	32	9	12	9	325	34.3	8.54	118.6	99.8	107.6	86.8	97.8	89.3	108.667	91.3	-	1.19022	0.053088
Q13049	TRIM32	E3 ubiquitin-protein ligase TRIM32 OS=Homo sapiens OX=9606 GN=TRIM32 PE=1 SV=2	High	4	3	3	3	653	71.9	6.98	110.3	103.9	111.9	105.5	72.4	96.1	108.7	91.3333	-	1.19015	0.162143
P53801	PTTG1IP	Pituitary tumor-transforming gene 1 protein-interacting protein OS=Homo sapiens OX=9606 GN=PTTG1IP PE=1 SV=1	High	14	2	3	2	180	20.3	8.79	107.4	93.9	124.7	83.2	95.2	95.6	108.667	91.3333	-	1.18978	0.151612
P07996	THBS1	Thrombospondin-1 OS=Homo sapiens OX=9606 GN=THBS1 PE=1 SV=2	High	23	21	33	19	1170	129.3	4.94	103	99.2	123.7	94.4	89.1	90.5	108.633	91.3333	-	1.18942	0.0901356
Q7Z5P4	HSD17B13	17-beta-hydroxysteroid dehydrogenase 13 OS=Homo sapiens OX=9606 GN=HSD17B13 PE=1 SV=1	High	29	8	11	8	300	33.6	8.98	52.1	83.1	190.7	90.1	96.2	87.7	108.633	91.3333	-	1.18942	0.702016
P55957	BID	BH3-interacting domain death agonist OS=Homo sapiens OX=9606 GN=BID PE=1 SV=1	High	14	2	2	2	195	22	5.44	91.3	101.9	132.7	101.8	83	89.2	108.633	91.3333	-	1.18942	0.272049
Q9H477	RBKS	Ribokinase OS=Homo sapiens OX=9606 GN=RBKS PE=1 SV=1	High	13	4	5	4	322	34.1	5.05	122.6	108	95.3	98.2	83.6	92.2	108.633	91.3333	-	1.18942	0.125486
O75044	SRGAP2	SLIT-ROBO Rho GTPase-activating protein 2 OS=Homo sapiens OX=9606 GN=SRGAP2 PE=1 SV=3	High	3	3	3	3	1071	120.8	6.7	122.1	96.1	107.7	99.7	87.8	86.6	108.633	91.3667	-	1.18898	0.115222
P51970	NDUFA8	NADH dehydrogenase [ubiquinone] 1 alpha subcomplex subunit 8 OS=Homo sapiens OX=9606 GN=NDUFA8 PE=1 SV=3	High	31	5	5	5	172	20.1	7.65	122.2	93.2	110.4	75.3	108.8	90	108.6	91.3667	-	1.18862	0.25068
Q6PCB6	ABHD17C	Alpha/beta hydrolase domain-containing protein 17C OS=Homo sapiens OX=9606 GN=ABHD17C PE=1 SV=2	Medium	3	1	1	1	329	35.8	5.64	116.8	87.5	121.5	94.4	84	95.7	108.6	91.3667	-	1.18862	0.200733
P23743	DGKA	Diacylglycerol kinase alpha OS=Homo sapiens OX=9606 GN=DGKA PE=1 SV=3	High	14	9	11	9	735	82.6	6.73	105.1	105.8	114.9	86.4	97.3	90.4	108.6	91.3667	-	1.18862	0.0183949
P03928	MT-ATP8	ATP synthase protein 8 OS=Homo sapiens OX=9606 GN=MT-ATP8 PE=1 SV=1	Medium	13	1	1	1	68	8	9.91	137.9	89.1	98.8	75	119.2	80	108.6	91.4	-	1.18818	0.447423
Q9BV79	MECR	Enoyl-[acyl-carrier-protein] reductase, mitochondrial OS=Homo sapiens OX=9606 GN=MECR PE=1 SV=2	High	9	4	5	4	373	40.4	8.76	139.1	92.2	94.5	82.6	95.2	96.4	108.6	91.4	-	1.18818	0.339941
P08779	KRT16	Keratin, type I cytoskeletal 16 OS=Homo sapiens OX=9606 GN=KRT16 PE=1 SV=4	High	38	20	186	5	473	51.2	5.05	158.4	69.3	98	71.6	133.8	68.8	108.567	91.4	-	1.18782	0.637848
Q01432	AMPD3	AMP deaminase 3 OS=Homo sapiens OX=9606 GN=AMPD3 PE=1 SV=1	High	9	6	6	6	767	88.8	6.98	108.6	110.4	106.8	95.7	91.4	87.2	108.6	91.4333	-	1.18775	0.00298762
Q96I45	TMEM141	Transmembrane protein 141 OS=Homo sapiens OX=9606 GN=TMEM141 PE=1 SV=1	High	7	1	1	1	108	11.9	8.5	120.8	96.9	108.1	85.1	101.6	87.6	108.6	91.4333	-	1.18775	0.116748
Q8NBL1	POGLUT1	Protein O-glucosyltransferase 1 OS=Homo sapiens OX=9606 GN=POGLUT1 PE=1 SV=1	High	7	3	3	3	392	46.2	8.72	101.5	114.7	109.5	91.8	96.1	86.4	108.567	91.4333	-	1.18739	0.0226964
Q8IUX7	AEBP1	Adipocyte enhancer-binding protein 1 OS=Homo sapiens OX=9606 GN=AEBP1 PE=1 SV=1	High	19	20	37	19	1158	130.8	5.11	101.4	108	116.3	99.6	81.1	93.6	108.567	91.4333	-	1.18739	0.0692498
O75438	NDUFB1	NADH dehydrogenase [ubiquinone] 1 beta subcomplex subunit 1 OS=Homo sapiens OX=9606 GN=NDUFB1 PE=1 SV=1	High	19	1	2	1	58	7	8.92	108.4	100.6	116.7	78.5	108.4	87.4	108.567	91.4333	-	1.18739	0.162093
O43570	CA12	Carbonic anhydrase 12 OS=Homo sapiens OX=9606 GN=CA12 PE=1 SV=1	High	9	2	2	2	354	39.4	7.23	116.2	99.6	109.9	92.4	93.4	88.6	108.567	91.4667	-	1.18695	0.0277013
Q9Y4I1	MYO5A	Unconventional myosin-Va OS=Homo sapiens OX=9606 GN=MYO5A PE=1 SV=2	High	4	6	7	1	1855	215.3	8.48	96.7	107.1	121.8	78.8	100.9	94.7	108.533	91.4667	-	1.18659	0.157043
Q9BSR8	YIPF4	Protein YIPF4 OS=Homo sapiens OX=9606 GN=YIPF4 PE=1 SV=1	High	7	2	2	2	244	27.1	4.65	124.8	94.8	105.9	86.5	104.7	83.2	108.5	91.4667	-	1.18622	0.196985
P21980	TGM2	Protein-glutamine gamma-glutamyltransferase 2 OS=Homo sapiens OX=9606 GN=TGM2 PE=1 SV=2	High	47	26	105	26	687	77.3	5.22	102.6	127.1	95.9	106.6	77.7	90.2	108.533	91.5	-	1.18616	0.249281
O75503	CLN5	Ceroid-lipofuscinosis neuronal protein 5 OS=Homo sapiens OX=9606 GN=CLN5 PE=1 SV=2	High	8	3	4	3	358	41.5	7.4	116.4	107.4	101.8	91.3	95.3	87.9	108.533	91.5	-	1.18616	0.0232005
Q9ULV0	MYO5B	Unconventional myosin-Vb OS=Homo sapiens OX=9606 GN=MYO5B PE=1 SV=3	High	9	16	18	12	1848	213.5	7.2	103.8	113.1	108.7	85.7	98.5	90.3	108.533	91.5	-	1.18616	0.0208905
O00115	DNASE2	Deoxyribonuclease-2-alpha OS=Homo sapiens OX=9606 GN=DNASE2 PE=1 SV=2	High	11	4	4	4	360	39.6	8.05	122	103	100.5	93	90.5	91	108.5	91.5	-	1.18579	0.0675896
P10643	C7	Complement component C7 OS=Homo sapiens OX=9606 GN=C7 PE=1 SV=2	High	14	10	13	10	843	93.5	6.48	95.7	112.6	117.2	103.9	72.6	98	108.5	91.5	-	1.18579	0.217163
Q8N130	SLC34A3	Sodium-dependent phosphate transport protein 2C OS=Homo sapiens OX=9606 GN=SLC34A3 PE=1 SV=2	Low	1	1	1	1	599	63.5	8.27	94.5	105.3	125.7	85.4	88.8	100.4	108.5	91.5333	-	1.18536	0.171981
P52209	PGD	6-phosphogluconate dehydrogenase, decarboxylating OS=Homo sapiens OX=9606 GN=PGD PE=1 SV=3	High	41	19	50	19	483	53.1	7.23	101.3	104.7	119.5	97	89.7	87.9	108.5	91.5333	-	1.18536	0.0530729
P01024	C3	Complement C3 OS=Homo sapiens OX=9606 GN=C3 PE=1 SV=2	High	64	96	421	96	1663	187	6.4	88.9	137.9	98.6	98.6	87.4	88.6	108.467	91.5333	-	1.185	0.333131
Q9NXU5	ARL15	ADP-ribosylation factor-like protein 15 OS=Homo sapiens OX=9606 GN=ARL15 PE=1 SV=1	High	21	3	3	3	204	22.9	5.63	121.1	100.8	103.5	96.9	94.6	83.1	108.467	91.5333	-	1.185	0.0916654
O95340	PAPSS2	Bifunctional 3'-phosphoadenosine 5'-phosphosulfate synthase 2 OS=Homo sapiens OX=9606 GN=PAPSS2 PE=1 SV=2	High	15	8	12	7	614	69.5	8.03	126.2	97.5	101.7	90.6	90.1	93.9	108.467	91.5333	-	1.185	0.133961
P33241	LSP1	Lymphocyte-specific protein 1 OS=Homo sapiens OX=9606 GN=LSP1 PE=1 SV=1	High	29	9	15	9	339	37.2	4.74	106.4	107.3	111.6	92.5	107.3	74.8	108.433	91.5333	-	1.18463	0.150863
O75190	DNAJB6	DnaJ homolog subfamily B member 6 OS=Homo sapiens OX=9606 GN=DNAJB6 PE=1 SV=2	High	10	3	6	2	326	36.1	9.16	106.6	124.6	94.1	97.9	88.7	88	108.433	91.5333	-	1.18463	0.146905
O00519	FAAH	Fatty-acid amide hydrolase 1 OS=Homo sapiens OX=9606 GN=FAAH PE=1 SV=2	High	6	2	3	2	579	63	7.66	89.2	118.3	117.9	79	101.4	94.3	108.467	91.5667	-	1.18456	0.22157
P54709	ATP1B3	Sodium/potassium-transporting ATPase subunit beta-3 OS=Homo sapiens OX=9606 GN=ATP1B3 PE=1 SV=1	High	33	10	16	10	279	31.5	8.35	100.7	121.6	103	91.4	96.3	87	108.433	91.5667	-	1.1842	0.0775014
O60830	TIMM17B	Mitochondrial import inner membrane translocase subunit Tim17-B OS=Homo sapiens OX=9606 GN=TIMM17B PE=1 SV=1	High	22	2	3	2	172	18.3	9.03	112.9	90.6	121.8	88.8	90.1	95.8	108.433	91.5667	-	1.1842	0.151308
Q9NRX4	PHPT1	14 kDa phosphohistidine phosphatase OS=Homo sapiens OX=9606 GN=PHPT1 PE=1 SV=1	High	36	4	8	4	125	13.8	6.07	119.6	90	115.7	87.7	88.1	98.9	108.433	91.5667	-	1.1842	0.166403
Q16719	KYNU	Kynureninase OS=Homo sapiens OX=9606 GN=KYNU PE=1 SV=1	High	25	11	16	11	465	52.3	7.03	115.4	111.8	98.1	94.7	99.2	80.8	108.433	91.5667	-	1.1842	0.0920038
P83111	LACTB	Serine beta-lactamase-like protein LACTB, mitochondrial OS=Homo sapiens OX=9606 GN=LACTB PE=1 SV=2	High	15	7	8	7	547	60.7	8.53	129.3	97.5	98.5	93.5	97.2	84	108.433	91.5667	-	1.1842	0.205004
P35542	SAA4	Serum amyloid A-4 protein OS=Homo sapiens OX=9606 GN=SAA4 PE=1 SV=2	High	22	3	8	3	130	14.7	9.07	74.6	148	102.6	101.7	80.2	92.8	108.4	91.5667	-	1.18384	0.491928
O60234	GMFG	Glia maturation factor gamma OS=Homo sapiens OX=9606 GN=GMFG PE=1 SV=1	High	46	5	10	4	142	16.8	5.26	103.5	91.4	130.3	99.3	99.4	76.2	108.4	91.6333	-	1.18298	0.292505
Q96DG6	CMBL	Carboxymethylenebutenolidase homolog OS=Homo sapiens OX=9606 GN=CMBL PE=1 SV=1	High	40	11	17	11	245	28	7.18	121	123.1	81.1	88.6	88.5	97.8	108.4	91.6333	-	1.18298	0.297391
Q15067	ACOX1	Peroxisomal acyl-coenzyme A oxidase 1 OS=Homo sapiens OX=9606 GN=ACOX1 PE=1 SV=3	High	23	8	10	8	660	74.4	8.16	109.6	98.9	116.5	91.3	90.9	92.6	108.333	91.6	-	1.18268	0.0313184
Q9UBV2	SEL1L	Protein sel-1 homolog 1 OS=Homo sapiens OX=9606 GN=SEL1L PE=1 SV=3	High	14	9	14	9	794	88.7	5.39	101.1	93.1	130.9	86.2	102.2	86.5	108.367	91.6333	-	1.18261	0.256672
P20742	PZP	Pregnancy zone protein OS=Homo sapiens OX=9606 GN=PZP PE=1 SV=4	High	6	8	24	1	1482	163.8	6.38	95.9	135.4	93.8	85.7	90.9	98.3	108.367	91.6333	-	1.18261	0.298472
P14927	UQCRB	Cytochrome b-c1 complex subunit 7 OS=Homo sapiens OX=9606 GN=UQCRB PE=1 SV=2	High	34	5	9	5	111	13.5	8.78	122	109.2	93.8	88.8	97	89.2	108.333	91.6667	-	1.18182	0.123956
O14896	IRF6	Interferon regulatory factor 6 OS=Homo sapiens OX=9606 GN=IRF6 PE=1 SV=1	High	6	3	3	3	467	53.1	5.33	116.1	98.4	110.5	96.8	88.4	89.8	108.333	91.6667	-	1.18182	0.0460708
P55809	OXCT1	Succinyl-CoA:3-ketoacid coenzyme A transferase 1, mitochondrial OS=Homo sapiens OX=9606 GN=OXCT1 PE=1 SV=1	High	42	15	27	15	520	56.1	7.46	122.6	83.2	119.2	84.1	92.1	98.8	108.333	91.6667	-	1.18182	0.278468
P78330	PSPH	Phosphoserine phosphatase OS=Homo sapiens OX=9606 GN=PSPH PE=1 SV=2	High	10	2	2	2	225	25	5.69	97.5	103.3	124.1	93.3	89.3	92.4	108.3	91.6667	-	1.18145	0.11133
Q12840	KIF5A	Kinesin heavy chain isoform 5A OS=Homo sapiens OX=9606 GN=KIF5A PE=1 SV=2	High	9	9	11	1	1032	117.3	5.9	108.2	121.1	95.6	71.2	108.5	95.4	108.3	91.7	-	1.18103	0.276149
P01859	IGHG2	Immunoglobulin heavy constant gamma 2 OS=Homo sapiens OX=9606 GN=IGHG2 PE=1 SV=2	High	54	14	417	7	326	35.9	7.59	105.4	116.1	103.3	114.6	70.7	89.8	108.267	91.7	-	1.18066	0.281259
Q9P0P8	MTRES1	Mitochondrial transcription rescue factor 1 OS=Homo sapiens OX=9606 GN=MTRES1 PE=1 SV=1	High	9	1	1	1	240	27.9	9.29	130.9	91	102.9	90.4	91.1	93.7	108.267	91.7333	-	1.18023	0.236053
Q8TCS8	PNPT1	Polyribonucleotide nucleotidyltransferase 1, mitochondrial OS=Homo sapiens OX=9606 GN=PNPT1 PE=1 SV=2	High	19	11	14	11	783	85.9	7.77	128.6	94.9	101.3	88.4	98.7	88.1	108.267	91.7333	-	1.18023	0.20407
O14548	COX7A2L	Cytochrome c oxidase subunit 7A-related protein, mitochondrial OS=Homo sapiens OX=9606 GN=COX7A2L PE=1 SV=2	High	40	5	7	5	114	12.6	9.42	124.6	91.3	108.9	84.1	102.1	89	108.267	91.7333	-	1.18023	0.207827
P12235	SLC25A4	ADP/ATP translocase 1 OS=Homo sapiens OX=9606 GN=SLC25A4 PE=1 SV=4	High	43	14	47	4	298	33	9.76	134.4	85.9	104.4	86	91.3	97.9	108.233	91.7333	-	1.17987	0.31998
P07900	HSP90AA1	Heat shock protein HSP 90-alpha OS=Homo sapiens OX=9606 GN=HSP90AA1 PE=1 SV=5	High	50	39	148	23	732	84.6	5.02	101.6	101.3	121.9	96.7	91.5	87.1	108.267	91.7667	-	1.1798	0.0884459
Q99757	TXN2	Thioredoxin, mitochondrial OS=Homo sapiens OX=9606 GN=TXN2 PE=1 SV=2	High	22	3	4	3	166	18.4	8.29	124.2	100.1	100.5	85.6	98.6	91.1	108.267	91.7667	-	1.1798	0.134495
Q9BYD1	MRPL13	39S ribosomal protein L13, mitochondrial OS=Homo sapiens OX=9606 GN=MRPL13 PE=1 SV=1	High	17	3	4	3	178	20.7	9.16	129.5	96.3	99	92.9	94.6	87.8	108.267	91.7667	-	1.1798	0.202615
P62136	PPP1CA	Serine/threonine-protein phosphatase PP1-alpha catalytic subunit OS=Homo sapiens OX=9606 GN=PPP1CA PE=1 SV=1	High	53	14	22	2	330	37.5	6.33	111	96.6	117.1	81.2	116	78.1	108.233	91.7667	-	1.17944	0.292161
O75947	ATP5PD	ATP synthase subunit d, mitochondrial OS=Homo sapiens OX=9606 GN=ATP5PD PE=1 SV=3	High	75	11	24	11	161	18.5	5.3	140.8	89.7	94.2	80.3	103.2	91.8	108.233	91.7667	-	1.17944	0.402979
Q8NE86	MCU	Calcium uniporter protein, mitochondrial OS=Homo sapiens OX=9606 GN=MCU PE=1 SV=1	High	23	8	12	8	351	39.8	8.65	110.4	92.2	122.1	104.2	85	86.1	108.233	91.7667	-	1.17944	0.198544
Q9Y512	SAMM50	Sorting and assembly machinery component 50 homolog OS=Homo sapiens OX=9606 GN=SAMM50 PE=1 SV=3	High	30	10	13	10	469	51.9	6.9	123.7	89.2	111.7	89.2	89.1	97	108.2	91.7667	-	1.17908	0.190753
P15559	NQO1	NAD(P)H dehydrogenase [quinone] 1 OS=Homo sapiens OX=9606 GN=NQO1 PE=1 SV=1	High	29	7	11	7	274	30.8	8.88	52.2	96.6	175.9	97.7	85.2	92.5	108.233	91.8	-	1.17901	0.674728
A0A075B6H7	IGKV3-7	Probable non-functional immunoglobulin kappa variable 3-7 OS=Homo sapiens OX=9606 GN=IGKV3-7 PE=5 SV=1	High	29	3	6	3	116	12.8	5.25	139.6	98.7	86.3	91.8	84.1	99.5	108.2	91.8	-	1.17865	0.381819
P00739	HPR	Haptoglobin-related protein OS=Homo sapiens OX=9606 GN=HPR PE=2 SV=2	High	45	18	99	4	348	39	7.09	77.3	122.4	124.9	92.5	85.4	97.5	108.2	91.8	-	1.17865	0.359537
Q99798	ACO2	Aconitate hydratase, mitochondrial OS=Homo sapiens OX=9606 GN=ACO2 PE=1 SV=2	High	45	32	76	32	780	85.4	7.61	135.1	90.6	98.9	89.3	95.5	90.6	108.2	91.8	-	1.17865	0.300152
Q9H7C9	AAMDC	Mth938 domain-containing protein OS=Homo sapiens OX=9606 GN=AAMDC PE=1 SV=1	High	49	5	7	5	122	13.3	8.46	107.2	107.1	110.2	110.2	86.7	78.5	108.167	91.8	-	1.17829	0.161856
Q53FA7	TP53I3	Quinone oxidoreductase PIG3 OS=Homo sapiens OX=9606 GN=TP53I3 PE=1 SV=2	High	30	9	11	9	332	35.5	7.17	112.8	119.4	92.4	98.2	83.9	93.4	108.2	91.8333	-	1.17822	0.148122
Q9Y6A5	TACC3	Transforming acidic coiled-coil-containing protein 3 OS=Homo sapiens OX=9606 GN=TACC3 PE=1 SV=1	Medium	1	1	1	1	838	90.3	5.05	140.6	95.9	88	92.9	91.9	90.7	108.167	91.8333	-	1.17786	0.375351
Q99470	SDF2	Stromal cell-derived factor 2 OS=Homo sapiens OX=9606 GN=SDF2 PE=1 SV=2	High	4	1	2	1	211	23	7.33	105.2	113.4	105.9	99.7	99.4	76.4	108.167	91.8333	-	1.17786	0.115615
Q8N5N7	MRPL50	39S ribosomal protein L50, mitochondrial OS=Homo sapiens OX=9606 GN=MRPL50 PE=1 SV=2	High	27	3	3	3	158	18.3	7.88	113.8	106.6	104	82.7	97.8	95	108.133	91.8333	-	1.1775	0.0411008
P02763	ORM1	Alpha-1-acid glycoprotein 1 OS=Homo sapiens OX=9606 GN=ORM1 PE=1 SV=1	High	40	7	78	5	201	23.5	5.02	100.5	128	95.9	107.7	80.6	87.2	108.133	91.8333	-	1.1775	0.275739
Q7Z478	DHX29	ATP-dependent RNA helicase DHX29 OS=Homo sapiens OX=9606 GN=DHX29 PE=1 SV=2	High	4	5	5	4	1369	155.1	8.09	110.8	107.5	106.2	87.9	94.5	93.2	108.167	91.8667	-	1.17743	0.0026066
Q9NYK5	MRPL39	39S ribosomal protein L39, mitochondrial OS=Homo sapiens OX=9606 GN=MRPL39 PE=1 SV=3	High	12	4	4	4	338	38.7	7.65	115.6	102.2	106.6	86.2	98.9	90.5	108.133	91.8667	-	1.17707	0.0400593
Q9H2U2	PPA2	Inorganic pyrophosphatase 2, mitochondrial OS=Homo sapiens OX=9606 GN=PPA2 PE=1 SV=2	High	54	16	31	15	334	37.9	7.39	132.2	91.8	100.3	83.8	97	94.8	108.1	91.8667	-	1.17671	0.278513
Q00534	CDK6	Cyclin-dependent kinase 6 OS=Homo sapiens OX=9606 GN=CDK6 PE=1 SV=1	High	32	9	12	8	326	36.9	6.46	107.2	106	111.1	90.6	98.4	86.6	108.1	91.8667	-	1.17671	0.0128307
Q06033	ITIH3	Inter-alpha-trypsin inhibitor heavy chain H3 OS=Homo sapiens OX=9606 GN=ITIH3 PE=1 SV=2	High	11	8	11	8	890	99.8	5.74	87.3	130.9	106.1	90.8	96.7	88.1	108.1	91.8667	-	1.17671	0.276014
P57081	WDR4	tRNA (guanine-N(7)-)-methyltransferase non-catalytic subunit WDR4 OS=Homo sapiens OX=9606 GN=WDR4 PE=1 SV=2	High	5	1	1	1	412	45.5	7.11	122.2	94.5	107.6	90.6	94.5	90.6	108.1	91.9	-	1.17628	0.116285
O95834	EML2	Echinoderm microtubule-associated protein-like 2 OS=Homo sapiens OX=9606 GN=EML2 PE=1 SV=1	High	14	7	13	7	649	70.6	6.32	113.3	110.1	100.9	93.7	86.1	96	108.1	91.9333	-	1.17585	0.0275649
Q9P0P0	RNF181	E3 ubiquitin-protein ligase RNF181 OS=Homo sapiens OX=9606 GN=RNF181 PE=1 SV=1	High	11	2	2	2	153	17.9	5.06	105.5	107.8	110.9	95.2	97.5	83.1	108.067	91.9333	-	1.17549	0.0270491
Q9Y6U3	SCIN	Adseverin OS=Homo sapiens OX=9606 GN=SCIN PE=1 SV=4	High	24	15	17	15	715	80.4	5.71	87.1	90.9	146.1	99.1	94.8	82	108.033	91.9667	-	1.1747	0.461465
P0C0L4	C4A	Complement C4-A OS=Homo sapiens OX=9606 GN=C4A PE=1 SV=2	High	40	59	137	3	1744	192.7	7.08	88.8	115	120.3	106.2	73.8	95.9	108.033	91.9667	-	1.1747	0.304262
Q9BYC9	MRPL20	39S ribosomal protein L20, mitochondrial OS=Homo sapiens OX=9606 GN=MRPL20 PE=1 SV=1	High	38	5	6	5	149	17.4	10.86	107.2	120.5	96.4	91.3	106.8	77.8	108.033	91.9667	-	1.1747	0.214424
P52657	GTF2A2	Transcription initiation factor IIA subunit 2 OS=Homo sapiens OX=9606 GN=GTF2A2 PE=1 SV=1	Medium	6	1	1	1	109	12.4	6.62	111.9	109.4	102.7	92.8	92.4	90.7	108	91.9667	-	1.17434	0.00473082
Q9H3K2	GHITM	Growth hormone-inducible transmembrane protein OS=Homo sapiens OX=9606 GN=GHITM PE=1 SV=2	High	15	6	9	6	345	37.2	9.94	125.2	94.1	104.7	83.1	105.3	87.5	108	91.9667	-	1.17434	0.231465
P40199	CEACAM6	Carcinoembryonic antigen-related cell adhesion molecule 6 OS=Homo sapiens OX=9606 GN=CEACAM6 PE=1 SV=3	High	17	3	5	3	344	37.2	5.82	110.3	131.3	82.4	86.3	92	97.7	108	92	-	1.17391	0.332932
P69892	HBG2	Hemoglobin subunit gamma-2 OS=Homo sapiens OX=9606 GN=HBG2 PE=1 SV=2	High	70	10	83	1	147	16.1	7.2	74.5	98.2	151.2	98.8	73.4	103.8	107.967	92	-	1.17355	0.550904
Q5QJE6	DNTTIP2	Deoxynucleotidyltransferase terminal-interacting protein 2 OS=Homo sapiens OX=9606 GN=DNTTIP2 PE=1 SV=2	High	5	3	3	3	756	84.4	6.16	115.3	107.2	101.4	92.2	98.7	85.2	107.967	92.0333	-	1.17313	0.0467958
Q8TEL6	TRPC4AP	Short transient receptor potential channel 4-associated protein OS=Homo sapiens OX=9606 GN=TRPC4AP PE=1 SV=2	Low	1	1	1	1	797	90.8	7.61	110.1	106.3	107.4	72.4	99	104.8	107.933	92.0667	-	1.17234	0.189129
O15254	ACOX3	Peroxisomal acyl-coenzyme A oxidase 3 OS=Homo sapiens OX=9606 GN=ACOX3 PE=1 SV=2	High	19	11	13	11	700	77.6	7.25	105.9	102.4	115.5	89.5	94.9	91.8	107.933	92.0667	-	1.17234	0.0197297
Q96RQ3	MCCC1	Methylcrotonoyl-CoA carboxylase subunit alpha, mitochondrial OS=Homo sapiens OX=9606 GN=MCCC1 PE=1 SV=3	High	23	12	18	12	725	80.4	7.78	115.8	92.6	115.4	84.1	97.5	94.6	107.933	92.0667	-	1.17234	0.141596
O94766	B3GAT3	Galactosylgalactosylxylosylprotein 3-beta-glucuronosyltransferase 3 OS=Homo sapiens OX=9606 GN=B3GAT3 PE=1 SV=2	High	8	3	3	3	335	37.1	8.27	102.4	91.5	129.9	87.8	97.9	90.6	107.933	92.1	-	1.17191	0.251276
P00403	MT-CO2	Cytochrome c oxidase subunit 2 OS=Homo sapiens OX=9606 GN=MT-CO2 PE=1 SV=1	High	28	5	14	5	227	25.5	4.82	136	89.5	98.3	83.3	99.3	93.7	107.933	92.1	-	1.17191	0.35105
P68402	PAFAH1B2	Platelet-activating factor acetylhydrolase IB subunit beta OS=Homo sapiens OX=9606 GN=PAFAH1B2 PE=1 SV=1	Medium	3	1	1	1	229	25.6	5.92	135.9	96.1	91.8	91.4	88.5	96.4	107.933	92.1	-	1.17191	0.328108
Q02388	COL7A1	Collagen alpha-1(VII) chain OS=Homo sapiens OX=9606 GN=COL7A1 PE=1 SV=2	High	16	34	45	34	2944	295	6.27	115.7	96.9	111	92.4	98.3	85.5	107.867	92.0667	-	1.17161	0.0793729
P02747	C1QC	Complement C1q subcomponent subunit C OS=Homo sapiens OX=9606 GN=C1QC PE=1 SV=3	High	16	3	6	3	245	25.8	8.41	88.2	118.7	116.8	97.6	88.1	90.6	107.9	92.1	-	1.17155	0.19865
O43837	IDH3B	Isocitrate dehydrogenase [NAD] subunit beta, mitochondrial OS=Homo sapiens OX=9606 GN=IDH3B PE=1 SV=2	High	33	12	15	12	385	42.2	8.46	123.5	97.5	102.6	90.6	96.7	89.1	107.867	92.1333	-	1.17077	0.130445
Q8IY17	PNPLA6	Neuropathy target esterase OS=Homo sapiens OX=9606 GN=PNPLA6 PE=1 SV=3	High	3	3	5	3	1375	150.9	7.74	97.2	102.7	123.7	88.7	97.7	90	107.867	92.1333	-	1.17077	0.139532
A0A0B4J1V7	IGHV7-81	Probable non-functional immunoglobulin heavy variable 7-81 OS=Homo sapiens OX=9606 GN=IGHV7-81 PE=5 SV=1	Medium	6	1	1	1	117	12.9	7.11	131.5	96	96.1	108.7	71.2	96.6	107.867	92.1667	-	1.17034	0.386781
Q9NR99	MXRA5	Matrix-remodeling-associated protein 5 OS=Homo sapiens OX=9606 GN=MXRA5 PE=1 SV=3	High	1	3	3	3	2828	312	8.32	88.8	87.8	146.9	91.1	92.2	93.2	107.833	92.1667	-	1.16998	0.467713
P07686	HEXB	Beta-hexosaminidase subunit beta OS=Homo sapiens OX=9606 GN=HEXB PE=1 SV=3	High	22	12	25	11	556	63.1	6.76	126.6	99.3	97.6	86.7	99.4	90.4	107.833	92.1667	-	1.16998	0.196683
P31040	SDHA	Succinate dehydrogenase [ubiquinone] flavoprotein subunit, mitochondrial OS=Homo sapiens OX=9606 GN=SDHA PE=1 SV=2	High	32	17	30	17	664	72.6	7.39	130.1	91.5	101.8	88.3	98.4	89.8	107.8	92.1667	-	1.16962	0.261275
Q92688	ANP32B	Acidic leucine-rich nuclear phosphoprotein 32 family member B OS=Homo sapiens OX=9606 GN=ANP32B PE=1 SV=1	High	32	10	24	5	251	28.8	4.06	117.1	85.9	120.5	99.2	93.4	84	107.833	92.2	-	1.16956	0.258131
Q13790	APOF	Apolipoprotein F OS=Homo sapiens OX=9606 GN=APOF PE=1 SV=2	High	4	1	1	1	326	35.4	5.64	97.9	121.2	104.4	109.8	77.4	89.4	107.833	92.2	-	1.16956	0.253509
P53634	CTSC	Dipeptidyl peptidase 1 OS=Homo sapiens OX=9606 GN=CTSC PE=1 SV=2	High	24	9	18	9	463	51.8	6.99	86.1	89.7	147.6	97.4	88	91.2	107.8	92.2	-	1.1692	0.481364
P30044	PRDX5	Peroxiredoxin-5, mitochondrial OS=Homo sapiens OX=9606 GN=PRDX5 PE=1 SV=4	High	56	9	88	9	214	22.1	8.7	107.5	107.6	108.3	92.6	87.3	96.7	107.8	92.2	-	1.1692	0.00465493
Q8IV08	PLD3	5'-3' exonuclease PLD3 OS=Homo sapiens OX=9606 GN=PLD3 PE=1 SV=1	High	10	5	7	5	490	54.7	6.47	126.2	102.5	94.7	91.5	92.8	92.3	107.8	92.2	-	1.1692	0.175166
P01601	IGKV1D-16	Immunoglobulin kappa variable 1D-16 OS=Homo sapiens OX=9606 GN=IGKV1D-16 PE=3 SV=2	Medium	14	1	1	1	117	12.7	7.74	115.5	102.5	105.4	98.6	86	92	107.8	92.2	-	1.1692	0.0437333
P01861	IGHG4	Immunoglobulin heavy constant gamma 4 OS=Homo sapiens OX=9606 GN=IGHG4 PE=1 SV=1	High	42	10	282	4	327	35.9	7.36	109.9	117.7	95.7	73.1	103.7	99.8	107.767	92.2	-	1.16884	0.249807
P42330	AKR1C3	Aldo-keto reductase family 1 member C3 OS=Homo sapiens OX=9606 GN=AKR1C3 PE=1 SV=4	High	44	12	26	5	323	36.8	7.94	107.1	93.4	122.8	94.6	90.3	91.7	107.767	92.2	-	1.16884	0.144091
Q9P2H3	IFT80	Intraflagellar transport protein 80 homolog OS=Homo sapiens OX=9606 GN=IFT80 PE=1 SV=3	High	3	2	2	2	777	88	7.69	108.6	113.8	100.9	90.3	91.5	94.8	107.767	92.2	-	1.16884	0.0173953
Q9BW83	IFT27	Intraflagellar transport protein 27 homolog OS=Homo sapiens OX=9606 GN=IFT27 PE=1 SV=1	High	39	5	6	5	186	20.5	5.41	111	108.4	103.9	92.4	96.1	88.1	107.767	92.2	-	1.16884	0.00742439
Q96C36	PYCR2	Pyrroline-5-carboxylate reductase 2 OS=Homo sapiens OX=9606 GN=PYCR2 PE=1 SV=1	High	9	2	4	1	320	33.6	7.77	97.9	70	155.4	72.5	111.5	92.7	107.767	92.2333	-	1.16841	0.602962
Q9UBX5	FBLN5	Fibulin-5 OS=Homo sapiens OX=9606 GN=FBLN5 PE=1 SV=1	High	12	5	9	5	448	50.1	4.73	88.9	128.2	106.2	93	89.1	94.6	107.767	92.2333	-	1.16841	0.247747
Q12923	PTPN13	Tyrosine-protein phosphatase non-receptor type 13 OS=Homo sapiens OX=9606 GN=PTPN13 PE=1 SV=2	High	1	1	2	1	2485	276.7	6.42	121.1	103.7	98.3	93.2	96.2	87.5	107.7	92.3	-	1.16685	0.103773
Q9BSC4	NOL10	Nucleolar protein 10 OS=Homo sapiens OX=9606 GN=NOL10 PE=1 SV=1	Low	1	1	1	1	688	80.3	8.46	101	104.2	117.9	90.4	95.9	90.6	107.7	92.3	-	1.16685	0.0484816
P51659	HSD17B4	Peroxisomal multifunctional enzyme type 2 OS=Homo sapiens OX=9606 GN=HSD17B4 PE=1 SV=3	High	41	24	33	24	736	79.6	8.84	113.9	95.6	113.6	87.9	94.1	94.9	107.7	92.3	-	1.16685	0.0751312
Q9Y2Q3	GSTK1	Glutathione S-transferase kappa 1 OS=Homo sapiens OX=9606 GN=GSTK1 PE=1 SV=3	High	43	8	22	8	226	25.5	8.41	131	86.4	105.7	90.6	96.4	89.9	107.7	92.3	-	1.16685	0.304221
Q32P28	P3H1	Prolyl 3-hydroxylase 1 OS=Homo sapiens OX=9606 GN=P3H1 PE=1 SV=2	High	5	4	5	4	736	83.3	5.14	98.7	98.2	126.2	93.2	94.4	89.3	107.7	92.3	-	1.16685	0.175918
O95372	LYPLA2	Acyl-protein thioesterase 2 OS=Homo sapiens OX=9606 GN=LYPLA2 PE=1 SV=1	High	22	5	9	5	231	24.7	7.23	102.8	104	116.3	87.6	96.8	92.5	107.7	92.3	-	1.16685	0.038427
A0A075B6I9	IGLV7-46	Immunoglobulin lambda variable 7-46 OS=Homo sapiens OX=9606 GN=IGLV7-46 PE=3 SV=4	High	15	2	4	2	117	12.5	7.2	128.3	100.6	94.1	104.3	85	87.6	107.667	92.3	-	1.16649	0.273095
O75602	SPAG6	Sperm-associated antigen 6 OS=Homo sapiens OX=9606 GN=SPAG6 PE=2 SV=1	High	6	3	3	3	509	55.4	6.83	112.2	110.8	100	98.6	78.8	99.6	107.667	92.3333	-	1.16606	0.120499
P03952	KLKB1	Plasma kallikrein OS=Homo sapiens OX=9606 GN=KLKB1 PE=1 SV=1	High	29	19	25	18	638	71.3	8.22	81	113.8	128.1	92.9	88.9	95.2	107.633	92.3333	-	1.1657	0.33777
Q8NFJ9	BBS1	Bardet-Biedl syndrome 1 protein OS=Homo sapiens OX=9606 GN=BBS1 PE=1 SV=1	High	3	1	1	1	593	65	7.93	110.6	109	103.3	98.6	80.7	97.8	107.633	92.3667	-	1.16528	0.0708279
Q8WU39	MZB1	Marginal zone B- and B1-cell-specific protein OS=Homo sapiens OX=9606 GN=MZB1 PE=1 SV=1	High	53	7	24	7	189	20.7	5.57	109.6	75.5	137.8	89.5	103.5	84.2	107.633	92.4	-	1.16486	0.46563
P22676	CALB2	Calretinin OS=Homo sapiens OX=9606 GN=CALB2 PE=2 SV=2	High	8	2	2	2	271	31.5	5.15	126.1	88.4	108.3	98.3	87.7	91.2	107.6	92.4	-	1.1645	0.250709
Q5VU43	PDE4DIP	Myomegalin OS=Homo sapiens OX=9606 GN=PDE4DIP PE=1 SV=3	Medium	0	1	1	1	2346	264.9	5.47	103.4	90.2	129.2	87.7	95.9	93.6	107.6	92.4	-	1.1645	0.264062
Q8IVF2	AHNAK2	Protein AHNAK2 OS=Homo sapiens OX=9606 GN=AHNAK2 PE=1 SV=2	High	12	8	11	7	5795	616.2	5.36	118.1	98.1	106.6	88.8	100.3	88.1	107.6	92.4	-	1.1645	0.0961945
Q9UBW5	BIN2	Bridging integrator 2 OS=Homo sapiens OX=9606 GN=BIN2 PE=1 SV=3	Medium	1	1	1	1	565	61.8	5.15	107.7	97	118	87	108	82.2	107.567	92.4	-	1.16414	0.203057
P40261	NNMT	Nicotinamide N-methyltransferase OS=Homo sapiens OX=9606 GN=NNMT PE=1 SV=1	High	34	9	17	9	264	29.6	5.74	104.1	127.8	90.9	88.7	109.1	79.5	107.6	92.4333	-	1.16408	0.336336
O00625	PIR	Pirin OS=Homo sapiens OX=9606 GN=PIR PE=1 SV=1	High	17	4	5	4	290	32.1	6.92	103.7	111.7	107.3	106.9	83.9	86.5	107.567	92.4333	-	1.16372	0.118384
Q8TE73	DNAH5	Dynein heavy chain 5, axonemal OS=Homo sapiens OX=9606 GN=DNAH5 PE=1 SV=3	High	1	3	3	3	4624	528.7	6.1	108.3	108.6	105.8	97.5	79.1	100.7	107.567	92.4333	-	1.16372	0.089689
O60220	TIMM8A	Mitochondrial import inner membrane translocase subunit Tim8 A OS=Homo sapiens OX=9606 GN=TIMM8A PE=1 SV=1	High	64	4	5	4	97	11	5.16	122	101.7	99	88.6	100.9	87.8	107.567	92.4333	-	1.16372	0.14619
P42696	RBM34	RNA-binding protein 34 OS=Homo sapiens OX=9606 GN=RBM34 PE=1 SV=2	Low	2	1	1	1	430	48.5	10.11	91	145	86.7	96.2	99	82.1	107.567	92.4333	-	1.16372	0.480474
Q9NTJ4	MAN2C1	Alpha-mannosidase 2C1 OS=Homo sapiens OX=9606 GN=MAN2C1 PE=1 SV=1	High	3	3	4	3	1040	115.8	6.57	98.8	107.6	116.3	85.6	98	93.7	107.567	92.4333	-	1.16372	0.0718621
Q08AF3	SLFN5	Schlafen family member 5 OS=Homo sapiens OX=9606 GN=SLFN5 PE=1 SV=1	High	14	12	15	12	891	101	8.22	120.6	101.5	100.6	89.2	106.8	81.3	107.567	92.4333	-	1.16372	0.203531
P28799	GRN	Progranulin OS=Homo sapiens OX=9606 GN=GRN PE=1 SV=2	High	7	5	6	5	593	63.5	6.83	117.8	95.6	109.3	78.7	103	95.7	107.567	92.4667	-	1.1633	0.193679
P30049	ATP5F1D	ATP synthase subunit delta, mitochondrial OS=Homo sapiens OX=9606 GN=ATP5F1D PE=1 SV=2	High	14	2	5	2	168	17.5	5.49	134	93.4	95.3	78	111	88.4	107.567	92.4667	-	1.1633	0.410012
Q9NZ45	CISD1	CDGSH iron-sulfur domain-containing protein 1 OS=Homo sapiens OX=9606 GN=CISD1 PE=1 SV=1	High	44	5	11	5	108	12.2	9.09	130.4	95.2	97	91	96.6	89.8	107.533	92.4667	-	1.16294	0.265041
Q06787	FMR1	Synaptic functional regulator FMR1 OS=Homo sapiens OX=9606 GN=FMR1 PE=1 SV=1	High	10	6	7	5	632	71.1	7.42	114.2	116.5	91.9	91.3	89.2	96.9	107.533	92.4667	-	1.16294	0.139092
Q9UJZ1	STOML2	Stomatin-like protein 2, mitochondrial OS=Homo sapiens OX=9606 GN=STOML2 PE=1 SV=1	High	44	12	19	12	356	38.5	7.39	115	100.9	106.6	84.8	101.4	91.2	107.5	92.4667	-	1.16258	0.0765708
Q92626	PXDN	Peroxidasin homolog OS=Homo sapiens OX=9606 GN=PXDN PE=1 SV=2	High	11	12	13	12	1479	165.2	7.17	85.7	93.5	143.4	89.2	99.8	88.5	107.533	92.5	-	1.16252	0.460686
O95760	IL33	Interleukin-33 OS=Homo sapiens OX=9606 GN=IL33 PE=1 SV=1	High	16	4	7	4	270	30.7	8.66	93.6	96.5	132.4	104.2	89.5	83.8	107.5	92.5	-	1.16216	0.340616
Q9NWS8	RMND1	Required for meiotic nuclear division protein 1 homolog OS=Homo sapiens OX=9606 GN=RMND1 PE=1 SV=2	Medium	2	1	1	1	449	51.6	8.69	122.4	85	115	98.5	92.1	86.9	107.467	92.5	-	1.1618	0.277488
Q9UG01	IFT172	Intraflagellar transport protein 172 homolog OS=Homo sapiens OX=9606 GN=IFT172 PE=1 SV=2	High	4	5	5	5	1749	197.5	6.13	117.6	111.7	93.1	93	87.7	96.8	107.467	92.5	-	1.1618	0.12889
P12109	COL6A1	Collagen alpha-1(VI) chain OS=Homo sapiens OX=9606 GN=COL6A1 PE=1 SV=3	High	37	31	133	31	1028	108.5	5.43	80.8	115	126.7	70.8	100.2	106.6	107.5	92.5333	-	1.16174	0.443949
Q9Y266	NUDC	Nuclear migration protein nudC OS=Homo sapiens OX=9606 GN=NUDC PE=1 SV=1	High	39	13	18	13	331	38.2	5.38	102.7	106.3	113.4	100.1	91.5	86	107.467	92.5333	-	1.16138	0.0445996
P24557	TBXAS1	Thromboxane-A synthase OS=Homo sapiens OX=9606 GN=TBXAS1 PE=1 SV=3	High	16	8	10	8	533	60.5	7.62	121.1	97.7	103.6	94.4	98	85.2	107.467	92.5333	-	1.16138	0.135106
A6NKN8	PCP4L1	Purkinje cell protein 4-like protein 1 OS=Homo sapiens OX=9606 GN=PCP4L1 PE=3 SV=3	High	32	2	3	2	68	7.5	6.74	101.7	111.2	109.5	101	98.1	78.5	107.467	92.5333	-	1.16138	0.122587
P09917	ALOX5	Arachidonate 5-lipoxygenase OS=Homo sapiens OX=9606 GN=ALOX5 PE=1 SV=2	High	12	6	6	6	674	77.9	5.77	105.5	105.5	111.4	92.6	92.2	92.8	107.467	92.5333	-	1.16138	0.00163836
Q9Y5P4	CERT	Ceramide transfer protein OS=Homo sapiens OX=9606 GN=CERT PE=1 SV=1	High	21	12	12	12	624	70.8	5.48	98.4	104.2	119.7	91.4	93.4	92.8	107.433	92.5333	-	1.16102	0.0799468
Q8TD55	PLEKHO2	Pleckstrin homology domain-containing family O member 2 OS=Homo sapiens OX=9606 GN=PLEKHO2 PE=1 SV=1	High	16	6	9	6	490	53.3	5.43	105.6	109.9	106.8	93.2	98.4	86	107.433	92.5333	-	1.16102	0.0174805
P00167	CYB5A	Cytochrome b5 OS=Homo sapiens OX=9606 GN=CYB5A PE=1 SV=2	High	27	3	7	3	134	15.3	4.96	102.8	113.4	106.1	88.3	102.1	87.2	107.433	92.5333	-	1.16102	0.059916
Q9ULZ3	PYCARD	Apoptosis-associated speck-like protein containing a CARD OS=Homo sapiens OX=9606 GN=PYCARD PE=1 SV=2	High	35	6	9	6	195	21.6	6.34	122.2	96.7	103.4	94.5	97.7	85.5	107.433	92.5667	-	1.1606	0.153748
P50995	ANXA11	Annexin A11 OS=Homo sapiens OX=9606 GN=ANXA11 PE=1 SV=1	High	32	15	34	15	505	54.4	7.65	102.1	100	120.2	91.5	95.9	90.3	107.433	92.5667	-	1.1606	0.0885313
P16070	CD44	CD44 antigen OS=Homo sapiens OX=9606 GN=CD44 PE=1 SV=3	High	13	9	20	9	742	81.5	5.33	91.5	86.7	144.1	84.9	107.3	85.5	107.433	92.5667	-	1.1606	0.494654
Q8NEU8	APPL2	DCC-interacting protein 13-beta OS=Homo sapiens OX=9606 GN=APPL2 PE=1 SV=3	High	19	10	11	9	664	74.4	4.94	107.3	100.1	114.9	93.3	87.5	96.9	107.433	92.5667	-	1.1606	0.0428396
Q9P015	MRPL15	39S ribosomal protein L15, mitochondrial OS=Homo sapiens OX=9606 GN=MRPL15 PE=1 SV=1	High	12	3	3	3	296	33.4	10.01	117.6	108.5	96.1	89.4	97.9	90.4	107.4	92.5667	-	1.16024	0.094045
Q15102	PAFAH1B3	Platelet-activating factor acetylhydrolase IB subunit gamma OS=Homo sapiens OX=9606 GN=PAFAH1B3 PE=1 SV=1	High	18	4	4	4	231	25.7	6.84	103.6	109.7	109	89.8	89.2	98.8	107.433	92.6	-	1.16019	0.0153606
Q9NZM1	MYOF	Myoferlin OS=Homo sapiens OX=9606 GN=MYOF PE=1 SV=1	High	41	73	118	71	2061	234.6	6.18	106.4	103.7	112.1	89.1	96.9	91.8	107.4	92.6	-	1.15983	0.0117726
Q14728	MFSD10	Major facilitator superfamily domain-containing protein 10 OS=Homo sapiens OX=9606 GN=MFSD10 PE=1 SV=1	High	8	4	5	4	455	48.3	9.6	98.6	117.4	106.2	89.9	101.1	86.8	107.4	92.6	-	1.15983	0.101194
P48507	GCLM	Glutamate--cysteine ligase regulatory subunit OS=Homo sapiens OX=9606 GN=GCLM PE=1 SV=1	High	14	3	5	3	274	30.7	6.02	115.2	105.4	101.6	99.6	91.5	86.7	107.4	92.6	-	1.15983	0.0554469
P28072	PSMB6	Proteasome subunit beta type-6 OS=Homo sapiens OX=9606 GN=PSMB6 PE=1 SV=4	High	23	6	12	6	239	25.3	4.92	89.9	120.3	112	76.5	97.8	103.5	107.4	92.6	-	1.15983	0.29318
Q7Z7M9	GALNT5	Polypeptide N-acetylgalactosaminyltransferase 5 OS=Homo sapiens OX=9606 GN=GALNT5 PE=1 SV=1	High	4	3	4	3	940	106.2	9.47	100.9	88	133.2	92.1	84.2	101.5	107.367	92.6	-	1.15947	0.361395
Q05048	CSTF1	Cleavage stimulation factor subunit 1 OS=Homo sapiens OX=9606 GN=CSTF1 PE=1 SV=1	High	11	4	5	4	431	48.3	6.58	114.2	106.8	101.1	94.3	92	91.5	107.367	92.6	-	1.15947	0.0191527
Q8IUC4	RHPN2	Rhophilin-2 OS=Homo sapiens OX=9606 GN=RHPN2 PE=1 SV=1	Medium	1	1	1	1	686	76.9	6.8	113.4	100.4	108.4	85.5	100.6	91.8	107.4	92.6333	-	1.15941	0.0632386
Q9Y4W6	AFG3L2	AFG3-like protein 2 OS=Homo sapiens OX=9606 GN=AFG3L2 PE=1 SV=2	High	34	25	37	24	797	88.5	8.66	124.1	99.7	98.4	89.1	97.3	91.5	107.4	92.6333	-	1.15941	0.165084
Q8TBR7	TLCD3A	TLC domain-containing protein 3A OS=Homo sapiens OX=9606 GN=TLCD3A PE=1 SV=2	High	7	2	2	2	257	29.4	9.41	111.8	92.9	117.4	82.3	100.3	95.3	107.367	92.6333	-	1.15905	0.182621
A0A0C4DH36	IGHV3-38	Probable non-functional immunoglobulin heavy variable 3-38 OS=Homo sapiens OX=9606 GN=IGHV3-38 PE=5 SV=1	High	19	2	2	2	116	12.8	9.25	125.9	104.9	91.3	105	85.9	87	107.367	92.6333	-	1.15905	0.280463
P55056	APOC4	Apolipoprotein C-IV OS=Homo sapiens OX=9606 GN=APOC4 PE=1 SV=1	High	7	1	1	1	127	14.5	8.92	88.6	104.2	129.2	93.4	97	87.5	107.333	92.6333	-	1.15869	0.292743
Q92785	DPF2	Zinc finger protein ubi-d4 OS=Homo sapiens OX=9606 GN=DPF2 PE=1 SV=2	High	10	3	3	3	391	44.1	6.33	113.3	108.1	100.7	95.4	95.2	87.4	107.367	92.6667	-	1.15863	0.0310087
P31483	TIA1	Nucleolysin TIA-1 isoform p40 OS=Homo sapiens OX=9606 GN=TIA1 PE=1 SV=3	High	10	4	6	2	386	42.9	7.74	140.5	98.3	83.3	86.5	107.9	83.6	107.367	92.6667	-	1.15863	0.477073
Q12959	DLG1	Disks large homolog 1 OS=Homo sapiens OX=9606 GN=DLG1 PE=1 SV=2	High	15	11	13	10	904	100.4	5.76	108.7	98.7	114.6	90.2	90.5	97.3	107.333	92.6667	-	1.15827	0.0474713
Q96RW7	HMCN1	Hemicentin-1 OS=Homo sapiens OX=9606 GN=HMCN1 PE=1 SV=2	High	3	12	12	12	5635	613	6.49	111.8	111.9	98.3	86.2	96.5	95.3	107.333	92.6667	-	1.15827	0.0578672
P55290	CDH13	Cadherin-13 OS=Homo sapiens OX=9606 GN=CDH13 PE=1 SV=1	High	12	6	7	6	713	78.2	4.98	80.2	124.2	117.6	76.1	107.8	94.1	107.333	92.6667	-	1.15827	0.424045
Q9Y548	YIPF1	Protein YIPF1 OS=Homo sapiens OX=9606 GN=YIPF1 PE=1 SV=1	Medium	3	1	1	1	306	34.3	5.31	105.6	89.6	126.8	86.5	95.9	95.6	107.333	92.6667	-	1.15827	0.260741
Q8N0X4	CLYBL	Citramalyl-CoA lyase, mitochondrial OS=Homo sapiens OX=9606 GN=CLYBL PE=1 SV=2	High	18	5	7	5	340	37.3	8.73	127.3	89.5	105.1	83.3	103.8	90.9	107.3	92.6667	-	1.15791	0.30649
O15235	MRPS12	28S ribosomal protein S12, mitochondrial OS=Homo sapiens OX=9606 GN=MRPS12 PE=1 SV=1	High	12	2	2	2	138	15.2	10.29	121.3	90.5	110.1	87.6	99.6	90.8	107.3	92.6667	-	1.15791	0.205498
P60484	PTEN	Phosphatidylinositol 3,4,5-trisphosphate 3-phosphatase and dual-specificity protein phosphatase PTEN OS=Homo sapiens OX=9606 GN=PTEN PE=1 SV=1	Medium	2	1	1	1	403	47.1	6.37	102.7	103.8	115.5	85.3	103.5	89.3	107.333	92.7	-	1.15786	0.100384
Q9BTU6	PI4K2A	Phosphatidylinositol 4-kinase type 2-alpha OS=Homo sapiens OX=9606 GN=PI4K2A PE=1 SV=1	High	6	3	4	3	479	54	8.29	118.9	101.1	102	84.2	108.8	85.1	107.333	92.7	-	1.15786	0.214161
Q05519	SRSF11	Serine/arginine-rich splicing factor 11 OS=Homo sapiens OX=9606 GN=SRSF11 PE=1 SV=1	High	7	3	4	3	484	53.5	10.52	121	101.7	99.3	101.7	94.7	81.7	107.333	92.7	-	1.15786	0.180366
P09601	HMOX1	Heme oxygenase 1 OS=Homo sapiens OX=9606 GN=HMOX1 PE=1 SV=1	High	22	4	5	4	288	32.8	8.25	101.9	99	121	87.3	100.6	90.2	107.3	92.7	-	1.1575	0.141877
O75323	NIPSNAP2	Protein NipSnap homolog 2 OS=Homo sapiens OX=9606 GN=NIPSNAP2 PE=1 SV=1	High	20	5	13	4	286	33.7	9.36	133.1	100.6	88.2	83.2	102.1	92.8	107.3	92.7	-	1.1575	0.369663
Q6ZXV5	TMTC3	Protein O-mannosyl-transferase TMTC3 OS=Homo sapiens OX=9606 GN=TMTC3 PE=1 SV=2	High	12	10	12	9	915	103.9	8.87	114	107.6	100.3	92	91.5	94.6	107.3	92.7	-	1.1575	0.0230672
O95831	AIFM1	Apoptosis-inducing factor 1, mitochondrial OS=Homo sapiens OX=9606 GN=AIFM1 PE=1 SV=1	High	32	15	28	15	613	66.9	8.95	130	89.4	102.6	84	102	92.2	107.333	92.7333	-	1.15744	0.32555
Q8IZR5	CMTM4	CKLF-like MARVEL transmembrane domain-containing protein 4 OS=Homo sapiens OX=9606 GN=CMTM4 PE=1 SV=1	Medium	4	1	1	1	234	25.8	7.75	93	93.3	135.5	79.8	100.8	97.5	107.267	92.7	-	1.15714	0.401911
P01116	KRAS	GTPase KRas OS=Homo sapiens OX=9606 GN=KRAS PE=1 SV=1	High	69	10	20	4	189	21.6	6.77	97.7	94.3	129.9	93.1	88.9	96.2	107.3	92.7333	-	1.15708	0.275363
P06744	GPI	Glucose-6-phosphate isomerase OS=Homo sapiens OX=9606 GN=GPI PE=1 SV=4	High	39	22	56	22	558	63.1	8.32	99.4	97.4	125	92.1	92.5	93.6	107.267	92.7333	-	1.15672	0.17769
P57764	GSDMD	Gasdermin-D OS=Homo sapiens OX=9606 GN=GSDMD PE=1 SV=1	High	12	4	6	4	484	52.8	5.08	105.4	110	106.4	90.6	97	90.6	107.267	92.7333	-	1.15672	0.00468333
Q16222	UAP1	UDP-N-acetylhexosamine pyrophosphorylase OS=Homo sapiens OX=9606 GN=UAP1 PE=1 SV=3	High	24	10	12	10	522	58.7	6.33	90.9	88.6	142.3	82.8	97.4	98	107.267	92.7333	-	1.15672	0.469743
O43169	CYB5B	Cytochrome b5 type B OS=Homo sapiens OX=9606 GN=CYB5B PE=1 SV=3	High	23	3	4	3	150	16.7	4.97	127.7	100	94.1	92	101.2	85	107.267	92.7333	-	1.15672	0.270319
O60502	OGA	Protein O-GlcNAcase OS=Homo sapiens OX=9606 GN=OGA PE=1 SV=2	High	10	7	8	7	916	102.8	4.91	96.9	119.5	105.4	90	93.4	94.8	107.267	92.7333	-	1.15672	0.0973921
Q14031	COL4A6	Collagen alpha-6(IV) chain OS=Homo sapiens OX=9606 GN=COL4A6 PE=1 SV=3	High	2	3	3	3	1691	163.7	9.2	88.3	127.5	105.8	116.1	72.8	89.3	107.2	92.7333	-	1.156	0.441798
P52566	ARHGDIB	Rho GDP-dissociation inhibitor 2 OS=Homo sapiens OX=9606 GN=ARHGDIB PE=1 SV=3	High	70	13	26	13	201	23	5.21	101.2	100.3	120.1	95.2	103.4	79.6	107.2	92.7333	-	1.156	0.202762
O75608	LYPLA1	Acyl-protein thioesterase 1 OS=Homo sapiens OX=9606 GN=LYPLA1 PE=1 SV=1	High	14	3	4	3	230	24.7	6.77	113	104.9	103.8	89.7	95.8	92.8	107.233	92.7667	-	1.15595	0.0130214
O60925	PFDN1	Prefoldin subunit 1 OS=Homo sapiens OX=9606 GN=PFDN1 PE=1 SV=2	High	43	7	8	7	122	14.2	6.81	114.2	123.2	84.3	82	103.5	92.8	107.233	92.7667	-	1.15595	0.337709
P08962	CD63	CD63 antigen OS=Homo sapiens OX=9606 GN=CD63 PE=1 SV=2	High	11	3	8	3	238	25.6	7.81	106.7	94.9	120.1	77.1	102.7	98.5	107.233	92.7667	-	1.15595	0.25005
Q9UM54	MYO6	Unconventional myosin-VI OS=Homo sapiens OX=9606 GN=MYO6 PE=1 SV=4	High	21	24	30	23	1294	149.6	8.53	110.1	111.7	99.9	95.1	93.1	90.1	107.233	92.7667	-	1.15595	0.0219051
Q9UPN7	PPP6R1	Serine/threonine-protein phosphatase 6 regulatory subunit 1 OS=Homo sapiens OX=9606 GN=PPP6R1 PE=1 SV=5	High	2	2	2	2	881	96.7	4.55	115.6	102.4	103.7	83.6	98.3	96.4	107.233	92.7667	-	1.15595	0.0813114
P36952	SERPINB5	Serpin B5 OS=Homo sapiens OX=9606 GN=SERPINB5 PE=1 SV=2	High	51	16	31	16	375	42.1	6.05	129.6	89.7	102.3	86.9	97.4	94	107.2	92.7667	-	1.15559	0.301447
Q8N392	ARHGAP18	Rho GTPase-activating protein 18 OS=Homo sapiens OX=9606 GN=ARHGAP18 PE=1 SV=3	High	23	14	21	14	663	74.9	6.44	99.8	116.4	105.4	94.8	90.5	93.1	107.2	92.8	-	1.15517	0.0458923
Q96DH6	MSI2	RNA-binding protein Musashi homolog 2 OS=Homo sapiens OX=9606 GN=MSI2 PE=1 SV=1	High	23	6	13	6	328	35.2	8.48	103.3	114.6	103.6	82.3	102.9	93.2	107.167	92.8	-	1.15481	0.109978
P09669	COX6C	Cytochrome c oxidase subunit 6C OS=Homo sapiens OX=9606 GN=COX6C PE=1 SV=2	High	48	4	9	4	75	8.8	10.39	119.9	99.6	102	79.5	110.5	88.4	107.167	92.8	-	1.15481	0.269674
A0A0B4J1V2	IGHV2-26	Immunoglobulin heavy variable 2-26 OS=Homo sapiens OX=9606 GN=IGHV2-26 PE=3 SV=1	High	12	2	3	2	119	13.2	8.29	104.2	134.9	82.4	92.4	86.6	99.5	107.167	92.8333	-	1.1544	0.412321
Q5T9A4	ATAD3B	ATPase family AAA domain-containing protein 3B OS=Homo sapiens OX=9606 GN=ATAD3B PE=1 SV=1	High	10	7	8	1	648	72.5	9.2	118	87.8	115.7	87.8	100	90.7	107.167	92.8333	-	1.1544	0.239466
Q92485	SMPDL3B	Acid sphingomyelinase-like phosphodiesterase 3b OS=Homo sapiens OX=9606 GN=SMPDL3B PE=1 SV=2	High	4	2	2	2	455	50.8	5.64	93.9	83.9	143.7	74.6	118.5	85.4	107.167	92.8333	-	1.1544	0.562456
P52597	HNRNPF	Heterogeneous nuclear ribonucleoprotein F OS=Homo sapiens OX=9606 GN=HNRNPF PE=1 SV=3	High	38	12	42	10	415	45.6	5.58	113.8	102.7	104.9	98.1	96.4	84	107.133	92.8333	-	1.15404	0.0628
P31689	DNAJA1	DnaJ homolog subfamily A member 1 OS=Homo sapiens OX=9606 GN=DNAJA1 PE=1 SV=2	High	23	8	9	8	397	44.8	7.08	106.9	103.5	111	97.5	97.6	83.4	107.133	92.8333	-	1.15404	0.0511299
Q9HAV7	GRPEL1	GrpE protein homolog 1, mitochondrial OS=Homo sapiens OX=9606 GN=GRPEL1 PE=1 SV=2	High	32	6	8	6	217	24.3	8.12	117.5	101.9	102.1	82.6	105.5	90.5	107.167	92.8667	-	1.15398	0.166756
P62253	UBE2G1	Ubiquitin-conjugating enzyme E2 G1 OS=Homo sapiens OX=9606 GN=UBE2G1 PE=1 SV=3	High	18	2	2	2	170	19.5	5.3	106.2	99.5	115.7	88.6	98.7	91.3	107.133	92.8667	-	1.15363	0.063034
P04080	CSTB	Cystatin-B OS=Homo sapiens OX=9606 GN=CSTB PE=1 SV=2	High	70	4	14	4	98	11.1	7.56	118.4	111.8	91.2	99.2	90.9	88.5	107.133	92.8667	-	1.15363	0.180657
Q05823	RNASEL	2-5A-dependent ribonuclease OS=Homo sapiens OX=9606 GN=RNASEL PE=1 SV=2	High	7	6	6	5	741	83.5	6.65	100.5	118.7	102.1	87.6	102.2	88.8	107.1	92.8667	-	1.15327	0.129304
Q8NFV4	ABHD11	Protein ABHD11 OS=Homo sapiens OX=9606 GN=ABHD11 PE=1 SV=1	High	22	7	11	7	315	34.7	9.48	109.9	90.4	121	88.2	90.6	99.8	107.1	92.8667	-	1.15327	0.212972
P21741	MDK	Midkine OS=Homo sapiens OX=9606 GN=MDK PE=1 SV=1	High	12	2	2	2	143	15.6	9.79	92.7	98	130.6	86.2	102.8	89.7	107.1	92.9	-	1.15285	0.332164
Q15223	NECTIN1	Nectin-1 OS=Homo sapiens OX=9606 GN=NECTIN1 PE=1 SV=3	Medium	2	1	1	1	517	57.1	6.1	97.7	120.7	102.9	97.1	97.4	84.3	107.1	92.9333	-	1.15244	0.158868
P24941	CDK2	Cyclin-dependent kinase 2 OS=Homo sapiens OX=9606 GN=CDK2 PE=1 SV=2	High	25	7	7	6	298	33.9	8.68	98.2	111.8	111.2	94.5	94.4	89.9	107.067	92.9333	-	1.15208	0.0393862
P08238	HSP90AB1	Heat shock protein HSP 90-beta OS=Homo sapiens OX=9606 GN=HSP90AB1 PE=1 SV=4	High	51	40	160	23	724	83.2	5.03	100.1	99.6	121.5	96.3	94.1	88.4	107.067	92.9333	-	1.15208	0.136156
P35237	SERPINB6	Serpin B6 OS=Homo sapiens OX=9606 GN=SERPINB6 PE=1 SV=3	High	57	17	45	16	376	42.6	5.27	103.8	96.8	120.6	93.8	89.1	95.9	107.067	92.9333	-	1.15208	0.12656
Q86YV0	RASAL3	RAS protein activator like-3 OS=Homo sapiens OX=9606 GN=RASAL3 PE=1 SV=2	High	9	8	8	8	1011	111.8	8.75	115.2	103.4	102.6	94.9	94.7	89.2	107.067	92.9333	-	1.15208	0.0343784
P12532	CKMT1A	Creatine kinase U-type, mitochondrial OS=Homo sapiens OX=9606 GN=CKMT1A PE=1 SV=1	High	42	11	22	10	417	47	8.34	151.6	86.2	83.4	86.5	110.8	81.5	107.067	92.9333	-	1.15208	0.588314
P52298	NCBP2	Nuclear cap-binding protein subunit 2 OS=Homo sapiens OX=9606 GN=NCBP2 PE=1 SV=1	High	10	2	3	2	156	18	8.21	104.3	114.1	102.7	93.7	98.7	86.5	107.033	92.9667	-	1.15131	0.048803
Q99836	MYD88	Myeloid differentiation primary response protein MyD88 OS=Homo sapiens OX=9606 GN=MYD88 PE=1 SV=1	High	7	2	2	2	296	33.2	6.15	101.5	109.8	109.8	92.4	100.2	86.3	107.033	92.9667	-	1.15131	0.0449573
Q99584	S100A13	Protein S100-A13 OS=Homo sapiens OX=9606 GN=S100A13 PE=1 SV=1	High	41	5	11	5	98	11.5	6.16	108.2	122.9	90	95.9	88.6	94.4	107.033	92.9667	-	1.15131	0.22343
P05114	HMGN1	Non-histone chromosomal protein HMG-14 OS=Homo sapiens OX=9606 GN=HMGN1 PE=1 SV=3	High	32	3	4	3	100	10.7	9.6	114.5	104	102.6	115.7	89.7	73.5	107.033	92.9667	-	1.15131	0.335213
Q8NCM8	DYNC2H1	Cytoplasmic dynein 2 heavy chain 1 OS=Homo sapiens OX=9606 GN=DYNC2H1 PE=1 SV=4	High	2	7	7	7	4307	492.3	6.54	108.4	108.7	104	96.3	84.2	98.4	107.033	92.9667	-	1.15131	0.039682
Q9H3N1	TMX1	Thioredoxin-related transmembrane protein 1 OS=Homo sapiens OX=9606 GN=TMX1 PE=1 SV=1	High	19	6	8	6	280	31.8	4.98	120.2	109.4	91.4	90.4	100.7	87.9	107	93	-	1.15054	0.205434
P12314	FCGR1A	High affinity immunoglobulin gamma Fc receptor I OS=Homo sapiens OX=9606 GN=FCGR1A PE=1 SV=2	Medium	3	1	1	1	374	42.6	7.97	117.8	103.5	99.7	86.3	96.8	95.9	107	93	-	1.15054	0.095894
Q6P179	ERAP2	Endoplasmic reticulum aminopeptidase 2 OS=Homo sapiens OX=9606 GN=ERAP2 PE=1 SV=2	High	16	15	20	15	960	110.4	6.71	126.9	87.1	107	133.7	68.7	76.6	107	93	-	1.15054	0.583116
P82650	MRPS22	28S ribosomal protein S22, mitochondrial OS=Homo sapiens OX=9606 GN=MRPS22 PE=1 SV=1	High	22	8	11	8	360	41.3	7.9	141.7	92.5	86.7	90.8	97.6	90.6	106.967	93	-	1.15018	0.471827
Q8WZ42	TTN	Titin OS=Homo sapiens OX=9606 GN=TTN PE=1 SV=4	High	0	3	4	2	34350	3813.7	6.35	101.2	112.1	107.6	103.4	95.8	79.8	106.967	93	-	1.15018	0.141552
O43615	TIMM44	Mitochondrial import inner membrane translocase subunit TIM44 OS=Homo sapiens OX=9606 GN=TIMM44 PE=1 SV=2	High	30	13	17	13	452	51.3	8.32	112	109.7	99.3	90.3	100.8	88	107	93.0333	-	1.15013	0.0655483
Q9BRJ2	MRPL45	39S ribosomal protein L45, mitochondrial OS=Homo sapiens OX=9606 GN=MRPL45 PE=1 SV=2	High	8	3	5	3	306	35.3	9.03	111.1	105.9	104	90.3	101.2	87.6	107	93.0333	-	1.15013	0.0402427
P58107	EPPK1	Epiplakin OS=Homo sapiens OX=9606 GN=EPPK1 PE=1 SV=3	High	43	75	107	69	5088	555.3	5.62	111.7	96.1	113.1	86.9	101.5	90.7	106.967	93.0333	-	1.14977	0.116866
P19367	HK1	Hexokinase-1 OS=Homo sapiens OX=9606 GN=HK1 PE=1 SV=3	High	41	38	77	35	917	102.4	6.8	107.8	96.6	116.5	88.7	97.6	92.8	106.967	93.0333	-	1.14977	0.0917394
P05160	F13B	Coagulation factor XIII B chain OS=Homo sapiens OX=9606 GN=F13B PE=1 SV=3	High	3	2	2	2	661	75.5	6.39	87.5	131.1	102.3	80.6	102.4	96.1	106.967	93.0333	-	1.14977	0.386434
P15144	ANPEP	Aminopeptidase N OS=Homo sapiens OX=9606 GN=ANPEP PE=1 SV=4	High	35	31	51	31	967	109.5	5.48	119	108.3	93.6	93.3	90	95.8	106.967	93.0333	-	1.14977	0.138784
Q96E39	RBMXL1	RNA binding motif protein, X-linked-like-1 OS=Homo sapiens OX=9606 GN=RBMXL1 PE=1 SV=1	High	20	8	14	1	390	42.1	9.89	117.8	101.9	101.2	92.2	100.8	86.1	106.967	93.0333	-	1.14977	0.113454
O00391	QSOX1	Sulfhydryl oxidase 1 OS=Homo sapiens OX=9606 GN=QSOX1 PE=1 SV=3	High	8	5	6	5	747	82.5	8.92	118.1	108.7	94	76.6	97.6	105	106.933	93.0667	-	1.149	0.276872
Q8WXW3	PIBF1	Progesterone-induced-blocking factor 1 OS=Homo sapiens OX=9606 GN=PIBF1 PE=1 SV=2	High	2	2	2	2	757	89.8	6.02	110.2	106.1	104.5	94.9	89	95.3	106.933	93.0667	-	1.149	0.00638226
Q5T8D3	ACBD5	Acyl-CoA-binding domain-containing protein 5 OS=Homo sapiens OX=9606 GN=ACBD5 PE=1 SV=1	High	2	1	1	1	534	60.1	5.33	125.6	88.1	107.1	89.9	102.8	86.6	106.933	93.1	-	1.14859	0.309697
P56134	ATP5MF	ATP synthase subunit f, mitochondrial OS=Homo sapiens OX=9606 GN=ATP5MF PE=1 SV=3	High	39	3	4	3	94	10.9	9.67	125.5	92.4	102.9	89.1	97.4	92.8	106.933	93.1	-	1.14859	0.240958
Q9P0J0	NDUFA13	NADH dehydrogenase [ubiquinone] 1 alpha subcomplex subunit 13 OS=Homo sapiens OX=9606 GN=NDUFA13 PE=1 SV=3	High	33	5	11	5	144	16.7	8.43	110.8	93.2	116.8	86.8	101.2	91.3	106.933	93.1	-	1.14859	0.16933
Q9HC35	EML4	Echinoderm microtubule-associated protein-like 4 OS=Homo sapiens OX=9606 GN=EML4 PE=1 SV=3	High	21	19	25	19	981	108.8	6.4	106.5	107.3	106.9	89	96	94.3	106.9	93.1	-	1.14823	0.00287718
P00747	PLG	Plasminogen OS=Homo sapiens OX=9606 GN=PLG PE=1 SV=2	High	39	29	50	29	810	90.5	7.24	74	125.9	120.8	95.6	88.6	95.1	106.9	93.1	-	1.14823	0.454269
O94763	URI1	Unconventional prefoldin RPB5 interactor 1 OS=Homo sapiens OX=9606 GN=URI1 PE=1 SV=3	High	2	1	1	1	535	59.8	5.05	103.7	108.9	108.1	84.9	96.2	98.2	106.9	93.1	-	1.14823	0.0360558
Q6P3W7	SCYL2	SCY1-like protein 2 OS=Homo sapiens OX=9606 GN=SCYL2 PE=1 SV=1	High	3	3	3	3	929	103.6	8.22	105.3	83.2	132.2	93.5	93.3	92.5	106.9	93.1	-	1.14823	0.385288
Q9UIQ6	LNPEP	Leucyl-cystinyl aminopeptidase OS=Homo sapiens OX=9606 GN=LNPEP PE=1 SV=3	High	14	11	15	11	1025	117.3	5.73	103.4	107.8	109.4	97	91.9	90.4	106.867	93.1	-	1.14787	0.00684912
Q8NI36	WDR36	WD repeat-containing protein 36 OS=Homo sapiens OX=9606 GN=WDR36 PE=1 SV=1	High	3	3	4	3	951	105.3	7.53	98.2	117.3	105.2	95.4	90.7	93.3	106.9	93.1333	-	1.14782	0.0745567
P29084	GTF2E2	Transcription initiation factor IIE subunit beta OS=Homo sapiens OX=9606 GN=GTF2E2 PE=1 SV=1	High	7	1	1	1	291	33	9.66	100.5	100.6	119.5	92.8	103.1	83.5	106.867	93.1333	-	1.14746	0.18073
P43490	NAMPT	Nicotinamide phosphoribosyltransferase OS=Homo sapiens OX=9606 GN=NAMPT PE=1 SV=1	High	38	16	27	16	491	55.5	7.15	109.1	110.1	101.4	91.2	112.6	75.6	106.867	93.1333	-	1.14746	0.282597
Q9BSH5	HDHD3	Haloacid dehalogenase-like hydrolase domain-containing protein 3 OS=Homo sapiens OX=9606 GN=HDHD3 PE=1 SV=1	High	38	6	7	6	251	28	6.71	117.8	95.9	106.9	93.7	87.6	98.1	106.867	93.1333	-	1.14746	0.121945
O95832	CLDN1	Claudin-1 OS=Homo sapiens OX=9606 GN=CLDN1 PE=1 SV=1	High	19	3	5	3	211	22.7	8.09	123.8	100.5	96.3	98	90.1	91.3	106.867	93.1333	-	1.14746	0.197652
P01721	IGLV6-57	Immunoglobulin lambda variable 6-57 OS=Homo sapiens OX=9606 GN=IGLV6-57 PE=1 SV=2	High	17	1	1	1	117	12.6	4.78	118.8	96.7	105	83.1	92.3	104	106.833	93.1333	-	1.1471	0.196058
Q9H3M7	TXNIP	Thioredoxin-interacting protein OS=Homo sapiens OX=9606 GN=TXNIP PE=1 SV=1	High	10	3	3	3	391	43.6	7.5	98.4	110.2	112	103.2	80.3	96	106.867	93.1667	-	1.14705	0.161709
Q9UHB6	LIMA1	LIM domain and actin-binding protein 1 OS=Homo sapiens OX=9606 GN=LIMA1 PE=1 SV=1	High	26	18	27	18	759	85.2	6.84	107.5	112.7	100.3	97.9	98.9	82.7	106.833	93.1667	-	1.14669	0.0979504
O43520	ATP8B1	Phospholipid-transporting ATPase IC OS=Homo sapiens OX=9606 GN=ATP8B1 PE=1 SV=3	High	5	5	5	5	1251	143.6	7.15	100.2	99.1	121.1	89.9	91.6	98	106.8	93.1667	-	1.14633	0.146072
P49789	FHIT	Bis(5'-adenosyl)-triphosphatase OS=Homo sapiens OX=9606 GN=FHIT PE=1 SV=3	High	14	2	2	2	147	16.8	7.08	95.8	117.7	106.9	96.3	93.6	89.6	106.8	93.1667	-	1.14633	0.108332
Q16678	CYP1B1	Cytochrome P450 1B1 OS=Homo sapiens OX=9606 GN=CYP1B1 PE=1 SV=2	High	7	3	3	3	543	60.8	8.98	167.1	62.1	91.2	77	123.4	79.2	106.8	93.2	-	1.14592	0.715528
P17931	LGALS3	Galectin-3 OS=Homo sapiens OX=9606 GN=LGALS3 PE=1 SV=5	High	28	8	30	8	250	26.1	8.56	108.8	101.4	110.2	83.2	98.4	98	106.8	93.2	-	1.14592	0.0754277
Q9H9J2	MRPL44	39S ribosomal protein L44, mitochondrial OS=Homo sapiens OX=9606 GN=MRPL44 PE=1 SV=1	High	26	7	11	7	332	37.5	8.4	114.1	101	105.3	91.5	99.6	88.5	106.8	93.2	-	1.14592	0.0555318
P30038	ALDH4A1	Delta-1-pyrroline-5-carboxylate dehydrogenase, mitochondrial OS=Homo sapiens OX=9606 GN=ALDH4A1 PE=1 SV=3	High	38	17	24	17	563	61.7	8.07	107.1	90	123.3	95.2	97.9	86.5	106.8	93.2	-	1.14592	0.253709
O14791	APOL1	Apolipoprotein L1 OS=Homo sapiens OX=9606 GN=APOL1 PE=1 SV=5	High	23	10	14	10	398	43.9	5.81	82.2	125.3	112.8	97.9	88.5	93.2	106.767	93.2	-	1.14557	0.358446
P50135	HNMT	Histamine N-methyltransferase OS=Homo sapiens OX=9606 GN=HNMT PE=1 SV=1	High	28	7	11	7	292	33.3	5.34	138.4	99.7	82.2	97.9	86.4	95.3	106.767	93.2	-	1.14557	0.46869
Q14573	ITPR3	Inositol 1,4,5-trisphosphate receptor type 3 OS=Homo sapiens OX=9606 GN=ITPR3 PE=1 SV=2	High	14	34	38	28	2671	303.9	6.48	101.6	96.3	122.5	91.4	98.2	90.1	106.8	93.2333	-	1.14551	0.180888
Q86UX2	ITIH5	Inter-alpha-trypsin inhibitor heavy chain H5 OS=Homo sapiens OX=9606 GN=ITIH5 PE=2 SV=2	High	8	6	7	6	942	104.5	8.28	102.3	102.8	115.2	83	101.1	95.6	106.767	93.2333	-	1.14516	0.118181
P05107	ITGB2	Integrin beta-2 OS=Homo sapiens OX=9606 GN=ITGB2 PE=1 SV=2	High	22	14	18	13	769	84.7	6.95	96.2	95.7	128.4	93.4	100	86.3	106.767	93.2333	-	1.14516	0.305182
Q9NWU5	MRPL22	39S ribosomal protein L22, mitochondrial OS=Homo sapiens OX=9606 GN=MRPL22 PE=1 SV=1	High	27	5	6	5	206	23.6	9.94	106.6	107	106.7	88.2	100.5	91	106.767	93.2333	-	1.14516	0.0220817
P56378	ATP5MPL	ATP synthase subunit ATP5MPL, mitochondrial OS=Homo sapiens OX=9606 GN=ATP5MPL PE=1 SV=1	High	28	2	5	2	58	6.7	10.08	137.8	81	101.4	83.7	105.2	90.8	106.733	93.2333	-	1.1448	0.489865
Q96CN5	LRRC45	Leucine-rich repeat-containing protein 45 OS=Homo sapiens OX=9606 GN=LRRC45 PE=1 SV=1	High	4	2	2	2	670	75.9	6.23	107.2	97.9	115.2	93.7	96.8	89.3	106.767	93.2667	-	1.14475	0.0684865
Q9Y624	F11R	Junctional adhesion molecule A OS=Homo sapiens OX=9606 GN=F11R PE=1 SV=1	High	27	6	8	6	299	32.6	7.9	108.1	96.4	115.7	88.9	100.2	90.7	106.733	93.2667	-	1.14439	0.111588
Q02978	SLC25A11	Mitochondrial 2-oxoglutarate/malate carrier protein OS=Homo sapiens OX=9606 GN=SLC25A11 PE=1 SV=3	High	39	10	22	10	314	34	9.91	122.9	93.1	104.2	90.6	96.4	92.8	106.733	93.2667	-	1.14439	0.203079
Q96HP4	OXNAD1	Oxidoreductase NAD-binding domain-containing protein 1 OS=Homo sapiens OX=9606 GN=OXNAD1 PE=1 SV=1	High	4	1	1	1	312	34.8	8.37	128.6	85.6	106.1	87.9	97.2	94.8	106.767	93.3	-	1.14434	0.349653
O60831	PRAF2	PRA1 family protein 2 OS=Homo sapiens OX=9606 GN=PRAF2 PE=1 SV=1	High	20	3	5	3	178	19.2	9.19	95.9	98.2	126	101.6	87.9	90.3	106.7	93.2667	-	1.14403	0.272063
Q5T1J5	CHCHD2P9	Putative coiled-coil-helix-coiled-coil-helix domain-containing protein CHCHD2P9, mitochondrial OS=Homo sapiens OX=9606 GN=CHCHD2P9 PE=5 SV=1	High	9	1	1	1	151	15.5	9.89	141	91.3	87.9	72.9	103.3	103.7	106.733	93.3	-	1.14398	0.537902
P61604	HSPE1	10 kDa heat shock protein, mitochondrial OS=Homo sapiens OX=9606 GN=HSPE1 PE=1 SV=2	High	76	9	38	9	102	10.9	8.92	115.9	96.9	107.3	89.1	106.5	84.3	106.7	93.3	-	1.14362	0.198261
P23946	CMA1	Chymase OS=Homo sapiens OX=9606 GN=CMA1 PE=1 SV=1	High	34	6	14	6	247	27.3	9.29	103.6	171	45.5	68.3	85.8	125.8	106.7	93.3	-	1.14362	0.754786
P23471	PTPRZ1	Receptor-type tyrosine-protein phosphatase zeta OS=Homo sapiens OX=9606 GN=PTPRZ1 PE=1 SV=4	High	1	3	3	3	2315	254.4	4.88	104.6	106.1	109.4	97.1	90.9	91.9	106.7	93.3	-	1.14362	0.00495678
Q96BP2	CHCHD1	Coiled-coil-helix-coiled-coil-helix domain-containing protein 1 OS=Homo sapiens OX=9606 GN=CHCHD1 PE=1 SV=1	High	23	2	2	2	118	13.5	10.21	117.2	95.5	107.3	87.1	97.7	95.1	106.667	93.3	-	1.14327	0.130302
P53597	SUCLG1	Succinate--CoA ligase [ADP/GDP-forming] subunit alpha, mitochondrial OS=Homo sapiens OX=9606 GN=SUCLG1 PE=1 SV=4	High	27	8	21	8	346	36.2	8.79	114.2	81.8	124	86.7	99.9	93.4	106.667	93.3333	-	1.14286	0.373096
Q9NPH0	ACP6	Lysophosphatidic acid phosphatase type 6 OS=Homo sapiens OX=9606 GN=ACP6 PE=1 SV=3	High	13	4	6	4	428	48.9	6.47	119.7	95.3	105	84.7	98.2	97.1	106.667	93.3333	-	1.14286	0.183839
P31146	CORO1A	Coronin-1A OS=Homo sapiens OX=9606 GN=CORO1A PE=1 SV=4	High	46	21	53	20	461	51	6.68	101.7	92.4	125.9	99.4	101.9	78.7	106.667	93.3333	-	1.14286	0.342765
Q16822	PCK2	Phosphoenolpyruvate carboxykinase [GTP], mitochondrial OS=Homo sapiens OX=9606 GN=PCK2 PE=1 SV=4	High	33	17	26	17	640	70.7	7.62	114	89.8	116.2	94.7	93.2	92.1	106.667	93.3333	-	1.14286	0.191425
P11142	HSPA8	Heat shock cognate 71 kDa protein OS=Homo sapiens OX=9606 GN=HSPA8 PE=1 SV=1	High	59	38	186	23	646	70.9	5.52	103.9	102.4	113.5	94.2	97.7	88.2	106.6	93.3667	-	1.14174	0.0409354
Q96EX1	SMIM12	Small integral membrane protein 12 OS=Homo sapiens OX=9606 GN=SMIM12 PE=1 SV=3	High	21	2	2	2	92	10.8	8.44	123.2	105.9	90.7	87.1	102.4	90.6	106.6	93.3667	-	1.14174	0.274789
O95544	NADK	NAD kinase OS=Homo sapiens OX=9606 GN=NADK PE=1 SV=1	High	6	2	2	2	446	49.2	6.47	110.1	115.1	94.6	101.5	83.5	95.2	106.6	93.4	-	1.14133	0.179251
P06703	S100A6	Protein S100-A6 OS=Homo sapiens OX=9606 GN=S100A6 PE=1 SV=1	High	34	5	68	5	90	10.2	5.48	111.2	109.3	99.2	98	87.9	94.3	106.567	93.4	-	1.14097	0.0502588
Q13445	TMED1	Transmembrane emp24 domain-containing protein 1 OS=Homo sapiens OX=9606 GN=TMED1 PE=1 SV=1	High	13	3	3	3	227	25.2	4.48	103.8	100.3	115.7	85.8	104.8	89.7	106.6	93.4333	-	1.14092	0.151314
Q9NUB1	ACSS1	Acetyl-coenzyme A synthetase 2-like, mitochondrial OS=Homo sapiens OX=9606 GN=ACSS1 PE=1 SV=2	High	14	9	10	9	689	74.8	7.11	97.5	104	118.3	90	98.9	91.4	106.6	93.4333	-	1.14092	0.122312
A0A0B4J2H0	IGHV1-69D	Immunoglobulin heavy variable 1-69D OS=Homo sapiens OX=9606 GN=IGHV1-69D PE=1 SV=1	High	36	2	6	1	117	12.7	8.47	139.5	95.2	85	100	81.2	99.1	106.567	93.4333	-	1.14056	0.501856
P15088	CPA3	Mast cell carboxypeptidase A OS=Homo sapiens OX=9606 GN=CPA3 PE=1 SV=2	High	22	11	39	11	417	48.6	9	107.3	153.2	59.2	72.1	91.1	117.1	106.567	93.4333	-	1.14056	0.685211
P33527	ABCC1	Multidrug resistance-associated protein 1 OS=Homo sapiens OX=9606 GN=ABCC1 PE=1 SV=3	High	10	14	15	14	1531	171.5	7.11	102	103.4	114.3	91.6	98.8	89.9	106.567	93.4333	-	1.14056	0.050572
O15551	CLDN3	Claudin-3 OS=Homo sapiens OX=9606 GN=CLDN3 PE=1 SV=1	High	13	2	3	2	220	23.3	8.05	105	104.6	110	83.2	101.1	96	106.533	93.4333	-	1.14021	0.0794584
P48506	GCLC	Glutamate--cysteine ligase catalytic subunit OS=Homo sapiens OX=9606 GN=GCLC PE=1 SV=2	High	35	18	26	17	637	72.7	6.09	102.6	99.6	117.4	102.2	85.4	92.7	106.533	93.4333	-	1.14021	0.149003
P36542	ATP5F1C	ATP synthase subunit gamma, mitochondrial OS=Homo sapiens OX=9606 GN=ATP5F1C PE=1 SV=1	High	28	8	33	8	298	33	9.22	126.3	96.7	96.6	84.5	102.3	93.6	106.533	93.4667	-	1.1398	0.30588
P09455	RBP1	Retinol-binding protein 1 OS=Homo sapiens OX=9606 GN=RBP1 PE=1 SV=2	High	65	9	14	9	135	15.8	5.11	115.5	123.6	80.5	89.3	84.2	106.9	106.533	93.4667	-	1.1398	0.430186
P51003	PAPOLA	Poly(A) polymerase alpha OS=Homo sapiens OX=9606 GN=PAPOLA PE=1 SV=4	High	6	4	6	4	745	82.8	7.37	133.9	96.4	89.2	95.5	96.4	88.5	106.5	93.4667	-	1.13944	0.407011
P18031	PTPN1	Tyrosine-protein phosphatase non-receptor type 1 OS=Homo sapiens OX=9606 GN=PTPN1 PE=1 SV=1	High	27	10	12	10	435	49.9	6.27	117.9	100.2	101.4	91.3	110.7	78.5	106.5	93.5	-	1.13904	0.301388
O00142	TK2	Thymidine kinase 2, mitochondrial OS=Homo sapiens OX=9606 GN=TK2 PE=1 SV=4	High	3	1	1	1	265	31	8.46	118.8	98.7	102	90.5	102.7	87.3	106.5	93.5	-	1.13904	0.170643
Q9Y230	RUVBL2	RuvB-like 2 OS=Homo sapiens OX=9606 GN=RUVBL2 PE=1 SV=3	High	45	18	32	18	463	51.1	5.64	114	104.6	100.8	95.6	90.2	94.7	106.467	93.5	-	1.13868	0.0383642
Q14116	IL18	Interleukin-18 OS=Homo sapiens OX=9606 GN=IL18 PE=1 SV=1	High	5	1	1	1	193	22.3	4.67	114.8	111.5	93.1	108.7	86	85.8	106.467	93.5	-	1.13868	0.271155
P08729	KRT7	Keratin, type II cytoskeletal 7 OS=Homo sapiens OX=9606 GN=KRT7 PE=1 SV=5	High	62	34	352	24	469	51.4	5.48	114.8	138.3	66.4	66.2	112.6	101.8	106.5	93.5333	-	1.13863	0.636422
Q9C0E2	XPO4	Exportin-4 OS=Homo sapiens OX=9606 GN=XPO4 PE=1 SV=2	High	5	5	5	5	1151	130.1	5.05	103.6	128.6	87.3	91.9	94	94.7	106.5	93.5333	-	1.13863	0.3421
Q14019	COTL1	Coactosin-like protein OS=Homo sapiens OX=9606 GN=COTL1 PE=1 SV=3	High	68	10	21	10	142	15.9	5.67	117.2	86.9	115.3	107.5	95.9	77.2	106.467	93.5333	-	1.13828	0.38227
Q9BQ61	TRIR	Telomerase RNA component interacting RNase OS=Homo sapiens OX=9606 GN=TRIR PE=1 SV=1	Medium	4	1	1	1	176	18.4	9.44	84.1	112.6	122.7	102.1	107.4	71.1	106.467	93.5333	-	1.13828	0.468813
Q5TZA2	CROCC	Rootletin OS=Homo sapiens OX=9606 GN=CROCC PE=1 SV=1	High	17	32	40	31	2017	228.4	5.5	98.3	123.7	97.4	100.1	86.6	93.9	106.467	93.5333	-	1.13828	0.243463
Q9NUY8	TBC1D23	TBC1 domain family member 23 OS=Homo sapiens OX=9606 GN=TBC1D23 PE=1 SV=3	High	7	4	5	4	699	78.3	5.41	98.6	78.3	142.4	88	87.6	105	106.433	93.5333	-	1.13792	0.549565
Q9NVS9	PNPO	Pyridoxine-5'-phosphate oxidase OS=Homo sapiens OX=9606 GN=PNPO PE=1 SV=1	High	7	2	2	2	261	30	7.06	100	110.2	109.2	96.8	93.3	90.6	106.467	93.5667	-	1.13787	0.025404
P04114	APOB	Apolipoprotein B-100 OS=Homo sapiens OX=9606 GN=APOB PE=1 SV=2	High	36	138	249	137	4563	515.3	7.05	77.6	124.5	117.3	97.6	91.5	91.6	106.467	93.5667	-	1.13787	0.430341
Q15070	OXA1L	Mitochondrial inner membrane protein OXA1L OS=Homo sapiens OX=9606 GN=OXA1L PE=1 SV=3	High	4	2	3	2	435	48.5	9.45	123.5	101.1	94.7	83.7	110.5	86.5	106.433	93.5667	-	1.13751	0.350686
Q6PI47	KCTD18	BTB/POZ domain-containing protein KCTD18 OS=Homo sapiens OX=9606 GN=KCTD18 PE=2 SV=2	High	3	1	1	1	426	46.7	9.1	104.3	113.7	101.3	99.8	90.5	90.4	106.433	93.5667	-	1.13751	0.0572867
P20645	M6PR	Cation-dependent mannose-6-phosphate receptor OS=Homo sapiens OX=9606 GN=M6PR PE=1 SV=1	High	9	2	2	2	277	31	5.83	104.7	105.5	109	86.2	107.5	87	106.4	93.5667	-	1.13716	0.144728
Q9NSA3	CTNNBIP1	Beta-catenin-interacting protein 1 OS=Homo sapiens OX=9606 GN=CTNNBIP1 PE=1 SV=1	High	17	1	2	1	81	9.2	5.41	109.4	112.2	97.6	86.4	100.7	93.7	106.4	93.6	-	1.13675	0.103338
P03891	MT-ND2	NADH-ubiquinone oxidoreductase chain 2 OS=Homo sapiens OX=9606 GN=MT-ND2 PE=1 SV=2	High	5	2	3	2	347	38.9	9.83	112.4	77.8	129	79.4	110.2	91.2	106.4	93.6	-	1.13675	0.506167
A0A0C4DH35	IGHV3-35	Probable non-functional immunoglobulin heavy variable 3-35 OS=Homo sapiens OX=9606 GN=IGHV3-35 PE=5 SV=1	High	9	1	3	1	117	12.8	7.88	110.6	119.4	89.1	115	73.8	92	106.367	93.6	-	1.1364	0.440856
P52907	CAPZA1	F-actin-capping protein subunit alpha-1 OS=Homo sapiens OX=9606 GN=CAPZA1 PE=1 SV=3	High	55	10	30	8	286	32.9	5.69	108.2	100	110.9	95.4	97.6	87.8	106.367	93.6	-	1.1364	0.044695
O95685	PPP1R3D	Protein phosphatase 1 regulatory subunit 3D OS=Homo sapiens OX=9606 GN=PPP1R3D PE=1 SV=1	High	4	1	1	1	299	32.5	8.07	95.8	96.8	126.5	87.2	96.2	97.4	106.367	93.6	-	1.1364	0.293748
P63261	ACTG1	Actin, cytoplasmic 2 OS=Homo sapiens OX=9606 GN=ACTG1 PE=1 SV=1	High	68	21	868	1	375	41.8	5.48	99.2	98.9	121.1	91	98.7	91.2	106.4	93.6333	-	1.13635	0.175933
P0DI81	TRAPPC2	Trafficking protein particle complex subunit 2 OS=Homo sapiens OX=9606 GN=TRAPPC2 PE=1 SV=1	High	29	4	4	4	140	16.4	6.52	103.3	99.8	116.1	92.2	98.2	90.5	106.4	93.6333	-	1.13635	0.0801686
P0C7P0	CISD3	CDGSH iron-sulfur domain-containing protein 3, mitochondrial OS=Homo sapiens OX=9606 GN=CISD3 PE=1 SV=1	High	12	2	2	2	127	14.2	10.55	92.8	84	142.3	93	96.2	91.7	106.367	93.6333	-	1.13599	0.522589
Q9P016	THYN1	Thymocyte nuclear protein 1 OS=Homo sapiens OX=9606 GN=THYN1 PE=1 SV=1	High	33	8	9	8	225	25.7	9.25	91.8	103.5	123.8	85.3	115	80.6	106.367	93.6333	-	1.13599	0.422371
Q9H7H0	METTL17	Methyltransferase-like protein 17, mitochondrial OS=Homo sapiens OX=9606 GN=METTL17 PE=1 SV=1	Medium	2	1	1	1	456	50.7	9.33	108.5	103	107.5	86	96.9	98.1	106.333	93.6667	-	1.13523	0.03944
O43865	AHCYL1	S-adenosylhomocysteine hydrolase-like protein 1 OS=Homo sapiens OX=9606 GN=AHCYL1 PE=1 SV=2	High	29	16	22	5	530	58.9	6.89	108.1	98.5	112.4	92.5	92.7	95.8	106.333	93.6667	-	1.13523	0.0405892
Q01459	CTBS	Di-N-acetylchitobiase OS=Homo sapiens OX=9606 GN=CTBS PE=1 SV=1	High	15	4	5	4	385	43.7	6.64	104.2	109.3	105.5	95.6	96.5	88.9	106.333	93.6667	-	1.13523	0.0112149
Q6GMV3	PTRHD1	Putative peptidyl-tRNA hydrolase PTRHD1 OS=Homo sapiens OX=9606 GN=PTRHD1 PE=1 SV=1	High	31	4	4	4	140	15.8	9.1	109.3	113.2	96.4	91.2	100.7	89.2	106.3	93.7	-	1.13447	0.111633
Q6ZMP0	THSD4	Thrombospondin type-1 domain-containing protein 4 OS=Homo sapiens OX=9606 GN=THSD4 PE=2 SV=2	High	3	2	2	2	1018	112.4	7.65	91.3	117.3	110.3	84.2	97.6	99.3	106.3	93.7	-	1.13447	0.239166
Q5TGZ0	MICOS10	MICOS complex subunit MIC10 OS=Homo sapiens OX=9606 GN=MICOS10 PE=1 SV=1	High	10	1	2	1	78	8.8	8.5	116.6	94.4	107.9	89	93.1	99	106.3	93.7	-	1.13447	0.149765
Q14061	COX17	Cytochrome c oxidase copper chaperone OS=Homo sapiens OX=9606 GN=COX17 PE=1 SV=2	High	57	3	4	3	63	6.9	7.24	92.9	115.9	110	83	113.4	84.7	106.267	93.7	-	1.13412	0.355336
Q8NFW1	COL22A1	Collagen alpha-1(XXII) chain OS=Homo sapiens OX=9606 GN=COL22A1 PE=2 SV=2	Medium	1	2	2	2	1626	161	7.23	75.3	122.2	121.3	69.2	124.4	87.5	106.267	93.7	-	1.13412	0.605272
Q86UP2	KTN1	Kinectin OS=Homo sapiens OX=9606 GN=KTN1 PE=1 SV=1	High	43	55	83	55	1357	156.2	5.64	100.3	99.9	118.6	93.6	97.4	90.1	106.267	93.7	-	1.13412	0.126106
P18859	ATP5PF	ATP synthase-coupling factor 6, mitochondrial OS=Homo sapiens OX=9606 GN=ATP5PF PE=1 SV=1	High	51	5	21	5	108	12.6	9.52	128.6	93.1	97.2	87.9	102.9	90.4	106.3	93.7333	-	1.13407	0.358889
Q15208	STK38	Serine/threonine-protein kinase 38 OS=Homo sapiens OX=9606 GN=STK38 PE=1 SV=1	High	18	8	10	6	465	54.2	7.15	107.9	98.4	112.6	96.2	92.5	92.5	106.3	93.7333	-	1.13407	0.0447562
O94985	CLSTN1	Calsyntenin-1 OS=Homo sapiens OX=9606 GN=CLSTN1 PE=1 SV=1	High	2	2	2	2	981	109.7	4.91	113.4	100.5	105	93.5	89.1	98.7	106.3	93.7667	-	1.13367	0.0556403
P18754	RCC1	Regulator of chromosome condensation OS=Homo sapiens OX=9606 GN=RCC1 PE=1 SV=1	High	10	4	4	4	421	44.9	7.52	110	107.1	101.6	97.2	98	86	106.233	93.7333	-	1.13336	0.0528206
Q99417	MYCBP	c-Myc-binding protein OS=Homo sapiens OX=9606 GN=MYCBP PE=1 SV=3	High	46	4	7	4	103	12	5.91	114.9	103.5	100.3	89.4	99.8	92	106.233	93.7333	-	1.13336	0.082437
Q00537	CDK17	Cyclin-dependent kinase 17 OS=Homo sapiens OX=9606 GN=CDK17 PE=1 SV=2	High	3	2	2	1	523	59.5	9.03	107.6	107.5	103.6	96.7	96.1	88.5	106.233	93.7667	-	1.13295	0.0134036
O75886	STAM2	Signal transducing adapter molecule 2 OS=Homo sapiens OX=9606 GN=STAM2 PE=1 SV=1	High	9	4	4	4	525	58.1	5.07	126.4	95	97.3	94.3	93.4	93.6	106.233	93.7667	-	1.13295	0.285003
O75874	IDH1	Isocitrate dehydrogenase [NADP] cytoplasmic OS=Homo sapiens OX=9606 GN=IDH1 PE=1 SV=2	High	64	26	72	25	414	46.6	7.01	110.5	106	102.1	88.6	94.8	97.9	106.2	93.7667	-	1.1326	0.0272511
P08134	RHOC	Rho-related GTP-binding protein RhoC OS=Homo sapiens OX=9606 GN=RHOC PE=1 SV=1	High	46	8	21	2	193	22	6.58	102.8	108.1	107.8	93.3	97.5	90.6	106.233	93.8	-	1.13255	0.0092768
Q9H5V8	CDCP1	CUB domain-containing protein 1 OS=Homo sapiens OX=9606 GN=CDCP1 PE=1 SV=3	High	2	2	2	2	836	92.9	7.96	105.6	97.4	115.6	89.1	87.9	104.4	106.2	93.8	-	1.1322	0.172566
P04181	OAT	Ornithine aminotransferase, mitochondrial OS=Homo sapiens OX=9606 GN=OAT PE=1 SV=1	High	42	15	25	15	439	48.5	7.03	110.2	94.3	114.1	86.1	102.5	92.8	106.2	93.8	-	1.1322	0.182728
P08138	NGFR	Tumor necrosis factor receptor superfamily member 16 OS=Homo sapiens OX=9606 GN=NGFR PE=1 SV=1	High	7	2	3	2	427	45.2	4.7	91.4	91.9	135.2	91.2	96.2	94	106.167	93.8	-	1.13184	0.444373
Q53HV7	SMUG1	Single-strand selective monofunctional uracil DNA glycosylase OS=Homo sapiens OX=9606 GN=SMUG1 PE=1 SV=2	High	4	1	1	1	270	29.8	6.62	104.5	88.5	125.5	95.2	88.9	97.3	106.167	93.8	-	1.13184	0.324072
Q32MZ4	LRRFIP1	Leucine-rich repeat flightless-interacting protein 1 OS=Homo sapiens OX=9606 GN=LRRFIP1 PE=1 SV=2	High	17	11	16	10	808	89.2	4.65	103	100.2	115.3	93.3	98.5	89.7	106.167	93.8333	-	1.13144	0.0803013
Q96B97	SH3KBP1	SH3 domain-containing kinase-binding protein 1 OS=Homo sapiens OX=9606 GN=SH3KBP1 PE=1 SV=2	High	15	7	10	7	665	73.1	6.62	90.5	112.2	115.8	90.9	97.4	93.2	106.167	93.8333	-	1.13144	0.203765
Q96AB3	ISOC2	Isochorismatase domain-containing protein 2 OS=Homo sapiens OX=9606 GN=ISOC2 PE=1 SV=1	High	24	2	7	2	205	22.3	7.77	113.4	83.9	121.1	82.7	102.3	96.5	106.133	93.8333	-	1.13108	0.388992
O15427	SLC16A3	Monocarboxylate transporter 4 OS=Homo sapiens OX=9606 GN=SLC16A3 PE=1 SV=1	High	7	3	3	3	465	49.4	7.96	103.9	96.4	118.2	88.9	98.7	94	106.167	93.8667	-	1.13104	0.153392
Q8TBM7	TMEM254	Transmembrane protein 254 OS=Homo sapiens OX=9606 GN=TMEM254 PE=1 SV=1	Medium	9	1	1	1	123	14.2	9.67	87.9	101	129.5	88.2	96.8	96.6	106.133	93.8667	-	1.13068	0.385507
Q9H0P0	NT5C3A	Cytosolic 5'-nucleotidase 3A OS=Homo sapiens OX=9606 GN=NT5C3A PE=1 SV=3	High	30	10	13	10	336	37.9	7.12	113.5	101	103.9	101.9	92.9	86.8	106.133	93.8667	-	1.13068	0.101423
Q969S9	GFM2	Ribosome-releasing factor 2, mitochondrial OS=Homo sapiens OX=9606 GN=GFM2 PE=1 SV=1	High	5	3	5	3	779	86.5	6.51	108	97.7	112.7	93.3	92.7	95.6	106.133	93.8667	-	1.13068	0.0532207
Q92673	SORL1	Sortilin-related receptor OS=Homo sapiens OX=9606 GN=SORL1 PE=1 SV=2	High	6	10	11	10	2214	248.3	5.55	96.4	103.5	118.4	90.4	94.4	96.8	106.1	93.8667	-	1.13033	0.143971
P27797	CALR	Calreticulin OS=Homo sapiens OX=9606 GN=CALR PE=1 SV=1	High	57	21	73	21	417	48.1	4.44	111.1	78.8	128.4	85.4	101	95.2	106.1	93.8667	-	1.13033	0.466884
Q9H173	SIL1	Nucleotide exchange factor SIL1 OS=Homo sapiens OX=9606 GN=SIL1 PE=1 SV=1	Low	2	1	1	1	461	52.1	5.36	115.8	97.4	105.1	87.6	93	101.2	106.1	93.9333	-	1.12952	0.140863
Q9Y5Y7	LYVE1	Lymphatic vessel endothelial hyaluronic acid receptor 1 OS=Homo sapiens OX=9606 GN=LYVE1 PE=1 SV=2	High	5	2	2	2	322	35.2	8.28	89.4	135.1	93.8	92.3	90.8	98.7	106.1	93.9333	-	1.12952	0.455962
Q9BRX8	PRXL2A	Peroxiredoxin-like 2A OS=Homo sapiens OX=9606 GN=PRXL2A PE=1 SV=3	High	34	8	17	8	229	25.7	8.84	101.4	137.7	79.1	95.3	97.4	89.1	106.067	93.9333	-	1.12917	0.52077
Q12893	TMEM115	Transmembrane protein 115 OS=Homo sapiens OX=9606 GN=TMEM115 PE=1 SV=1	Medium	3	1	1	1	351	38.2	8.16	99.6	108.7	109.9	89	106	86.8	106.067	93.9333	-	1.12917	0.152728
Q9NUQ2	AGPAT5	1-acyl-sn-glycerol-3-phosphate acyltransferase epsilon OS=Homo sapiens OX=9606 GN=AGPAT5 PE=1 SV=3	Medium	2	1	1	1	364	42	9.1	105.2	96.1	116.9	89.9	105.4	86.5	106.067	93.9333	-	1.12917	0.220812
O75369	FLNB	Filamin-B OS=Homo sapiens OX=9606 GN=FLNB PE=1 SV=2	High	51	106	276	95	2602	278	5.73	113	110.8	94.4	103.6	88.5	89.7	106.067	93.9333	-	1.12917	0.186075
P00505	GOT2	Aspartate aminotransferase, mitochondrial OS=Homo sapiens OX=9606 GN=GOT2 PE=1 SV=3	High	35	16	48	16	430	47.5	9.01	129.3	88.9	100	93.3	98.4	90.1	106.067	93.9333	-	1.12917	0.379425
P49902	NT5C2	Cytosolic purine 5'-nucleotidase OS=Homo sapiens OX=9606 GN=NT5C2 PE=1 SV=1	High	4	3	3	3	561	64.9	6.14	112.9	91.2	114	94	97.6	90.2	106.033	93.9333	-	1.12881	0.19232
P40926	MDH2	Malate dehydrogenase, mitochondrial OS=Homo sapiens OX=9606 GN=MDH2 PE=1 SV=3	High	66	19	97	19	338	35.5	8.68	129.6	89.5	99	86.9	101.5	93.4	106.033	93.9333	-	1.12881	0.398499
Q9BQE5	APOL2	Apolipoprotein L2 OS=Homo sapiens OX=9606 GN=APOL2 PE=1 SV=1	High	33	12	21	12	337	37.1	6.74	142.1	92.3	83.7	103.3	102.8	75.7	106.033	93.9333	-	1.12881	0.584279
Q9NV96	TMEM30A	Cell cycle control protein 50A OS=Homo sapiens OX=9606 GN=TMEM30A PE=1 SV=1	High	6	3	3	3	361	40.7	8.59	125.5	98.5	94.1	94.6	95.6	91.7	106.033	93.9667	-	1.12841	0.289246
O75027	ABCB7	ATP-binding cassette sub-family B member 7, mitochondrial OS=Homo sapiens OX=9606 GN=ABCB7 PE=1 SV=2	High	8	5	5	5	752	82.6	9.33	129	99.4	89.7	90.8	104.7	86.4	106.033	93.9667	-	1.12841	0.407255
Q5T1M5	FKBP15	FK506-binding protein 15 OS=Homo sapiens OX=9606 GN=FKBP15 PE=1 SV=2	High	9	9	12	9	1219	133.5	5.2	106	99.6	112.5	96.4	96.7	88.8	106.033	93.9667	-	1.12841	0.0562783
Q70J99	UNC13D	Protein unc-13 homolog D OS=Homo sapiens OX=9606 GN=UNC13D PE=1 SV=1	High	9	7	7	7	1090	123.2	6.65	101.5	98	118.5	90.2	96.1	95.6	106	93.9667	-	1.12806	0.142657
P13984	GTF2F2	General transcription factor IIF subunit 2 OS=Homo sapiens OX=9606 GN=GTF2F2 PE=1 SV=2	High	11	3	4	3	249	28.4	9.23	87.9	128.7	101.5	92.6	98.4	91	106.033	94	-	1.12801	0.379909
Q2WGJ9	FER1L6	Fer-1-like protein 6 OS=Homo sapiens OX=9606 GN=FER1L6 PE=2 SV=2	High	2	3	3	3	1857	209.2	6.38	95.4	88.8	133.9	102.3	91	88.7	106.033	94	-	1.12801	0.458345
Q6KCM7	SLC25A25	Calcium-binding mitochondrial carrier protein SCaMC-2 OS=Homo sapiens OX=9606 GN=SLC25A25 PE=1 SV=1	High	2	1	2	1	469	52.6	8.35	102.5	104.2	111.4	93	91.7	97.3	106.033	94	-	1.12801	0.0199706
Q7LBR1	CHMP1B	Charged multivesicular body protein 1b OS=Homo sapiens OX=9606 GN=CHMP1B PE=1 SV=1	High	5	1	1	1	199	22.1	8.1	104.2	94.3	119.4	75.6	119.4	87	105.967	94	-	1.1273	0.470047
P30273	FCER1G	High affinity immunoglobulin epsilon receptor subunit gamma OS=Homo sapiens OX=9606 GN=FCER1G PE=1 SV=1	High	23	3	4	3	86	9.7	7.12	103.5	98.1	116.3	93.5	106.7	81.8	105.967	94	-	1.1273	0.254039
P04430	IGKV1-16	Immunoglobulin kappa variable 1-16 OS=Homo sapiens OX=9606 GN=IGKV1-16 PE=1 SV=2	High	14	1	1	1	117	12.6	8.16	106.8	97.1	114.1	97.8	79.1	105.2	106	94.0333	-	1.12726	0.26303
Q9H3G5	CPVL	Probable serine carboxypeptidase CPVL OS=Homo sapiens OX=9606 GN=CPVL PE=1 SV=2	High	10	4	6	4	476	54.1	5.62	110.5	111.7	95.8	89.9	120.6	71.6	106	94.0333	-	1.12726	0.47465
P30048	PRDX3	Thioredoxin-dependent peroxide reductase, mitochondrial OS=Homo sapiens OX=9606 GN=PRDX3 PE=1 SV=3	High	36	7	24	7	256	27.7	7.78	124.4	96.1	97.5	91.3	98.2	92.6	106	94.0333	-	1.12726	0.274082
P42167	TMPO	Lamina-associated polypeptide 2, isoforms beta/gamma OS=Homo sapiens OX=9606 GN=TMPO PE=1 SV=2	High	43	13	26	5	454	50.6	9.38	123.1	102.3	92.6	92.5	103.9	85.7	106	94.0333	-	1.12726	0.315881
Q9H0A8	COMMD4	COMM domain-containing protein 4 OS=Homo sapiens OX=9606 GN=COMMD4 PE=1 SV=1	High	35	5	6	5	199	21.8	7.31	105.9	102.5	109.5	91.2	99.1	91.8	105.967	94.0333	-	1.12691	0.0212586
Q96CN9	GCC1	GRIP and coiled-coil domain-containing protein 1 OS=Homo sapiens OX=9606 GN=GCC1 PE=1 SV=1	High	10	6	6	6	775	87.8	5.45	96.5	110.4	111	97.3	94.9	89.9	105.967	94.0333	-	1.12691	0.0839754
P60059	SEC61G	Protein transport protein Sec61 subunit gamma OS=Homo sapiens OX=9606 GN=SEC61G PE=1 SV=1	High	37	2	5	2	68	7.7	9.99	99.6	105.2	113	103.1	94.3	84.7	105.933	94.0333	-	1.12655	0.144912
P24539	ATP5PB	ATP synthase F(0) complex subunit B1, mitochondrial OS=Homo sapiens OX=9606 GN=ATP5PB PE=1 SV=2	High	32	11	21	11	256	28.9	9.36	128.7	94	95.1	84.5	99.7	97.9	105.933	94.0333	-	1.12655	0.390041
Q0VD83	APOBR	Apolipoprotein B receptor OS=Homo sapiens OX=9606 GN=APOBR PE=1 SV=3	High	2	2	2	2	1097	115.6	4.4	90.3	108	119.5	92.1	96.1	93.9	105.933	94.0333	-	1.12655	0.237324
P32189	GK	Glycerol kinase OS=Homo sapiens OX=9606 GN=GK PE=1 SV=3	High	19	10	13	10	559	61.2	6.54	111.7	112.9	93.1	85.7	94.5	101.9	105.9	94.0333	-	1.1262	0.209231
P31937	HIBADH	3-hydroxyisobutyrate dehydrogenase, mitochondrial OS=Homo sapiens OX=9606 GN=HIBADH PE=1 SV=2	High	27	7	13	7	336	35.3	8.13	126.3	99.5	92	90.3	96.5	95.4	105.933	94.0667	-	1.12615	0.324995
O95167	NDUFA3	NADH dehydrogenase [ubiquinone] 1 alpha subcomplex subunit 3 OS=Homo sapiens OX=9606 GN=NDUFA3 PE=1 SV=1	High	50	3	3	3	84	9.3	8.46	116.4	95	106.4	86.5	112.4	83.3	105.933	94.0667	-	1.12615	0.345069
P54105	CLNS1A	Methylosome subunit pICln OS=Homo sapiens OX=9606 GN=CLNS1A PE=1 SV=1	Medium	5	1	1	1	237	26.2	4.11	86.6	96	135.2	102.2	97.8	82.2	105.933	94.0667	-	1.12615	0.501286
Q96A35	MRPL24	39S ribosomal protein L24, mitochondrial OS=Homo sapiens OX=9606 GN=MRPL24 PE=1 SV=1	High	11	2	3	2	216	24.9	9.29	110.6	118.7	88.4	89.3	99.3	93.7	105.9	94.1	-	1.1254	0.282398
P13073	COX4I1	Cytochrome c oxidase subunit 4 isoform 1, mitochondrial OS=Homo sapiens OX=9606 GN=COX4I1 PE=1 SV=1	High	47	9	22	9	169	19.6	9.51	131	91.8	94.8	84.4	104.9	93	105.867	94.1	-	1.12504	0.445786
P36969	GPX4	Phospholipid hydroperoxide glutathione peroxidase OS=Homo sapiens OX=9606 GN=GPX4 PE=1 SV=3	High	42	9	15	9	197	22.2	8.37	106.1	102.5	109	92.2	86.4	103.7	105.867	94.1	-	1.12504	0.0957114
Q13099	IFT88	Intraflagellar transport protein 88 homolog OS=Homo sapiens OX=9606 GN=IFT88 PE=1 SV=2	Low	1	1	1	1	833	94.2	6.54	102.5	117	98.2	103.1	82.7	96.6	105.9	94.1333	-	1.125	0.228295
P51553	IDH3G	Isocitrate dehydrogenase [NAD] subunit gamma, mitochondrial OS=Homo sapiens OX=9606 GN=IDH3G PE=1 SV=1	High	11	4	6	4	393	42.8	8.5	116.2	102	99.5	98	97.5	86.9	105.9	94.1333	-	1.125	0.136856
Q86SF2	GALNT7	N-acetylgalactosaminyltransferase 7 OS=Homo sapiens OX=9606 GN=GALNT7 PE=1 SV=1	High	14	7	8	7	657	75.3	7.11	96.4	77.6	143.7	82.8	92.8	106.8	105.9	94.1333	-	1.125	0.602814
O75884	RBBP9	Serine hydrolase RBBP9 OS=Homo sapiens OX=9606 GN=RBBP9 PE=1 SV=2	High	25	3	4	3	186	21	6.2	117	111.6	89.1	93.3	90.8	98.3	105.9	94.1333	-	1.125	0.253213
P43304	GPD2	Glycerol-3-phosphate dehydrogenase, mitochondrial OS=Homo sapiens OX=9606 GN=GPD2 PE=1 SV=3	High	35	25	32	25	727	80.8	7.69	113.1	98.2	106.3	89	101.7	91.7	105.867	94.1333	-	1.12465	0.112449
Q8WWY3	PRPF31	U4/U6 small nuclear ribonucleoprotein Prp31 OS=Homo sapiens OX=9606 GN=PRPF31 PE=1 SV=2	High	13	6	8	6	499	55.4	5.78	98.7	93.9	125	98.4	93.9	90.1	105.867	94.1333	-	1.12465	0.304065
Q9BRF8	CPPED1	Serine/threonine-protein phosphatase CPPED1 OS=Homo sapiens OX=9606 GN=CPPED1 PE=1 SV=3	High	36	10	14	10	314	35.5	6.2	119.5	95.7	102.4	107.1	93.2	82.2	105.867	94.1667	-	1.12425	0.31135
Q9UKV3	ACIN1	Apoptotic chromatin condensation inducer in the nucleus OS=Homo sapiens OX=9606 GN=ACIN1 PE=1 SV=2	High	14	17	21	17	1341	151.8	6.43	110.9	106.9	99.7	93.6	103.9	85	105.833	94.1667	-	1.12389	0.141014
P61244	MAX	Protein max OS=Homo sapiens OX=9606 GN=MAX PE=1 SV=1	High	6	1	2	1	160	18.3	6.3	79.3	121.3	116.9	98.9	91.2	92.4	105.833	94.1667	-	1.12389	0.437482
Q14197	MRPL58	Peptidyl-tRNA hydrolase ICT1, mitochondrial OS=Homo sapiens OX=9606 GN=MRPL58 PE=1 SV=1	High	10	2	2	2	206	23.6	10.07	108.1	101.2	108.1	96.3	94	92.2	105.8	94.1667	-	1.12354	0.0108633
Q9BVM2	DPCD	Protein DPCD OS=Homo sapiens OX=9606 GN=DPCD PE=1 SV=2	High	10	2	3	2	203	23.2	9.03	105.5	109.4	102.5	103.1	83.7	95.7	105.8	94.1667	-	1.12354	0.124309
P42892	ECE1	Endothelin-converting enzyme 1 OS=Homo sapiens OX=9606 GN=ECE1 PE=1 SV=2	High	7	6	6	6	770	87.1	5.88	111.9	109.1	96.5	100	88.4	94.2	105.833	94.2	-	1.1235	0.115375
Q8N271	PROM2	Prominin-2 OS=Homo sapiens OX=9606 GN=PROM2 PE=1 SV=1	High	4	3	4	3	834	91.8	6.15	114.2	97.1	106.1	85.5	106.1	91	105.8	94.2	-	1.12314	0.215636
P43353	ALDH3B1	Aldehyde dehydrogenase family 3 member B1 OS=Homo sapiens OX=9606 GN=ALDH3B1 PE=1 SV=1	High	16	7	7	7	468	51.8	7.62	103.9	106.4	107.1	104.2	77.1	101.3	105.8	94.2	-	1.12314	0.250792
P45880	VDAC2	Voltage-dependent anion-selective channel protein 2 OS=Homo sapiens OX=9606 GN=VDAC2 PE=1 SV=2	High	57	13	46	13	294	31.5	7.56	122.2	91.3	103.9	87.7	100.4	94.5	105.8	94.2	-	1.12314	0.29744
Q12882	DPYD	Dihydropyrimidine dehydrogenase [NADP(+)] OS=Homo sapiens OX=9606 GN=DPYD PE=1 SV=2	High	18	16	23	16	1025	111.3	7.05	115.4	98.3	103.6	91.4	100.7	90.5	105.767	94.2	-	1.12279	0.126802
Q9BPX6	MICU1	Calcium uptake protein 1, mitochondrial OS=Homo sapiens OX=9606 GN=MICU1 PE=1 SV=1	High	15	6	6	6	476	54.3	8.41	110.7	90.9	115.7	89.4	103.2	90	105.767	94.2	-	1.12279	0.259476
Q9BRQ6	CHCHD6	MICOS complex subunit MIC25 OS=Homo sapiens OX=9606 GN=CHCHD6 PE=1 SV=1	High	15	3	3	3	235	26.4	8.85	125.3	95.4	96.6	98.2	91.8	92.6	105.767	94.2	-	1.12279	0.310855
Q9NZD2	GLTP	Glycolipid transfer protein OS=Homo sapiens OX=9606 GN=GLTP PE=1 SV=3	High	32	6	10	6	209	23.8	7.39	100.3	110.4	106.7	86.9	95.1	100.7	105.8	94.2333	-	1.12274	0.0807403
Q5GLZ8	HERC4	Probable E3 ubiquitin-protein ligase HERC4 OS=Homo sapiens OX=9606 GN=HERC4 PE=1 SV=1	High	7	6	7	6	1057	118.5	6.19	106.6	113.6	97.2	95.8	94.3	92.6	105.8	94.2333	-	1.12274	0.0751926
O00299	CLIC1	Chloride intracellular channel protein 1 OS=Homo sapiens OX=9606 GN=CLIC1 PE=1 SV=4	High	85	16	46	16	241	26.9	5.17	109.2	98.7	109.5	97.1	95.5	90.1	105.8	94.2333	-	1.12274	0.0489327
Q9H845	ACAD9	Complex I assembly factor ACAD9, mitochondrial OS=Homo sapiens OX=9606 GN=ACAD9 PE=1 SV=1	High	25	15	20	15	621	68.7	7.96	123.4	97.5	96.5	86.9	103.9	91.9	105.8	94.2333	-	1.12274	0.31796
O75477	ERLIN1	Erlin-1 OS=Homo sapiens OX=9606 GN=ERLIN1 PE=1 SV=2	High	35	12	16	9	348	39.1	7.87	114.3	107.1	95.9	98.3	95.6	88.8	105.767	94.2333	-	1.12239	0.129458
O95202	LETM1	Mitochondrial proton/calcium exchanger protein OS=Homo sapiens OX=9606 GN=LETM1 PE=1 SV=1	High	26	17	27	17	739	83.3	6.7	118.5	96.9	101.9	94.8	99.5	88.4	105.767	94.2333	-	1.12239	0.188203
Q92625	ANKS1A	Ankyrin repeat and SAM domain-containing protein 1A OS=Homo sapiens OX=9606 GN=ANKS1A PE=1 SV=4	High	4	5	5	5	1134	123	6.38	111.8	104.1	101.4	90	99	93.7	105.767	94.2333	-	1.12239	0.0470185
O14495	PLPP3	Phospholipid phosphatase 3 OS=Homo sapiens OX=9606 GN=PLPP3 PE=1 SV=1	High	16	6	7	6	311	35.1	9.14	156.4	101.2	59.7	98.6	93.9	90.2	105.767	94.2333	-	1.12239	0.702649
P50336	PPOX	Protoporphyrinogen oxidase OS=Homo sapiens OX=9606 GN=PPOX PE=1 SV=1	High	22	8	10	8	477	50.7	8.16	130.1	101.9	85.2	97.5	92.8	92.4	105.733	94.2333	-	1.12204	0.432946
P35251	RFC1	Replication factor C subunit 1 OS=Homo sapiens OX=9606 GN=RFC1 PE=1 SV=4	Medium	2	2	2	2	1148	128.2	9.36	111.2	129.4	76.7	99.4	88.5	94.9	105.767	94.2667	-	1.12199	0.506368
Q99623	PHB2	Prohibitin-2 OS=Homo sapiens OX=9606 GN=PHB2 PE=1 SV=2	High	68	20	33	20	299	33.3	9.83	120.2	97	100.1	92.9	93.3	96.6	105.767	94.2667	-	1.12199	0.193486
Q13901	C1D	Nuclear nucleic acid-binding protein C1D OS=Homo sapiens OX=9606 GN=C1D PE=1 SV=1	Low	6	1	1	1	141	16	9.03	107.9	107.5	101.8	94.9	101.7	86.2	105.733	94.2667	-	1.12164	0.0793336
P05997	COL5A2	Collagen alpha-2(V) chain OS=Homo sapiens OX=9606 GN=COL5A2 PE=1 SV=3	High	2	2	2	2	1499	144.8	6.46	76.2	126.3	114.7	71.2	109.4	102.2	105.733	94.2667	-	1.12164	0.58152
A0A0B4J1U3	IGLV1-36	Immunoglobulin lambda variable 1-36 OS=Homo sapiens OX=9606 GN=IGLV1-36 PE=1 SV=5	High	14	1	1	1	117	12.5	4.78	106.9	118.1	92.2	96.4	84.5	101.9	105.733	94.2667	-	1.12164	0.275647
Q12805	EFEMP1	EGF-containing fibulin-like extracellular matrix protein 1 OS=Homo sapiens OX=9606 GN=EFEMP1 PE=1 SV=2	High	22	8	12	8	493	54.6	5.07	104	115.3	97.9	91.4	93.2	98.2	105.733	94.2667	-	1.12164	0.104904
Q9H9A5	CNOT10	CCR4-NOT transcription complex subunit 10 OS=Homo sapiens OX=9606 GN=CNOT10 PE=1 SV=1	High	3	2	2	2	744	82.3	7.78	115.1	79.2	122.9	108.9	81.4	92.5	105.733	94.2667	-	1.12164	0.504328
Q9Y6D6	ARFGEF1	Brefeldin A-inhibited guanine nucleotide-exchange protein 1 OS=Homo sapiens OX=9606 GN=ARFGEF1 PE=1 SV=2	High	8	13	15	7	1849	208.6	5.85	104	103.9	109.3	92.3	98.8	91.7	105.733	94.2667	-	1.12164	0.0165599
P18510	IL1RN	Interleukin-1 receptor antagonist protein OS=Homo sapiens OX=9606 GN=IL1RN PE=1 SV=1	High	8	1	1	1	177	20	6.19	123.1	89	105	91.1	93.3	98.4	105.7	94.2667	-	1.12129	0.320242
P61421	ATP6V0D1	V-type proton ATPase subunit d 1 OS=Homo sapiens OX=9606 GN=ATP6V0D1 PE=1 SV=1	High	22	7	13	7	351	40.3	5	109.1	94.5	113.6	82.7	104.7	95.5	105.733	94.3	-	1.12124	0.254363
O75038	PLCH2	1-phosphatidylinositol 4,5-bisphosphate phosphodiesterase eta-2 OS=Homo sapiens OX=9606 GN=PLCH2 PE=2 SV=3	Low	1	1	1	1	1416	154.6	7.84	95.4	102.6	119.2	89.6	95.2	98.1	105.733	94.3	-	1.12124	0.200885
Q9NQ50	MRPL40	39S ribosomal protein L40, mitochondrial OS=Homo sapiens OX=9606 GN=MRPL40 PE=1 SV=1	High	27	4	5	4	206	24.5	9.63	109.6	98.1	109.4	90.5	101.9	90.5	105.7	94.3	-	1.12089	0.101206
Q99983	OMD	Osteomodulin OS=Homo sapiens OX=9606 GN=OMD PE=1 SV=1	High	4	2	3	2	421	49.5	5.59	103.8	106.4	106.9	97.6	90.5	94.8	105.7	94.3	-	1.12089	0.00746055
P05166	PCCB	Propionyl-CoA carboxylase beta chain, mitochondrial OS=Homo sapiens OX=9606 GN=PCCB PE=1 SV=3	High	42	18	30	18	539	58.2	7.64	119.8	90.9	106.3	87.6	96.7	98.6	105.667	94.3	-	1.12054	0.275774
Q13188	STK3	Serine/threonine-protein kinase 3 OS=Homo sapiens OX=9606 GN=STK3 PE=1 SV=2	High	29	12	19	6	491	56.3	5.24	102.6	102.2	112.2	95.5	92.7	94.7	105.667	94.3	-	1.12054	0.0280489
P12110	COL6A2	Collagen alpha-2(VI) chain OS=Homo sapiens OX=9606 GN=COL6A2 PE=1 SV=4	High	32	30	121	30	1019	108.5	6.21	83.8	110.5	122.7	78.1	98.5	106.4	105.667	94.3333	-	1.12014	0.470912
O43278	SPINT1	Kunitz-type protease inhibitor 1 OS=Homo sapiens OX=9606 GN=SPINT1 PE=1 SV=2	High	13	7	8	7	529	58.4	6.29	108	109.9	99.1	90	97.8	95.2	105.667	94.3333	-	1.12014	0.0486231
A0A0B4J1V0	IGHV3-15	Immunoglobulin heavy variable 3-15 OS=Homo sapiens OX=9606 GN=IGHV3-15 PE=3 SV=1	High	15	2	2	1	119	12.9	8.62	110.2	103.8	103	104.4	81.7	96.9	105.667	94.3333	-	1.12014	0.183476
A8MTT3	CEBPZOS	Protein CEBPZOS OS=Homo sapiens OX=9606 GN=CEBPZOS PE=1 SV=2	Medium	9	1	1	1	80	9.3	9.7	98.5	110.8	107.7	95.7	92.9	94.4	105.667	94.3333	-	1.12014	0.0400411
P30536	TSPO	Translocator protein OS=Homo sapiens OX=9606 GN=TSPO PE=1 SV=3	High	9	2	8	2	169	18.8	9.36	111.5	100.6	104.9	83.7	104.5	94.8	105.667	94.3333	-	1.12014	0.170603
Q9NRX2	MRPL17	39S ribosomal protein L17, mitochondrial OS=Homo sapiens OX=9606 GN=MRPL17 PE=1 SV=1	High	13	3	4	3	175	20	10.11	121.2	102.4	93.4	87.1	104	91.9	105.667	94.3333	-	1.12014	0.303622
Q10588	BST1	ADP-ribosyl cyclase/cyclic ADP-ribose hydrolase 2 OS=Homo sapiens OX=9606 GN=BST1 PE=1 SV=2	High	15	4	6	4	318	35.7	7.8	104.8	103.2	108.9	94	93.5	95.5	105.633	94.3333	-	1.11979	0.00329128
Q8NBJ4	GOLM1	Golgi membrane protein 1 OS=Homo sapiens OX=9606 GN=GOLM1 PE=1 SV=1	High	27	10	12	10	401	45.3	4.97	100	88.3	128.7	82.6	96.6	103.9	105.667	94.3667	-	1.11975	0.450636
Q9BRK5	SDF4	45 kDa calcium-binding protein OS=Homo sapiens OX=9606 GN=SDF4 PE=1 SV=1	High	20	6	7	6	362	41.8	4.86	105.1	100.1	111.8	82.2	103.8	97.1	105.667	94.3667	-	1.11975	0.192978
Q9P265	DIP2B	Disco-interacting protein 2 homolog B OS=Homo sapiens OX=9606 GN=DIP2B PE=1 SV=3	High	4	6	6	5	1576	171.4	8.09	95.3	110.9	110.7	87.1	103.7	92.3	105.633	94.3667	-	1.11939	0.188843
P53582	METAP1	Methionine aminopeptidase 1 OS=Homo sapiens OX=9606 GN=METAP1 PE=1 SV=2	High	12	3	3	3	386	43.2	7.17	97.6	99	120.3	87.3	103.6	92.2	105.633	94.3667	-	1.11939	0.269157
P05023	ATP1A1	Sodium/potassium-transporting ATPase subunit alpha-1 OS=Homo sapiens OX=9606 GN=ATP1A1 PE=1 SV=1	High	44	43	118	24	1023	112.8	5.49	105.5	100.1	111.3	78.1	105.1	99.9	105.633	94.3667	-	1.11939	0.273352
P35080	PFN2	Profilin-2 OS=Homo sapiens OX=9606 GN=PFN2 PE=1 SV=3	High	38	5	8	5	140	15	6.99	97.6	109.1	110.2	91	90.8	101.3	105.633	94.3667	-	1.11939	0.101393
Q9UBX3	SLC25A10	Mitochondrial dicarboxylate carrier OS=Homo sapiens OX=9606 GN=SLC25A10 PE=1 SV=2	High	33	7	8	7	287	31.3	9.54	128.7	90.6	97.5	88.7	98.5	95.9	105.6	94.3667	-	1.11904	0.405106
Q9UNE7	STUB1	E3 ubiquitin-protein ligase CHIP OS=Homo sapiens OX=9606 GN=STUB1 PE=1 SV=2	High	19	6	8	6	303	34.8	5.87	98.1	100.1	118.6	88.8	95.2	99.1	105.6	94.3667	-	1.11904	0.192898
P46199	MTIF2	Translation initiation factor IF-2, mitochondrial OS=Homo sapiens OX=9606 GN=MTIF2 PE=1 SV=2	High	9	5	5	5	727	81.3	7.15	130.2	89.2	97.5	95.8	93.2	94.2	105.633	94.4	-	1.119	0.420919
Q9H892	TTC12	Tetratricopeptide repeat protein 12 OS=Homo sapiens OX=9606 GN=TTC12 PE=1 SV=2	High	1	1	1	1	705	78.7	5.66	106.9	103.1	106.9	102.1	81.1	100	105.633	94.4	-	1.119	0.17372
Q8N2F6	ARMC10	Armadillo repeat-containing protein 10 OS=Homo sapiens OX=9606 GN=ARMC10 PE=1 SV=1	High	16	4	5	4	343	37.5	6.61	113.2	100.3	103.3	95	94.3	93.9	105.6	94.4	-	1.11864	0.0457463
P19652	ORM2	Alpha-1-acid glycoprotein 2 OS=Homo sapiens OX=9606 GN=ORM2 PE=1 SV=2	High	39	7	38	5	201	23.6	5.11	100.5	122.5	93.8	116.7	80.6	85.9	105.6	94.4	-	1.11864	0.474557
Q6P1L8	MRPL14	39S ribosomal protein L14, mitochondrial OS=Homo sapiens OX=9606 GN=MRPL14 PE=1 SV=1	High	7	1	2	1	145	15.9	10.24	116.3	101	99.5	86.6	104.7	91.9	105.6	94.4	-	1.11864	0.21429
P53007	SLC25A1	Tricarboxylate transport protein, mitochondrial OS=Homo sapiens OX=9606 GN=SLC25A1 PE=1 SV=2	High	16	4	5	4	311	34	9.89	124.9	85.3	106.6	92.6	94.3	96.4	105.6	94.4333	-	1.11825	0.386344
P16401	H1-5	Histone H1.5 OS=Homo sapiens OX=9606 GN=H1-5 PE=1 SV=3	High	45	13	48	9	226	22.6	10.92	101.6	79.8	135.3	97.8	114.5	71	105.567	94.4333	-	1.1179	0.616277
Q9Y3L3	SH3BP1	SH3 domain-binding protein 1 OS=Homo sapiens OX=9606 GN=SH3BP1 PE=1 SV=3	High	15	9	11	9	701	75.7	6.77	107.7	97	112	96.5	101.1	85.7	105.567	94.4333	-	1.1179	0.155974
Q14571	ITPR2	Inositol 1,4,5-trisphosphate receptor type 2 OS=Homo sapiens OX=9606 GN=ITPR2 PE=1 SV=2	High	6	17	19	7	2701	307.9	6.43	118.5	110.9	87.3	91.3	98.6	93.5	105.567	94.4667	-	1.1175	0.313634
P21964	COMT	Catechol O-methyltransferase OS=Homo sapiens OX=9606 GN=COMT PE=1 SV=2	High	38	9	23	9	271	30	5.47	113.2	100.1	103.3	94.2	99.5	89.7	105.533	94.4667	-	1.11715	0.0848296
Q8IY31	IFT20	Intraflagellar transport protein 20 homolog OS=Homo sapiens OX=9606 GN=IFT20 PE=1 SV=1	High	23	2	2	2	132	15.3	5.12	102.3	111.8	102.5	99.5	85.1	98.8	105.533	94.4667	-	1.11715	0.121192
Q12931	TRAP1	Heat shock protein 75 kDa, mitochondrial OS=Homo sapiens OX=9606 GN=TRAP1 PE=1 SV=3	High	25	15	26	14	704	80.1	8.21	108.8	94.8	113	96	96.1	91.3	105.533	94.4667	-	1.11715	0.12539
P15924	DSP	Desmoplakin OS=Homo sapiens OX=9606 GN=DSP PE=1 SV=3	High	32	88	125	88	2871	331.6	6.81	124.6	109.2	82.8	81.7	108.1	93.6	105.533	94.4667	-	1.11715	0.484914
A0AVT1	UBA6	Ubiquitin-like modifier-activating enzyme 6 OS=Homo sapiens OX=9606 GN=UBA6 PE=1 SV=1	High	31	27	39	27	1052	117.9	6.14	108.3	99.5	108.8	95	96.6	91.8	105.533	94.4667	-	1.11715	0.0293831
P08603	CFH	Complement factor H OS=Homo sapiens OX=9606 GN=CFH PE=1 SV=4	High	42	42	86	36	1231	139	6.61	81.4	128.5	106.7	93.9	89.3	100.2	105.533	94.4667	-	1.11715	0.472621
O14773	TPP1	Tripeptidyl-peptidase 1 OS=Homo sapiens OX=9606 GN=TPP1 PE=1 SV=2	High	9	4	13	4	563	61.2	6.48	100.4	105.2	110.9	91.4	98.4	93.6	105.5	94.4667	-	1.1168	0.0397458
Q8TEA8	DTD1	D-aminoacyl-tRNA deacylase 1 OS=Homo sapiens OX=9606 GN=DTD1 PE=1 SV=2	High	14	3	5	3	209	23.4	8.24	101.8	96.9	117.8	90.5	93	99.9	105.5	94.4667	-	1.1168	0.185478
Q8NF50	DOCK8	Dedicator of cytokinesis protein 8 OS=Homo sapiens OX=9606 GN=DOCK8 PE=1 SV=3	High	6	10	10	10	2099	238.4	6.87	109.6	96.8	110.1	90.8	108.4	84.3	105.5	94.5	-	1.1164	0.261097
P26440	IVD	Isovaleryl-CoA dehydrogenase, mitochondrial OS=Homo sapiens OX=9606 GN=IVD PE=1 SV=2	High	24	10	14	10	426	46.6	8.05	110.9	100.3	105.3	83.9	99.9	99.7	105.5	94.5	-	1.1164	0.146734
P07919	UQCRH	Cytochrome b-c1 complex subunit 6, mitochondrial OS=Homo sapiens OX=9606 GN=UQCRH PE=1 SV=2	High	46	4	4	4	91	10.7	4.44	143.8	90.7	82	74.6	112.3	96.6	105.5	94.5	-	1.1164	0.64615
O00584	RNASET2	Ribonuclease T2 OS=Homo sapiens OX=9606 GN=RNASET2 PE=1 SV=2	High	9	2	3	2	256	29.5	7.08	117.8	95.2	103.4	85.1	106.4	92	105.467	94.5	-	1.11605	0.295054
Q13011	ECH1	Delta(3,5)-Delta(2,4)-dienoyl-CoA isomerase, mitochondrial OS=Homo sapiens OX=9606 GN=ECH1 PE=1 SV=2	High	44	13	26	13	328	35.8	8	109.5	89.2	117.7	96.9	106.4	80.2	105.467	94.5	-	1.11605	0.391253
Q709F0	ACAD11	Acyl-CoA dehydrogenase family member 11 OS=Homo sapiens OX=9606 GN=ACAD11 PE=1 SV=3	High	2	2	2	2	780	87.2	8.02	110.3	103.1	103.1	93.7	95.3	94.6	105.5	94.5333	-	1.11601	0.0109336
Q02818	NUCB1	Nucleobindin-1 OS=Homo sapiens OX=9606 GN=NUCB1 PE=1 SV=4	High	46	19	30	18	461	53.8	5.25	105	105.6	105.9	94.3	96.9	92.4	105.5	94.5333	-	1.11601	0.00118268
Q9Y2S6	TMA7	Translation machinery-associated protein 7 OS=Homo sapiens OX=9606 GN=TMA7 PE=1 SV=1	High	14	1	2	1	64	7.1	9.99	90.1	107.9	118.4	89.9	108	85.7	105.467	94.5333	-	1.11566	0.365648
Q9BXR6	CFHR5	Complement factor H-related protein 5 OS=Homo sapiens OX=9606 GN=CFHR5 PE=1 SV=1	High	4	2	2	1	569	64.4	7.06	82.8	131.2	102.4	93	95.4	95.2	105.467	94.5333	-	1.11566	0.48071
P55081	MFAP1	Microfibrillar-associated protein 1 OS=Homo sapiens OX=9606 GN=MFAP1 PE=1 SV=2	High	6	2	2	2	439	51.9	4.98	115.9	103.9	96.5	96.8	90.9	95.9	105.433	94.5333	-	1.1153	0.140557
Q9UNH7	SNX6	Sorting nexin-6 OS=Homo sapiens OX=9606 GN=SNX6 PE=1 SV=1	High	41	18	30	17	406	46.6	6.16	105.5	105.9	105	93	99.9	90.8	105.467	94.5667	-	1.11526	0.0166989
Q9BSH4	TACO1	Translational activator of cytochrome c oxidase 1 OS=Homo sapiens OX=9606 GN=TACO1 PE=1 SV=1	High	6	2	2	2	297	32.5	8.13	104.8	114.1	97.5	93.1	103.6	87	105.467	94.5667	-	1.11526	0.185469
P12429	ANXA3	Annexin A3 OS=Homo sapiens OX=9606 GN=ANXA3 PE=1 SV=3	High	48	19	36	19	323	36.4	5.92	91.4	123.6	101.2	64.8	108	110.8	105.4	94.5333	-	1.11495	0.571982
Q8NBU5	ATAD1	ATPase family AAA domain-containing protein 1 OS=Homo sapiens OX=9606 GN=ATAD1 PE=1 SV=1	High	25	8	11	8	361	40.7	6.9	120.2	100.2	95.9	100.7	91.6	91.4	105.433	94.5667	-	1.11491	0.25039
O00754	MAN2B1	Lysosomal alpha-mannosidase OS=Homo sapiens OX=9606 GN=MAN2B1 PE=1 SV=3	High	11	9	10	9	1011	113.7	7.28	110.2	101.3	104.8	94.6	95.2	93.9	105.433	94.5667	-	1.11491	0.0142107
Q9HAU0	PLEKHA5	Pleckstrin homology domain-containing family A member 5 OS=Homo sapiens OX=9606 GN=PLEKHA5 PE=1 SV=1	High	5	5	8	5	1116	127.4	7.53	99.8	110.6	105.8	94.8	95	93.9	105.4	94.5667	-	1.11456	0.0261138
Q96AQ8	MCUR1	Mitochondrial calcium uniporter regulator 1 OS=Homo sapiens OX=9606 GN=MCUR1 PE=1 SV=1	High	12	5	6	5	359	39.7	9.63	102.2	99.5	114.5	88	105.5	90.2	105.4	94.5667	-	1.11456	0.206005
Q9NUQ9	FAM49B	Protein FAM49B OS=Homo sapiens OX=9606 GN=FAM49B PE=1 SV=1	High	49	12	20	12	324	36.7	6.06	110.3	94	111.9	97.8	101.5	84.4	105.4	94.5667	-	1.11456	0.233473
O14949	UQCRQ	Cytochrome b-c1 complex subunit 8 OS=Homo sapiens OX=9606 GN=UQCRQ PE=1 SV=4	High	22	3	4	3	82	9.9	10.08	130.2	97.3	88.8	76.6	120.8	86.4	105.433	94.6	-	1.11452	0.587881
P48201	ATP5MC3	ATP synthase F(0) complex subunit C3, mitochondrial OS=Homo sapiens OX=9606 GN=ATP5MC3 PE=1 SV=1	High	5	1	8	1	142	14.7	9.45	130.4	90.7	95.2	82.2	108.4	93.2	105.433	94.6	-	1.11452	0.501218
P00390	GSR	Glutathione reductase, mitochondrial OS=Homo sapiens OX=9606 GN=GSR PE=1 SV=2	High	43	17	34	17	522	56.2	8.5	106.9	95.2	114.1	90.5	101.3	92	105.4	94.6	-	1.11416	0.16991
P12111	COL6A3	Collagen alpha-3(VI) chain OS=Homo sapiens OX=9606 GN=COL6A3 PE=1 SV=5	High	46	123	566	123	3177	343.5	6.68	84.9	117.3	114	80.4	98.8	104.6	105.4	94.6	-	1.11416	0.440245
Q9UGM6	WARS2	Tryptophan--tRNA ligase, mitochondrial OS=Homo sapiens OX=9606 GN=WARS2 PE=1 SV=1	High	18	5	6	5	360	40.1	9.28	106	105.9	104.3	97.8	84.8	101.2	105.4	94.6	-	1.11416	0.0981856
Q8NI27	THOC2	THO complex subunit 2 OS=Homo sapiens OX=9606 GN=THOC2 PE=1 SV=2	High	3	4	4	4	1593	182.7	8.44	102.3	106.4	107.5	94.6	92.5	96.7	105.4	94.6	-	1.11416	0.00562414
Q9NVK5	FGFR1OP2	FGFR1 oncogene partner 2 OS=Homo sapiens OX=9606 GN=FGFR1OP2 PE=1 SV=1	Medium	3	1	1	1	253	29.4	6	105.2	104.7	106.3	90.6	104.5	88.7	105.4	94.6	-	1.11416	0.0970142
P52434	POLR2H	DNA-directed RNA polymerases I, II, and III subunit RPABC3 OS=Homo sapiens OX=9606 GN=POLR2H PE=1 SV=4	High	35	4	6	4	150	17.1	4.68	116.4	101.7	98.1	91.2	96.6	96	105.4	94.6	-	1.11416	0.138725
Q7Z2K6	ERMP1	Endoplasmic reticulum metallopeptidase 1 OS=Homo sapiens OX=9606 GN=ERMP1 PE=1 SV=2	High	7	6	9	6	904	100.2	7.52	111.2	101.6	103.4	102	88.2	93.7	105.4	94.6333	-	1.11377	0.0965202
P14902	IDO1	Indoleamine 2,3-dioxygenase 1 OS=Homo sapiens OX=9606 GN=IDO1 PE=1 SV=1	High	3	1	1	1	403	45.3	7.3	172.7	70.6	72.9	107.5	108.8	67.6	105.4	94.6333	-	1.11377	0.781366
Q9H299	SH3BGRL3	SH3 domain-binding glutamic acid-rich-like protein 3 OS=Homo sapiens OX=9606 GN=SH3BGRL3 PE=1 SV=1	High	47	5	11	5	93	10.4	4.93	99.1	102.5	114.6	89.6	109.6	84.7	105.4	94.6333	-	1.11377	0.295374
Q6ZN28	MACC1	Metastasis-associated in colon cancer protein 1 OS=Homo sapiens OX=9606 GN=MACC1 PE=1 SV=2	High	2	1	1	1	852	96.6	6.9	106.3	98.4	111.5	85.4	106.2	92.3	105.4	94.6333	-	1.11377	0.209418
P30040	ERP29	Endoplasmic reticulum resident protein 29 OS=Homo sapiens OX=9606 GN=ERP29 PE=1 SV=4	High	46	10	29	10	261	29	7.31	99.9	83.1	133.1	83.6	110.3	90	105.367	94.6333	-	1.11342	0.556535
Q8NDN9	RCBTB1	RCC1 and BTB domain-containing protein 1 OS=Homo sapiens OX=9606 GN=RCBTB1 PE=1 SV=1	High	2	1	1	1	531	58.2	6.47	107.1	105.8	103.2	92	92.4	99.5	105.367	94.6333	-	1.11342	0.0163116
Q01469	FABP5	Fatty acid-binding protein 5 OS=Homo sapiens OX=9606 GN=FABP5 PE=1 SV=3	High	60	8	22	8	135	15.2	7.01	111.3	94.8	110	86.1	114.4	83.4	105.367	94.6333	-	1.11342	0.3937
Q10567	AP1B1	AP-1 complex subunit beta-1 OS=Homo sapiens OX=9606 GN=AP1B1 PE=1 SV=2	High	36	32	59	16	949	104.6	5.06	116	94.8	105.3	90.8	101.1	92	105.367	94.6333	-	1.11342	0.196362
P50281	MMP14	Matrix metalloproteinase-14 OS=Homo sapiens OX=9606 GN=MMP14 PE=1 SV=3	High	13	7	8	6	582	65.9	7.77	98	110.7	107.3	94.6	104	85.3	105.333	94.6333	-	1.11307	0.180246
P63172	DYNLT1	Dynein light chain Tctex-type 1 OS=Homo sapiens OX=9606 GN=DYNLT1 PE=1 SV=1	High	34	2	3	2	113	12.4	5.08	103.4	104.2	108.5	93.4	106.9	83.7	105.367	94.6667	-	1.11303	0.196479
O00483	NDUFA4	Cytochrome c oxidase subunit NDUFA4 OS=Homo sapiens OX=9606 GN=NDUFA4 PE=1 SV=1	High	56	5	15	5	81	9.4	9.38	136.2	92	87.7	79.4	114	90.6	105.3	94.6667	-	1.11232	0.597198
Q96I99	SUCLG2	Succinate--CoA ligase [GDP-forming] subunit beta, mitochondrial OS=Homo sapiens OX=9606 GN=SUCLG2 PE=1 SV=2	High	56	21	45	20	432	46.5	6.39	131.8	86.2	98	82	104.5	97.6	105.333	94.7	-	1.11228	0.522725
Q9BXY0	MAK16	Protein MAK16 homolog OS=Homo sapiens OX=9606 GN=MAK16 PE=1 SV=2	High	9	2	2	2	300	35.3	5.38	96.9	108.1	110.8	96.5	93.7	93.8	105.267	94.6667	-	1.11197	0.071587
P13796	LCP1	Plastin-2 OS=Homo sapiens OX=9606 GN=LCP1 PE=1 SV=6	High	64	36	111	29	627	70.2	5.43	112.5	95	108.4	102.4	99.9	81.8	105.3	94.7	-	1.11193	0.274057
Q9H857	NT5DC2	5'-nucleotidase domain-containing protein 2 OS=Homo sapiens OX=9606 GN=NT5DC2 PE=1 SV=1	High	6	3	3	3	520	60.7	6.77	90.5	90.2	135.2	94.1	97.4	92.6	105.3	94.7	-	1.11193	0.51922
Q6N075	MFSD5	Molybdate-anion transporter OS=Homo sapiens OX=9606 GN=MFSD5 PE=1 SV=2	High	5	2	2	2	450	49.7	7.8	104.2	90.5	121.2	89.7	103.7	90.7	105.3	94.7	-	1.11193	0.347138
Q8WU90	ZC3H15	Zinc finger CCCH domain-containing protein 15 OS=Homo sapiens OX=9606 GN=ZC3H15 PE=1 SV=1	High	15	5	6	5	426	48.6	5.31	121.8	96.7	97.3	87.6	101.2	95.3	105.267	94.7	-	1.11158	0.312828
Q9BY32	ITPA	Inosine triphosphate pyrophosphatase OS=Homo sapiens OX=9606 GN=ITPA PE=1 SV=2	High	30	4	6	4	194	21.4	5.66	108.1	99.8	108	100.3	94.5	89.4	105.3	94.7333	-	1.11154	0.0648354
P35244	RPA3	Replication protein A 14 kDa subunit OS=Homo sapiens OX=9606 GN=RPA3 PE=1 SV=1	High	52	5	9	5	121	13.6	5.08	108.1	110.8	97	94.6	99	90.6	105.3	94.7333	-	1.11154	0.0958252
Q9NPA0	EMC7	ER membrane protein complex subunit 7 OS=Homo sapiens OX=9606 GN=EMC7 PE=1 SV=1	High	12	3	4	3	242	26.5	9.25	110.9	104.4	100.6	89.1	102.9	92.2	105.3	94.7333	-	1.11154	0.109446
Q08426	EHHADH	Peroxisomal bifunctional enzyme OS=Homo sapiens OX=9606 GN=EHHADH PE=1 SV=3	High	12	8	9	8	723	79.4	9.14	95.1	93.3	127.5	81	97.6	105.6	105.3	94.7333	-	1.11154	0.470303
P06753	TPM3	Tropomyosin alpha-3 chain OS=Homo sapiens OX=9606 GN=TPM3 PE=1 SV=2	High	54	24	106	5	285	32.9	4.72	108.1	100.1	107.7	96	104.2	84	105.3	94.7333	-	1.11154	0.174971
Q3LXA3	TKFC	Triokinase/FMN cyclase OS=Homo sapiens OX=9606 GN=TKFC PE=1 SV=2	High	38	15	26	15	575	58.9	7.49	103.4	108.9	103.5	101.8	83.2	99.2	105.267	94.7333	-	1.11119	0.158888
Q6VAB6	KSR2	Kinase suppressor of Ras 2 OS=Homo sapiens OX=9606 GN=KSR2 PE=1 SV=2	Medium	2	1	1	1	950	107.6	8.69	91.1	136.1	88.6	87	94.5	102.7	105.267	94.7333	-	1.11119	0.548323
Q7Z3B4	NUP54	Nucleoporin p54 OS=Homo sapiens OX=9606 GN=NUP54 PE=1 SV=2	High	19	8	9	8	507	55.4	7.02	104.9	108.7	102.2	88.3	104.6	91.3	105.267	94.7333	-	1.11119	0.120422
P16930	FAH	Fumarylacetoacetase OS=Homo sapiens OX=9606 GN=FAH PE=1 SV=2	High	12	5	5	5	419	46.3	6.95	106.1	107.5	102.1	92.6	97.4	94.2	105.233	94.7333	-	1.11084	0.00809664
P05388	RPLP0	60S acidic ribosomal protein P0 OS=Homo sapiens OX=9606 GN=RPLP0 PE=1 SV=1	High	46	11	41	11	317	34.3	5.97	124.6	93.7	97.4	91.5	99.9	92.9	105.233	94.7667	-	1.11045	0.357857
P98194	ATP2C1	Calcium-transporting ATPase type 2C member 1 OS=Homo sapiens OX=9606 GN=ATP2C1 PE=1 SV=3	High	14	9	9	9	919	100.5	6.74	120.5	88.6	106.6	91.9	98	94.4	105.233	94.7667	-	1.11045	0.328002
Q9P2W9	STX18	Syntaxin-18 OS=Homo sapiens OX=9606 GN=STX18 PE=1 SV=1	High	5	2	2	2	335	38.7	5.49	107.5	107.8	100.4	90.6	100.7	93	105.233	94.7667	-	1.11045	0.0546045
P16455	MGMT	Methylated-DNA--protein-cysteine methyltransferase OS=Homo sapiens OX=9606 GN=MGMT PE=1 SV=1	High	25	4	5	4	207	21.6	8.1	130.1	94.9	90.7	89.1	101.5	93.7	105.233	94.7667	-	1.11045	0.46607
Q9NUP9	LIN7C	Protein lin-7 homolog C OS=Homo sapiens OX=9606 GN=LIN7C PE=1 SV=1	High	25	5	6	5	197	21.8	8.43	112.2	113.7	89.8	85.8	101.7	96.8	105.233	94.7667	-	1.11045	0.311657
Q6UWW8	CES3	Carboxylesterase 3 OS=Homo sapiens OX=9606 GN=CES3 PE=1 SV=1	Medium	3	1	1	1	571	62.2	5.62	121	105.5	89.2	83.4	104.1	96.8	105.233	94.7667	-	1.11045	0.395276
Q13825	AUH	Methylglutaconyl-CoA hydratase, mitochondrial OS=Homo sapiens OX=9606 GN=AUH PE=1 SV=1	High	19	6	13	6	339	35.6	9.48	106.1	99.1	110.4	80.1	109.3	94.9	105.2	94.7667	-	1.11009	0.313171
P33908	MAN1A1	Mannosyl-oligosaccharide 1,2-alpha-mannosidase IA OS=Homo sapiens OX=9606 GN=MAN1A1 PE=1 SV=3	High	4	3	3	1	653	72.9	6.47	91.1	81.8	142.7	95.9	90.1	98.3	105.2	94.7667	-	1.11009	0.61388
Q9Y2V2	CARHSP1	Calcium-regulated heat-stable protein 1 OS=Homo sapiens OX=9606 GN=CARHSP1 PE=1 SV=2	High	16	2	3	2	147	15.9	8.21	100.2	121.9	93.5	95	106.1	83.3	105.2	94.8	-	1.1097	0.390379
Q5RI15	COX20	Cytochrome c oxidase assembly protein COX20, mitochondrial OS=Homo sapiens OX=9606 GN=COX20 PE=1 SV=2	High	12	1	3	1	118	13.3	8.76	124.9	96.2	94.5	100	89.6	94.8	105.2	94.8	-	1.1097	0.37013
P23610	F8A1	40-kDa huntingtin-associated protein OS=Homo sapiens OX=9606 GN=F8A1 PE=1 SV=2	High	8	2	2	2	371	39.1	6.84	106.2	95	114.4	93.3	101.5	89.6	105.2	94.8	-	1.1097	0.191892
Q9HC07	TMEM165	Transmembrane protein 165 OS=Homo sapiens OX=9606 GN=TMEM165 PE=1 SV=1	High	15	3	4	3	324	34.9	7.02	117.5	99.3	98.8	96.6	95.4	92.4	105.2	94.8	-	1.1097	0.172903
Q5T2E6	ARMH3	Armadillo-like helical domain-containing protein 3 OS=Homo sapiens OX=9606 GN=ARMH3 PE=1 SV=1	High	4	3	4	3	689	78.7	6.6	103.2	99	113.4	93.3	94.8	96.3	105.2	94.8	-	1.1097	0.075656
Q9H270	VPS11	Vacuolar protein sorting-associated protein 11 homolog OS=Homo sapiens OX=9606 GN=VPS11 PE=1 SV=1	High	9	9	9	9	941	107.8	7.05	113	103	99.5	92.6	95	96.8	105.167	94.8	-	1.10935	0.0701198
P56556	NDUFA6	NADH dehydrogenase [ubiquinone] 1 alpha subcomplex subunit 6 OS=Homo sapiens OX=9606 GN=NDUFA6 PE=1 SV=4	High	14	2	3	2	128	15.1	9.98	99.6	98.6	117.3	76.6	114.5	93.3	105.167	94.8	-	1.10935	0.454741
Q9NQP4	PFDN4	Prefoldin subunit 4 OS=Homo sapiens OX=9606 GN=PFDN4 PE=1 SV=1	High	37	4	7	4	134	15.3	4.53	105	96.7	113.8	93.7	94.2	96.5	105.167	94.8	-	1.10935	0.107417
Q8NFW8	CMAS	N-acylneuraminate cytidylyltransferase OS=Homo sapiens OX=9606 GN=CMAS PE=1 SV=2	High	24	11	15	11	434	48.3	7.93	109	102	104.6	93.3	95	96.2	105.2	94.8333	-	1.10931	0.00936219
Q9BYC5	FUT8	Alpha-(1,6)-fucosyltransferase OS=Homo sapiens OX=9606 GN=FUT8 PE=1 SV=2	High	10	6	6	6	575	66.5	7.66	97.7	92.7	125.1	93	100.2	91.3	105.167	94.8333	-	1.10896	0.378044
Q16698	DECR1	2,4-dienoyl-CoA reductase, mitochondrial OS=Homo sapiens OX=9606 GN=DECR1 PE=1 SV=1	High	50	16	31	16	335	36	9.28	142.5	84.2	88.8	91.6	101.5	91.4	105.167	94.8333	-	1.10896	0.615584
Q9BZE1	MRPL37	39S ribosomal protein L37, mitochondrial OS=Homo sapiens OX=9606 GN=MRPL37 PE=1 SV=2	High	21	7	9	7	423	48.1	8.59	110.2	104.2	101.1	88	99.9	96.6	105.167	94.8333	-	1.10896	0.0804976
O60488	ACSL4	Long-chain-fatty-acid--CoA ligase 4 OS=Homo sapiens OX=9606 GN=ACSL4 PE=1 SV=2	High	16	9	12	8	711	79.1	8.38	105.5	104.4	105.6	88.4	95.5	100.7	105.167	94.8667	-	1.10857	0.0453446
O60664	PLIN3	Perilipin-3 OS=Homo sapiens OX=9606 GN=PLIN3 PE=1 SV=3	High	38	12	18	12	434	47	5.44	109.1	102.9	103.5	91.5	101.1	92	105.167	94.8667	-	1.10857	0.0493283
Q14790	CASP8	Caspase-8 OS=Homo sapiens OX=9606 GN=CASP8 PE=1 SV=1	High	9	3	4	3	479	55.4	5.1	114.2	98.5	102.7	102	93	89.6	105.133	94.8667	-	1.10822	0.160898
Q9H061	TMEM126A	Transmembrane protein 126A OS=Homo sapiens OX=9606 GN=TMEM126A PE=1 SV=1	High	30	5	6	5	195	21.5	9.26	115.7	98.7	101	96.2	98.8	89.6	105.133	94.8667	-	1.10822	0.161562
Q92506	HSD17B8	Estradiol 17-beta-dehydrogenase 8 OS=Homo sapiens OX=9606 GN=HSD17B8 PE=1 SV=2	High	32	7	9	7	261	27	6.54	128.1	100.8	86.5	99.2	91.8	93.6	105.133	94.8667	-	1.10822	0.454386
P42773	CDKN2C	Cyclin-dependent kinase 4 inhibitor C OS=Homo sapiens OX=9606 GN=CDKN2C PE=1 SV=1	High	21	4	6	4	168	18.1	6.52	99	112.4	103.9	100.3	93.7	90.6	105.1	94.8667	-	1.10787	0.102401
P50213	IDH3A	Isocitrate dehydrogenase [NAD] subunit alpha, mitochondrial OS=Homo sapiens OX=9606 GN=IDH3A PE=1 SV=1	High	28	11	25	11	366	39.6	6.92	124.8	91.6	98.9	92.5	102.8	89.3	105.1	94.8667	-	1.10787	0.399597
P05165	PCCA	Propionyl-CoA carboxylase alpha chain, mitochondrial OS=Homo sapiens OX=9606 GN=PCCA PE=1 SV=4	High	29	19	24	19	728	80	7.52	113.2	102.9	99.3	94.6	91.6	98.5	105.133	94.9	-	1.10783	0.091082
O75390	CS	Citrate synthase, mitochondrial OS=Homo sapiens OX=9606 GN=CS PE=1 SV=2	High	27	12	33	12	466	51.7	8.32	126	93.3	96.1	89.9	102.4	92.4	105.133	94.9	-	1.10783	0.410264
Q99720	SIGMAR1	Sigma non-opioid intracellular receptor 1 OS=Homo sapiens OX=9606 GN=SIGMAR1 PE=1 SV=1	High	9	2	2	2	223	25.1	5.96	114.1	104.8	96.5	91.8	94.9	98	105.133	94.9	-	1.10783	0.130415
Q9UQ80	PA2G4	Proliferation-associated protein 2G4 OS=Homo sapiens OX=9606 GN=PA2G4 PE=1 SV=3	High	52	17	36	17	394	43.8	6.55	108.6	100.3	106.5	89.5	105.4	89.8	105.133	94.9	-	1.10783	0.15308
Q06830	PRDX1	Peroxiredoxin-1 OS=Homo sapiens OX=9606 GN=PRDX1 PE=1 SV=1	High	54	13	130	10	199	22.1	8.13	107.1	103.1	105.2	96.6	94.1	94	105.133	94.9	-	1.10783	0.00204186
Q6PKG0	LARP1	La-related protein 1 OS=Homo sapiens OX=9606 GN=LARP1 PE=1 SV=2	High	7	7	7	7	1096	123.4	8.82	115	103.1	97.2	87.9	106.2	90.6	105.1	94.9	-	1.10748	0.258053
Q8TB61	SLC35B2	Adenosine 3'-phospho 5'-phosphosulfate transporter 1 OS=Homo sapiens OX=9606 GN=SLC35B2 PE=1 SV=1	High	7	3	4	3	432	47.5	9.16	93.5	100.5	121.3	79.1	99.7	105.9	105.1	94.9	-	1.10748	0.430059
Q86WV6	TMEM173	Stimulator of interferon genes protein OS=Homo sapiens OX=9606 GN=TMEM173 PE=1 SV=1	High	24	6	8	6	379	42.2	7.05	112	114.9	88.4	105.8	90.2	88.7	105.1	94.9	-	1.10748	0.366071
Q9BT25	HAUS8	HAUS augmin-like complex subunit 8 OS=Homo sapiens OX=9606 GN=HAUS8 PE=1 SV=3	Low	3	1	1	1	410	44.8	7.06	115	100.9	99.3	98.1	94.8	91.8	105.067	94.9	-	1.10713	0.128036
Q9NQC7	CYLD	Ubiquitin carboxyl-terminal hydrolase CYLD OS=Homo sapiens OX=9606 GN=CYLD PE=1 SV=1	High	3	2	3	2	956	107.2	5.59	134.1	87.9	93.2	92.5	91	101.2	105.067	94.9	-	1.10713	0.533522
O95759	TBC1D8	TBC1 domain family member 8 OS=Homo sapiens OX=9606 GN=TBC1D8 PE=1 SV=3	Medium	1	1	1	1	1140	130.8	5.52	120	95.6	99.7	89.8	96.6	98.4	105.1	94.9333	-	1.10709	0.271905
Q5JST6	EFHC2	EF-hand domain-containing family member C2 OS=Homo sapiens OX=9606 GN=EFHC2 PE=1 SV=2	High	2	1	1	1	749	87.3	7.37	105.5	111.1	98.7	96.2	91.6	97	105.1	94.9333	-	1.10709	0.0621687
P21266	GSTM3	Glutathione S-transferase Mu 3 OS=Homo sapiens OX=9606 GN=GSTM3 PE=1 SV=3	High	79	18	38	16	225	26.5	5.54	127.5	113.8	73.9	103.3	81.2	100.3	105.067	94.9333	-	1.10674	0.593677
Q9HAN9	NMNAT1	Nicotinamide/nicotinic acid mononucleotide adenylyltransferase 1 OS=Homo sapiens OX=9606 GN=NMNAT1 PE=1 SV=1	High	20	5	6	5	279	31.9	8.87	107.5	111.3	96.4	93	105.3	86.5	105.067	94.9333	-	1.10674	0.226528
O00160	MYO1F	Unconventional myosin-If OS=Homo sapiens OX=9606 GN=MYO1F PE=1 SV=3	High	19	18	24	14	1098	124.8	9.11	90.6	100	124.6	93.7	104.3	86.8	105.067	94.9333	-	1.10674	0.422139
Q9Y277	VDAC3	Voltage-dependent anion-selective channel protein 3 OS=Homo sapiens OX=9606 GN=VDAC3 PE=1 SV=1	High	48	11	40	10	283	30.6	8.66	118.9	95.1	101.2	91.9	103.3	89.6	105.067	94.9333	-	1.10674	0.28915
Q96FV0	LRRC46	Leucine-rich repeat-containing protein 46 OS=Homo sapiens OX=9606 GN=LRRC46 PE=2 SV=1	High	10	2	2	2	321	35.3	4.92	105.5	102.1	107.6	104.1	83.5	97.2	105.067	94.9333	-	1.10674	0.180937
Q86W74	ANKRD46	Ankyrin repeat domain-containing protein 46 OS=Homo sapiens OX=9606 GN=ANKRD46 PE=1 SV=1	Medium	5	1	1	1	232	26	7.15	99.2	102	114	90.9	101.7	92.2	105.067	94.9333	-	1.10674	0.148645
P55210	CASP7	Caspase-7 OS=Homo sapiens OX=9606 GN=CASP7 PE=1 SV=1	High	12	3	3	3	303	34.3	6.07	103.7	81.4	130.2	103.1	92	89.8	105.1	94.9667	-	1.1067	0.528327
P16278	GLB1	Beta-galactosidase OS=Homo sapiens OX=9606 GN=GLB1 PE=1 SV=2	High	14	7	16	7	677	76	6.57	101.7	109.6	103.8	94.6	98.2	92	105.033	94.9333	-	1.10639	0.0272184
A5YKK6	CNOT1	CCR4-NOT transcription complex subunit 1 OS=Homo sapiens OX=9606 GN=CNOT1 PE=1 SV=2	High	9	18	19	18	2376	266.8	7.11	108.9	106.5	99.7	96.2	98.2	90.4	105.033	94.9333	-	1.10639	0.0490833
P20585	MSH3	DNA mismatch repair protein Msh3 OS=Homo sapiens OX=9606 GN=MSH3 PE=1 SV=4	Medium	1	1	1	1	1137	127.3	8.02	103.3	99.4	112.4	89.4	96.8	98.6	105.033	94.9333	-	1.10639	0.101671
Q8TED0	UTP15	U3 small nucleolar RNA-associated protein 15 homolog OS=Homo sapiens OX=9606 GN=UTP15 PE=1 SV=3	Medium	2	1	1	1	518	58.4	9.11	105.5	98.9	110.8	92.3	105.1	87.5	105.067	94.9667	-	1.10635	0.183057
P49441	INPP1	Inositol polyphosphate 1-phosphatase OS=Homo sapiens OX=9606 GN=INPP1 PE=1 SV=1	High	21	7	8	7	399	44	5.26	104.7	99.7	110.8	102.9	92.2	89.8	105.067	94.9667	-	1.10635	0.121357
Q15785	TOMM34	Mitochondrial import receptor subunit TOM34 OS=Homo sapiens OX=9606 GN=TOMM34 PE=1 SV=2	High	20	5	8	5	309	34.5	8.98	84.5	126.5	104.1	92.8	92.5	99.6	105.033	94.9667	-	1.106	0.460851
P49914	MTHFS	5-formyltetrahydrofolate cyclo-ligase OS=Homo sapiens OX=9606 GN=MTHFS PE=1 SV=2	High	14	3	3	3	203	23.2	7.88	99.7	122.3	93.1	92.6	96.4	95.9	105.033	94.9667	-	1.106	0.322241
Q8WWC4	MAIP1	m-AAA protease-interacting protein 1, mitochondrial OS=Homo sapiens OX=9606 GN=MAIP1 PE=1 SV=1	High	16	5	7	5	291	32.5	9.17	132.5	83.8	98.7	99.2	93.6	92.1	105	94.9667	-	1.10565	0.528867
P13804	ETFA	Electron transfer flavoprotein subunit alpha, mitochondrial OS=Homo sapiens OX=9606 GN=ETFA PE=1 SV=1	High	56	14	25	14	333	35.1	8.38	117	83.1	114.9	82	109.1	93.8	105	94.9667	-	1.10565	0.498148
O00567	NOP56	Nucleolar protein 56 OS=Homo sapiens OX=9606 GN=NOP56 PE=1 SV=4	High	34	18	26	18	594	66	9.19	106.1	98.8	110.1	95.6	96	93.3	105	94.9667	-	1.10565	0.0424136
Q8IU85	CAMK1D	Calcium/calmodulin-dependent protein kinase type 1D OS=Homo sapiens OX=9606 GN=CAMK1D PE=1 SV=1	High	14	4	5	2	385	42.9	7.21	99.6	93	122.5	101	93.1	90.9	105.033	95	-	1.10561	0.348215
Q9UMD9	COL17A1	Collagen alpha-1(XVII) chain OS=Homo sapiens OX=9606 GN=COL17A1 PE=1 SV=3	High	1	1	1	1	1497	150.3	8.79	92.4	101.9	120.8	83.9	107	94.1	105.033	95	-	1.10561	0.401205
P10606	COX5B	Cytochrome c oxidase subunit 5B, mitochondrial OS=Homo sapiens OX=9606 GN=COX5B PE=1 SV=2	High	46	6	20	6	129	13.7	8.81	133.2	90.8	91	84.7	103.7	96.6	105	95	-	1.10526	0.545295
Q9UHW9	SLC12A6	Solute carrier family 12 member 6 OS=Homo sapiens OX=9606 GN=SLC12A6 PE=1 SV=2	High	3	4	5	4	1150	127.5	7.08	105.8	99.4	109.8	100.4	94.2	90.4	105	95	-	1.10526	0.0760592
O15143	ARPC1B	Actin-related protein 2/3 complex subunit 1B OS=Homo sapiens OX=9606 GN=ARPC1B PE=1 SV=3	High	34	10	14	10	372	40.9	8.35	104.6	98.4	112	97.3	97.4	90.3	105	95	-	1.10526	0.094386
P06733	ENO1	Alpha-enolase OS=Homo sapiens OX=9606 GN=ENO1 PE=1 SV=2	High	73	26	292	23	434	47.1	7.39	113.4	103.6	98	98.4	95.6	91	105	95	-	1.10526	0.115621
Q9H7Z7	PTGES2	Prostaglandin E synthase 2 OS=Homo sapiens OX=9606 GN=PTGES2 PE=1 SV=1	High	34	10	14	10	377	41.9	9.16	114.4	102.9	97.7	90.3	101.5	93.2	105	95	-	1.10526	0.169077
Q9NX47	MARCH5	E3 ubiquitin-protein ligase MARCH5 OS=Homo sapiens OX=9606 GN=MARCH5 PE=1 SV=1	High	13	3	3	3	278	31.2	8.7	112.2	99.5	103.2	92.3	101.6	91.1	104.967	95	-	1.10491	0.118234
A0A0A0MS15	IGHV3-49	Immunoglobulin heavy variable 3-49 OS=Homo sapiens OX=9606 GN=IGHV3-49 PE=3 SV=1	High	37	4	5	3	119	13	8.62	117	108.4	89.6	103.1	82	100	105	95.0333	-	1.10488	0.393273
Q7L9L4	MOB1B	MOB kinase activator 1B OS=Homo sapiens OX=9606 GN=MOB1B PE=1 SV=3	High	14	3	4	3	216	25.1	6.73	98.6	100.3	116	107.1	93.7	84.3	104.967	95.0333	-	1.10452	0.313738
Q9UKX7	NUP50	Nuclear pore complex protein Nup50 OS=Homo sapiens OX=9606 GN=NUP50 PE=1 SV=2	High	13	5	5	5	468	50.1	7.06	104.5	101.9	108.5	93.7	102.9	88.5	104.967	95.0333	-	1.10452	0.0983306
P18440	NAT1	Arylamine N-acetyltransferase 1 OS=Homo sapiens OX=9606 GN=NAT1 PE=1 SV=2	High	18	4	6	4	290	33.9	6.54	111.3	110.5	93.1	94	96.9	94.2	104.967	95.0333	-	1.10452	0.173772
P50583	NUDT2	Bis(5'-nucleosyl)-tetraphosphatase [asymmetrical] OS=Homo sapiens OX=9606 GN=NUDT2 PE=1 SV=3	High	50	5	9	5	147	16.8	5.35	135.8	97	82.1	95.9	90.8	98.4	104.967	95.0333	-	1.10452	0.572027
Q6R327	RICTOR	Rapamycin-insensitive companion of mTOR OS=Homo sapiens OX=9606 GN=RICTOR PE=1 SV=1	High	1	2	3	2	1708	192.1	7.47	103.9	107.7	103.3	96.4	95.6	93.1	104.967	95.0333	-	1.10452	0.00426551
Q13951	CBFB	Core-binding factor subunit beta OS=Homo sapiens OX=9606 GN=CBFB PE=1 SV=2	High	20	3	3	3	182	21.5	6.6	105.9	97.5	111.5	95.8	97.7	91.7	104.967	95.0667	-	1.10414	0.0894799
Q9UHJ6	SHPK	Sedoheptulokinase OS=Homo sapiens OX=9606 GN=SHPK PE=1 SV=3	High	6	2	2	2	478	51.5	6.83	120	100.3	94.6	95.4	87.6	102.2	104.967	95.0667	-	1.10414	0.322315
Q86VX2	COMMD7	COMM domain-containing protein 7 OS=Homo sapiens OX=9606 GN=COMMD7 PE=1 SV=2	High	11	2	2	2	200	22.5	5.92	98.6	126.3	90	104.1	88.7	92.4	104.967	95.0667	-	1.10414	0.45204
Q96T23	RSF1	Remodeling and spacing factor 1 OS=Homo sapiens OX=9606 GN=RSF1 PE=1 SV=2	High	5	6	6	6	1441	163.7	5.01	102.7	102	110.1	97.6	95.3	92.3	104.933	95.0667	-	1.10379	0.030605
Q9Y4A5	TRRAP	Transformation/transcription domain-associated protein OS=Homo sapiens OX=9606 GN=TRRAP PE=1 SV=3	High	2	7	8	7	3859	437.3	8.19	101.6	115.8	97.4	89.5	101.8	93.9	104.933	95.0667	-	1.10379	0.210848
Q9Y5U8	MPC1	Mitochondrial pyruvate carrier 1 OS=Homo sapiens OX=9606 GN=MPC1 PE=1 SV=1	Medium	14	2	2	2	109	12.3	9.61	128.5	88.1	98.2	78.3	105.6	101.3	104.933	95.0667	-	1.10379	0.541583
Q9Y487	ATP6V0A2	V-type proton ATPase 116 kDa subunit a isoform 2 OS=Homo sapiens OX=9606 GN=ATP6V0A2 PE=1 SV=2	High	5	4	4	3	856	98	6.61	105.4	107.5	101.8	87.9	104	93.3	104.9	95.0667	-	1.10344	0.12145
Q9NX63	CHCHD3	MICOS complex subunit MIC19 OS=Homo sapiens OX=9606 GN=CHCHD3 PE=1 SV=1	High	56	15	26	15	227	26.1	8.28	121.9	94.2	98.6	91.3	102.2	91.7	104.9	95.0667	-	1.10344	0.350247
P30679	GNA15	Guanine nucleotide-binding protein subunit alpha-15 OS=Homo sapiens OX=9606 GN=GNA15 PE=1 SV=2	High	4	2	3	1	374	43.5	8.51	105.3	95.9	113.6	93.3	96.1	95.9	104.933	95.1	-	1.1034	0.13114
P68431	H3C1	Histone H3.1 OS=Homo sapiens OX=9606 GN=H3C1 PE=1 SV=2	High	29	6	178	2	136	15.4	11.12	97.8	100.3	116.7	91	115.5	78.8	104.933	95.1	-	1.1034	0.469201
P24311	COX7B	Cytochrome c oxidase subunit 7B, mitochondrial OS=Homo sapiens OX=9606 GN=COX7B PE=1 SV=2	High	10	1	3	1	80	9.2	10.27	121.1	93.5	100.1	82.6	117.3	85.4	104.9	95.1	-	1.10305	0.519567
P55263	ADK	Adenosine kinase OS=Homo sapiens OX=9606 GN=ADK PE=1 SV=2	High	40	12	24	12	362	40.5	6.7	112.3	94	108.4	95.7	98.1	91.5	104.9	95.1	-	1.10305	0.171467
Q9Y5Q9	GTF3C3	General transcription factor 3C polypeptide 3 OS=Homo sapiens OX=9606 GN=GTF3C3 PE=1 SV=1	High	2	2	3	2	886	101.2	5.07	99.3	107.9	107.5	94.7	99.2	91.4	104.9	95.1	-	1.10305	0.0528845
Q16854	DGUOK	Deoxyguanosine kinase, mitochondrial OS=Homo sapiens OX=9606 GN=DGUOK PE=1 SV=2	High	12	3	4	3	277	32	8.66	109.3	101.7	103.6	93.2	91	101.1	104.867	95.1	-	1.1027	0.0630042
Q53GS9	USP39	U4/U6.U5 tri-snRNP-associated protein 2 OS=Homo sapiens OX=9606 GN=USP39 PE=1 SV=2	High	14	7	11	7	565	65.3	8.91	97.5	118.9	98.2	104.5	93.5	87.3	104.867	95.1	-	1.1027	0.321263
Q9Y6C2	EMILIN1	EMILIN-1 OS=Homo sapiens OX=9606 GN=EMILIN1 PE=1 SV=3	High	23	20	28	20	1016	106.6	5.17	81.6	146.9	86.1	77.4	106.6	101.3	104.867	95.1	-	1.1027	0.691603
Q99996	AKAP9	A-kinase anchor protein 9 OS=Homo sapiens OX=9606 GN=AKAP9 PE=1 SV=4	High	6	22	25	22	3907	452.7	4.98	105	98.4	111.3	95.7	92.7	97	104.9	95.1333	-	1.10266	0.0681054
Q96GX2	ATXN7L3B	Ataxin-7-like protein 3B OS=Homo sapiens OX=9606 GN=ATXN7L3B PE=1 SV=2	Medium	10	1	1	1	97	10.8	4.36	94.4	108.4	111.8	94.9	92.1	98.4	104.867	95.1333	-	1.10231	0.158774
Q9HCE1	MOV10	Helicase MOV-10 OS=Homo sapiens OX=9606 GN=MOV10 PE=1 SV=2	High	5	5	5	5	1003	113.6	8.82	98.1	109	107.5	88	102.8	94.6	104.867	95.1333	-	1.10231	0.149986
Q9UBC9	SPRR3	Small proline-rich protein 3 OS=Homo sapiens OX=9606 GN=SPRR3 PE=1 SV=2	Medium	28	2	2	2	169	18.1	8.57	138.5	94.8	81.3	98.9	90.9	95.6	104.867	95.1333	-	1.10231	0.60609
P51114	FXR1	Fragile X mental retardation syndrome-related protein 1 OS=Homo sapiens OX=9606 GN=FXR1 PE=1 SV=3	High	10	6	6	5	621	69.7	6.15	103.6	101.4	109.6	88.7	98.3	98.4	104.867	95.1333	-	1.10231	0.0737955
Q5VV41	ARHGEF16	Rho guanine nucleotide exchange factor 16 OS=Homo sapiens OX=9606 GN=ARHGEF16 PE=1 SV=1	High	10	6	6	6	709	80.1	7.36	104.5	86.9	123.2	95	92.8	97.6	104.867	95.1333	-	1.10231	0.40932
Q96BI3	APH1A	Gamma-secretase subunit APH-1A OS=Homo sapiens OX=9606 GN=APH1A PE=1 SV=1	High	5	1	1	1	265	29	7.9	87	123.9	103.6	82.1	93.7	109.6	104.833	95.1333	-	1.10196	0.506771
Q969H8	MYDGF	Myeloid-derived growth factor OS=Homo sapiens OX=9606 GN=MYDGF PE=1 SV=1	High	27	4	6	4	173	18.8	6.68	143	68.1	103.5	79.7	108.5	97.3	104.867	95.1667	-	1.10193	0.697338
O75348	ATP6V1G1	V-type proton ATPase subunit G 1 OS=Homo sapiens OX=9606 GN=ATP6V1G1 PE=1 SV=3	High	32	4	5	4	118	13.7	8.79	120.2	94.6	99.7	95.1	101.9	88.5	104.833	95.1667	-	1.10158	0.330137
Q9NUT2	ABCB8	Mitochondrial potassium channel ATP-binding subunit OS=Homo sapiens OX=9606 GN=ABCB8 PE=1 SV=3	High	11	7	7	5	735	79.9	8.98	99.4	96.8	118.3	90.9	96.7	97.9	104.833	95.1667	-	1.10158	0.245632
Q13769	THOC5	THO complex subunit 5 homolog OS=Homo sapiens OX=9606 GN=THOC5 PE=1 SV=2	Medium	1	1	1	1	683	78.5	6.87	101	107.7	105.7	95.5	111.8	78.2	104.8	95.1667	-	1.10123	0.385711
Q9UKQ2	ADAM28	Disintegrin and metalloproteinase domain-containing protein 28 OS=Homo sapiens OX=9606 GN=ADAM28 PE=2 SV=3	High	3	2	2	2	775	87.1	6.95	108.6	108.8	97.1	96.4	97	92.2	104.833	95.2	-	1.10119	0.0810939
Q14974	KPNB1	Importin subunit beta-1 OS=Homo sapiens OX=9606 GN=KPNB1 PE=1 SV=2	High	33	24	47	24	876	97.1	4.78	120.3	99.1	95.1	99	96.6	90	104.833	95.2	-	1.10119	0.308765
Q8IY67	RAVER1	Ribonucleoprotein PTB-binding 1 OS=Homo sapiens OX=9606 GN=RAVER1 PE=1 SV=1	High	9	4	5	4	606	63.8	8.48	104.8	102.5	107.1	98.8	94.5	92.3	104.8	95.2	-	1.10084	0.01451
P19320	VCAM1	Vascular cell adhesion protein 1 OS=Homo sapiens OX=9606 GN=VCAM1 PE=1 SV=1	High	8	5	5	5	739	81.2	5.22	115.6	109.1	89.7	105.6	86.9	93.1	104.8	95.2	-	1.10084	0.370631
Q53GS7	GLE1	Nucleoporin GLE1 OS=Homo sapiens OX=9606 GN=GLE1 PE=1 SV=2	High	3	2	2	2	698	79.8	7.43	107.6	95.3	111.5	98.7	89.3	97.6	104.8	95.2	-	1.10084	0.168155
Q9UBM7	DHCR7	7-dehydrocholesterol reductase OS=Homo sapiens OX=9606 GN=DHCR7 PE=1 SV=1	High	8	3	5	3	475	54.5	8.7	100.7	102.4	111.2	82.3	105.2	98.1	104.767	95.2	-	1.10049	0.271666
P42126	ECI1	Enoyl-CoA delta isomerase 1, mitochondrial OS=Homo sapiens OX=9606 GN=ECI1 PE=1 SV=1	High	15	4	10	4	302	32.8	8.54	129.4	89.1	95.8	86.4	98.6	100.7	104.767	95.2333	-	1.10011	0.51135
Q86WJ1	CHD1L	Chromodomain-helicase-DNA-binding protein 1-like OS=Homo sapiens OX=9606 GN=CHD1L PE=1 SV=3	Medium	1	1	1	1	897	100.9	6.9	93.2	101.1	120	97.8	97.6	90.3	104.767	95.2333	-	1.10011	0.315999
P07948	LYN	Tyrosine-protein kinase Lyn OS=Homo sapiens OX=9606 GN=LYN PE=1 SV=3	High	24	12	19	9	512	58.5	7.11	116.7	109.8	87.8	92.6	102.2	90.9	104.767	95.2333	-	1.10011	0.36773
P50502	ST13	Hsc70-interacting protein OS=Homo sapiens OX=9606 GN=ST13 PE=1 SV=2	High	31	10	30	10	369	41.3	5.27	105.1	99.1	110.1	98.2	90.1	97.4	104.767	95.2333	-	1.10011	0.0803216
Q6EMK4	VASN	Vasorin OS=Homo sapiens OX=9606 GN=VASN PE=1 SV=1	High	6	3	5	3	673	71.7	7.39	133.7	115.5	65.1	99.8	90.3	95.6	104.767	95.2333	-	1.10011	0.669059
P31948	STIP1	Stress-induced-phosphoprotein 1 OS=Homo sapiens OX=9606 GN=STIP1 PE=1 SV=1	High	51	30	49	30	543	62.6	6.8	101.1	102.4	110.8	95.5	97.3	92.9	104.767	95.2333	-	1.10011	0.044507
Q06203	PPAT	Amidophosphoribosyltransferase OS=Homo sapiens OX=9606 GN=PPAT PE=1 SV=1	High	8	3	3	3	517	57.4	6.76	103.3	118.4	92.6	94.6	99	92.1	104.767	95.2333	-	1.10011	0.2861
Q8TCD1	C18orf32	UPF0729 protein C18orf32 OS=Homo sapiens OX=9606 GN=C18orf32 PE=3 SV=1	High	25	2	2	2	76	8.7	9.13	96.5	94.3	123.4	79.6	116.3	89.8	104.733	95.2333	-	1.09975	0.545275
Q9BPW9	DHRS9	Dehydrogenase/reductase SDR family member 9 OS=Homo sapiens OX=9606 GN=DHRS9 PE=1 SV=1	High	24	7	9	7	319	35.2	8.6	120.8	99	94.4	121.9	77.4	86.4	104.733	95.2333	-	1.09975	0.580936
Q07021	C1QBP	Complement component 1 Q subcomponent-binding protein, mitochondrial OS=Homo sapiens OX=9606 GN=C1QBP PE=1 SV=1	High	34	6	17	6	282	31.3	4.84	126	96.4	91.8	92.6	103.6	89.5	104.733	95.2333	-	1.09975	0.456567
O95479	H6PD	GDH/6PGL endoplasmic bifunctional protein OS=Homo sapiens OX=9606 GN=H6PD PE=1 SV=2	High	20	13	16	13	791	88.8	7.3	110.4	106.4	97.4	84.1	102.6	99	104.733	95.2333	-	1.09975	0.237445
P08253	MMP2	72 kDa type IV collagenase OS=Homo sapiens OX=9606 GN=MMP2 PE=1 SV=2	High	9	5	6	5	660	73.8	5.47	99.9	114.8	99.5	104	95.5	86.2	104.733	95.2333	-	1.09975	0.2572
Q8NEY1	NAV1	Neuron navigator 1 OS=Homo sapiens OX=9606 GN=NAV1 PE=1 SV=2	High	2	2	2	2	1877	202.3	8.07	99.6	106.3	108.4	94.6	95.5	95.7	104.767	95.2667	-	1.09972	0.0237683
A6NDU8	C5orf51	UPF0600 protein C5orf51 OS=Homo sapiens OX=9606 GN=C5orf51 PE=1 SV=1	High	17	3	4	3	294	33.6	5.26	110.3	106.6	97.4	95.2	88.9	101.7	104.767	95.2667	-	1.09972	0.149018
Q6NUK1	SLC25A24	Calcium-binding mitochondrial carrier protein SCaMC-1 OS=Homo sapiens OX=9606 GN=SLC25A24 PE=1 SV=2	High	42	18	27	18	477	53.3	6.33	108.2	104.1	101.8	92.9	100.2	92.6	104.7	95.2333	-	1.0994	0.0382877
Q16539	MAPK14	Mitogen-activated protein kinase 14 OS=Homo sapiens OX=9606 GN=MAPK14 PE=1 SV=3	High	11	4	8	3	360	41.3	5.78	100.9	106.7	106.6	92.6	101.9	91.3	104.733	95.2667	-	1.09937	0.0697326
Q969N2	PIGT	GPI transamidase component PIG-T OS=Homo sapiens OX=9606 GN=PIGT PE=1 SV=1	High	8	5	7	5	578	65.7	8.38	102.8	101.4	110	95.4	95.8	94.6	104.733	95.2667	-	1.09937	0.0243931
Q9UJ14	GGT7	Glutathione hydrolase 7 OS=Homo sapiens OX=9606 GN=GGT7 PE=1 SV=2	High	6	2	2	2	662	70.4	5.1	98.8	97.4	117.9	91.6	89.6	104.6	104.7	95.2667	-	1.09902	0.309618
Q9UH62	ARMCX3	Armadillo repeat-containing X-linked protein 3 OS=Homo sapiens OX=9606 GN=ARMCX3 PE=1 SV=1	High	20	6	8	6	379	42.5	8.37	106.6	91.8	115.8	92.2	93.7	100	104.733	95.3	-	1.09899	0.270738
Q8NHV4	NEDD1	Protein NEDD1 OS=Homo sapiens OX=9606 GN=NEDD1 PE=1 SV=1	High	1	1	1	1	660	71.9	7.97	107	100.1	107.1	98	99.7	88.2	104.733	95.3	-	1.09899	0.0915718
P28702	RXRB	Retinoic acid receptor RXR-beta OS=Homo sapiens OX=9606 GN=RXRB PE=1 SV=2	Medium	2	1	1	1	533	56.9	8.18	95.2	109	109.9	96.4	103.9	85.6	104.7	95.3	-	1.09864	0.257814
Q9GZM5	YIPF3	Protein YIPF3 OS=Homo sapiens OX=9606 GN=YIPF3 PE=1 SV=1	High	5	2	3	2	350	38.2	5.76	99.1	100.4	114.6	82.7	103.2	100	104.7	95.3	-	1.09864	0.309027
Q9NQW7	XPNPEP1	Xaa-Pro aminopeptidase 1 OS=Homo sapiens OX=9606 GN=XPNPEP1 PE=1 SV=3	High	21	13	19	13	623	69.9	5.67	111.7	96.4	106	100.8	95.5	89.6	104.7	95.3	-	1.09864	0.163384
Q9BPX7	C7orf25	UPF0415 protein C7orf25 OS=Homo sapiens OX=9606 GN=C7orf25 PE=1 SV=1	Medium	2	1	1	1	421	46.4	6.42	109.5	108.1	96.5	92.6	100.3	93	104.7	95.3	-	1.09864	0.122953
Q13838	DDX39B	Spliceosome RNA helicase DDX39B OS=Homo sapiens OX=9606 GN=DDX39B PE=1 SV=1	High	28	13	33	4	428	49	5.67	100.4	106.5	107.2	100	92.7	93.2	104.7	95.3	-	1.09864	0.0422925
P41208	CETN2	Centrin-2 OS=Homo sapiens OX=9606 GN=CETN2 PE=1 SV=1	High	31	5	7	5	172	19.7	5	108.8	102.1	103.1	107.7	86.1	92.1	104.667	95.3	-	1.09829	0.238532
Q9Y6A4	CFAP20	Cilia- and flagella-associated protein 20 OS=Homo sapiens OX=9606 GN=CFAP20 PE=1 SV=1	High	20	4	7	4	193	22.8	9.76	100.8	115.6	97.6	97.6	97	91.3	104.667	95.3	-	1.09829	0.187363
P25788	PSMA3	Proteasome subunit alpha type-3 OS=Homo sapiens OX=9606 GN=PSMA3 PE=1 SV=2	High	44	13	21	13	255	28.4	5.33	113.5	92.5	108.1	95.5	99.7	90.8	104.7	95.3333	-	1.09825	0.240457
P40925	MDH1	Malate dehydrogenase, cytoplasmic OS=Homo sapiens OX=9606 GN=MDH1 PE=1 SV=4	High	41	15	55	15	334	36.4	7.36	110.7	105.6	97.8	96	92.6	97.4	104.7	95.3333	-	1.09825	0.0798748
Q8IZ83	ALDH16A1	Aldehyde dehydrogenase family 16 member A1 OS=Homo sapiens OX=9606 GN=ALDH16A1 PE=1 SV=2	High	18	10	16	10	802	85.1	6.79	107.4	100.1	106.5	93.9	92.7	99.4	104.667	95.3333	-	1.0979	0.0390678
Q92520	FAM3C	Protein FAM3C OS=Homo sapiens OX=9606 GN=FAM3C PE=1 SV=1	High	39	7	15	7	227	24.7	8.29	106.3	93	114.7	85.9	105.3	94.8	104.667	95.3333	-	1.0979	0.331151
Q14697	GANAB	Neutral alpha-glucosidase AB OS=Homo sapiens OX=9606 GN=GANAB PE=1 SV=3	High	26	24	49	24	944	106.8	6.14	111.2	94.8	108	87.7	105.5	92.8	104.667	95.3333	-	1.0979	0.269855
Q68DQ2	CRYBG3	Very large A-kinase anchor protein OS=Homo sapiens OX=9606 GN=CRYBG3 PE=1 SV=3	High	0	1	1	1	2970	330.4	5.2	108.9	101.6	103.5	95.2	93.9	96.9	104.667	95.3333	-	1.0979	0.016581
Q13308	PTK7	Inactive tyrosine-protein kinase 7 OS=Homo sapiens OX=9606 GN=PTK7 PE=1 SV=2	High	21	21	25	21	1070	118.3	7.09	96.8	116	101.2	90.7	98.6	96.7	104.667	95.3333	-	1.0979	0.211202
Q07065	CKAP4	Cytoskeleton-associated protein 4 OS=Homo sapiens OX=9606 GN=CKAP4 PE=1 SV=2	High	51	27	62	27	602	66	5.92	92.9	93	128.1	80.4	110.2	95.4	104.667	95.3333	-	1.0979	0.555759
P46459	NSF	Vesicle-fusing ATPase OS=Homo sapiens OX=9606 GN=NSF PE=1 SV=3	High	35	25	47	24	744	82.5	6.95	105.8	100.5	107.8	91	103	92.1	104.7	95.3667	-	1.09787	0.101523
P51580	TPMT	Thiopurine S-methyltransferase OS=Homo sapiens OX=9606 GN=TPMT PE=1 SV=1	High	18	4	7	4	245	28.2	6.23	94.1	86.4	133.6	90.7	99.5	95.9	104.7	95.3667	-	1.09787	0.563559
Q13283	G3BP1	Ras GTPase-activating protein-binding protein 1 OS=Homo sapiens OX=9606 GN=G3BP1 PE=1 SV=1	High	21	7	11	7	466	52.1	5.52	115	92.1	106.8	93.1	103.4	89.5	104.633	95.3333	-	1.09755	0.303742
P09871	C1S	Complement C1s subcomponent OS=Homo sapiens OX=9606 GN=C1S PE=1 SV=1	High	27	13	17	12	688	76.6	4.96	85.1	114.2	114.6	100.3	93	92.7	104.633	95.3333	-	1.09755	0.408355
Q15813	TBCE	Tubulin-specific chaperone E OS=Homo sapiens OX=9606 GN=TBCE PE=1 SV=1	High	4	2	2	2	527	59.3	6.76	103.7	108.4	101.9	94.3	105.5	86.3	104.667	95.3667	-	1.09752	0.189832
Q13057	COASY	Bifunctional coenzyme A synthase OS=Homo sapiens OX=9606 GN=COASY PE=1 SV=4	High	9	5	9	5	564	62.3	6.99	102.2	98.9	112.9	86.3	102.8	97	104.667	95.3667	-	1.09752	0.220994
Q8IXI1	RHOT2	Mitochondrial Rho GTPase 2 OS=Homo sapiens OX=9606 GN=RHOT2 PE=1 SV=2	High	19	7	8	5	618	68.1	5.86	109.6	103.1	101.3	96.7	93.2	96.2	104.667	95.3667	-	1.09752	0.0276608
Q9HBK9	AS3MT	Arsenite methyltransferase OS=Homo sapiens OX=9606 GN=AS3MT PE=1 SV=3	High	7	2	2	2	375	41.7	6.2	90.9	97.4	125.7	92.5	91.4	102.2	104.667	95.3667	-	1.09752	0.453781
P49754	VPS41	Vacuolar protein sorting-associated protein 41 homolog OS=Homo sapiens OX=9606 GN=VPS41 PE=1 SV=3	High	1	1	2	1	854	98.5	5.85	102.3	97	114.7	96.2	101.1	88.8	104.667	95.3667	-	1.09752	0.216739
P48047	ATP5PO	ATP synthase subunit O, mitochondrial OS=Homo sapiens OX=9606 GN=ATP5PO PE=1 SV=1	High	53	9	23	9	213	23.3	9.96	125	96.4	92.6	98.8	98.4	88.9	104.667	95.3667	-	1.09752	0.434803
P27449	ATP6V0C	V-type proton ATPase 16 kDa proteolipid subunit OS=Homo sapiens OX=9606 GN=ATP6V0C PE=1 SV=1	High	12	1	2	1	155	15.7	8.44	93.3	97.1	123.5	73.7	110.9	101.5	104.633	95.3667	-	1.09717	0.561645
Q14966	ZNF638	Zinc finger protein 638 OS=Homo sapiens OX=9606 GN=ZNF638 PE=1 SV=2	High	3	6	6	6	1978	220.5	6.38	119.2	98.3	96.4	96.4	95.8	93.9	104.633	95.3667	-	1.09717	0.275513
Q9NWS0	PIH1D1	PIH1 domain-containing protein 1 OS=Homo sapiens OX=9606 GN=PIH1D1 PE=1 SV=1	High	11	3	4	3	290	32.3	5.14	107	98.6	108.3	93.2	107.5	85.4	104.633	95.3667	-	1.09717	0.264658
P16671	CD36	Platelet glycoprotein 4 OS=Homo sapiens OX=9606 GN=CD36 PE=1 SV=2	High	3	1	1	1	472	53	7.96	94	103.4	116.5	103.8	90.6	91.8	104.633	95.4	-	1.09679	0.300279
Q9UBX7	KLK11	Kallikrein-11 OS=Homo sapiens OX=9606 GN=KLK11 PE=1 SV=2	High	10	3	4	3	282	31	8.94	90.6	77	146.3	82.8	88	115.4	104.633	95.4	-	1.09679	0.714293
P36776	LONP1	Lon protease homolog, mitochondrial OS=Homo sapiens OX=9606 GN=LONP1 PE=1 SV=2	High	27	22	35	22	959	106.4	6.39	114.9	98.5	100.5	91.2	101	94	104.633	95.4	-	1.09679	0.194515
P07225	PROS1	Vitamin K-dependent protein S OS=Homo sapiens OX=9606 GN=PROS1 PE=1 SV=1	High	12	8	8	8	676	75.1	5.67	101.1	115.5	97.2	97.7	91.8	96.7	104.6	95.4	-	1.09644	0.191271
P49184	DNASE1L1	Deoxyribonuclease-1-like 1 OS=Homo sapiens OX=9606 GN=DNASE1L1 PE=1 SV=1	High	17	4	4	4	302	33.9	5.74	107.6	91.5	114.7	95	99	92.2	104.6	95.4	-	1.09644	0.267112
A8MXV4	NUDT19	Nucleoside diphosphate-linked moiety X motif 19 OS=Homo sapiens OX=9606 GN=NUDT19 PE=1 SV=1	High	10	2	3	2	375	42.2	7.64	107.6	93.2	113	102.1	85.7	98.4	104.6	95.4	-	1.09644	0.299194
P14207	FOLR2	Folate receptor beta OS=Homo sapiens OX=9606 GN=FOLR2 PE=1 SV=4	High	11	2	2	2	255	29.3	7.53	129.2	87.8	96.8	94.2	83.8	108.3	104.6	95.4333	-	1.09605	0.559982
P36405	ARL3	ADP-ribosylation factor-like protein 3 OS=Homo sapiens OX=9606 GN=ARL3 PE=1 SV=2	High	42	6	7	6	182	20.4	7.24	88.8	118.1	106.9	102	86.4	97.9	104.6	95.4333	-	1.09605	0.399463
P08559	PDHA1	Pyruvate dehydrogenase E1 component subunit alpha, somatic form, mitochondrial OS=Homo sapiens OX=9606 GN=PDHA1 PE=1 SV=3	High	36	15	24	15	390	43.3	8.06	135.7	93.5	84.5	88.7	108.4	89.2	104.567	95.4333	-	1.0957	0.620824
P09525	ANXA4	Annexin A4 OS=Homo sapiens OX=9606 GN=ANXA4 PE=1 SV=4	High	58	19	42	18	319	35.9	6.13	93.3	92.2	128.2	96.8	95.4	94.1	104.567	95.4333	-	1.0957	0.48374
Q9UBU8	MORF4L1	Mortality factor 4-like protein 1 OS=Homo sapiens OX=9606 GN=MORF4L1 PE=1 SV=2	High	8	3	4	3	362	41.4	9.28	103.2	111.2	99.3	105.6	88.8	91.9	104.567	95.4333	-	1.0957	0.216986
P49419	ALDH7A1	Alpha-aminoadipic semialdehyde dehydrogenase OS=Homo sapiens OX=9606 GN=ALDH7A1 PE=1 SV=5	High	54	24	66	24	539	58.5	7.99	125	98.9	89.7	94.3	97.6	94.4	104.533	95.4333	-	1.09535	0.440123
Q8TBF2	PRXL2B	Prostamide/prostaglandin F synthase OS=Homo sapiens OX=9606 GN=PRXL2B PE=1 SV=1	High	9	2	2	2	198	21.2	6.67	102.3	113.7	97.7	101.1	92.7	92.6	104.567	95.4667	-	1.09532	0.175039
P51648	ALDH3A2	Aldehyde dehydrogenase family 3 member A2 OS=Homo sapiens OX=9606 GN=ALDH3A2 PE=1 SV=1	High	28	12	17	12	485	54.8	7.88	114.7	101.5	97.4	92.2	96.3	97.9	104.533	95.4667	-	1.09497	0.173883
Q8N442	GUF1	Translation factor GUF1, mitochondrial OS=Homo sapiens OX=9606 GN=GUF1 PE=1 SV=1	High	6	3	3	3	669	74.3	8.59	106.5	112.7	94.4	101.3	88.3	96.8	104.533	95.4667	-	1.09497	0.240771
O75306	NDUFS2	NADH dehydrogenase [ubiquinone] iron-sulfur protein 2, mitochondrial OS=Homo sapiens OX=9606 GN=NDUFS2 PE=1 SV=2	High	32	11	14	11	463	52.5	7.55	113.7	94.6	105.3	88.4	103	95	104.533	95.4667	-	1.09497	0.262302
P25705	ATP5F1A	ATP synthase subunit alpha, mitochondrial OS=Homo sapiens OX=9606 GN=ATP5F1A PE=1 SV=1	High	53	28	176	28	553	59.7	9.13	124.8	93.8	95	89	103.5	93.9	104.533	95.4667	-	1.09497	0.456007
P50416	CPT1A	Carnitine O-palmitoyltransferase 1, liver isoform OS=Homo sapiens OX=9606 GN=CPT1A PE=1 SV=2	High	20	14	19	14	773	88.3	8.65	104.1	94.2	115.3	92	106.7	87.7	104.533	95.4667	-	1.09497	0.34018
P61289	PSME3	Proteasome activator complex subunit 3 OS=Homo sapiens OX=9606 GN=PSME3 PE=1 SV=1	High	28	8	12	8	254	29.5	5.95	115.2	97.5	100.9	89.9	112	84.5	104.533	95.4667	-	1.09497	0.416236
Q16891	IMMT	MICOS complex subunit MIC60 OS=Homo sapiens OX=9606 GN=IMMT PE=1 SV=1	High	47	31	49	31	758	83.6	6.48	119.7	98.2	95.7	92.5	102.7	91.2	104.533	95.4667	-	1.09497	0.343241
Q9P0S9	TMEM14C	Transmembrane protein 14C OS=Homo sapiens OX=9606 GN=TMEM14C PE=1 SV=1	Medium	9	1	1	1	112	11.6	9.88	96.3	124.4	92.9	89.3	100.8	96.3	104.533	95.4667	-	1.09497	0.437675
O14936	CASK	Peripheral plasma membrane protein CASK OS=Homo sapiens OX=9606 GN=CASK PE=1 SV=3	High	20	16	18	16	926	105.1	6.43	109.5	104.4	99.6	94.4	95	97	104.5	95.4667	-	1.09462	0.0381305
Q9H490	PIGU	Phosphatidylinositol glycan anchor biosynthesis class U protein OS=Homo sapiens OX=9606 GN=PIGU PE=1 SV=3	High	7	3	3	3	435	50	7.72	92.9	109	111.6	96.3	99.4	90.7	104.5	95.4667	-	1.09462	0.229651
O95466	FMNL1	Formin-like protein 1 OS=Homo sapiens OX=9606 GN=FMNL1 PE=1 SV=3	High	8	8	9	8	1100	121.8	5.72	101.9	99.7	112	94.6	108.4	83.5	104.533	95.5	-	1.09459	0.329172
Q14690	PDCD11	Protein RRP5 homolog OS=Homo sapiens OX=9606 GN=PDCD11 PE=1 SV=3	High	6	9	10	9	1871	208.6	8.87	116.4	93.2	104	91	101.1	94.4	104.533	95.5	-	1.09459	0.285288
Q92841	DDX17	Probable ATP-dependent RNA helicase DDX17 OS=Homo sapiens OX=9606 GN=DDX17 PE=1 SV=2	High	33	23	46	17	729	80.2	8.27	90.9	101.2	121.5	96.4	98.9	91.2	104.533	95.5	-	1.09459	0.385048
Q86U42	PABPN1	Polyadenylate-binding protein 2 OS=Homo sapiens OX=9606 GN=PABPN1 PE=1 SV=3	High	20	7	10	7	306	32.7	5.06	111.8	105.6	96.2	94.7	103.8	88	104.533	95.5	-	1.09459	0.23361
P17900	GM2A	Ganglioside GM2 activator OS=Homo sapiens OX=9606 GN=GM2A PE=1 SV=4	High	19	4	6	4	193	20.8	5.31	117.1	100.7	95.8	104.5	92.5	89.5	104.533	95.5	-	1.09459	0.316873
P04066	FUCA1	Tissue alpha-L-fucosidase OS=Homo sapiens OX=9606 GN=FUCA1 PE=1 SV=4	High	20	8	12	8	466	53.7	6.84	107.9	114.7	90.9	81.4	97.6	107.5	104.5	95.5	-	1.09424	0.435259
O60513	B4GALT4	Beta-1,4-galactosyltransferase 4 OS=Homo sapiens OX=9606 GN=B4GALT4 PE=1 SV=1	High	8	2	2	2	344	40	9.07	94.5	95.5	123.5	99.5	95.8	91.2	104.5	95.5	-	1.09424	0.410519
P35754	GLRX	Glutaredoxin-1 OS=Homo sapiens OX=9606 GN=GLRX PE=1 SV=2	High	31	3	7	3	106	11.8	8.09	113.9	90.4	109.2	87.3	96.5	102.7	104.5	95.5	-	1.09424	0.347319
Q8IXB1	DNAJC10	DnaJ homolog subfamily C member 10 OS=Homo sapiens OX=9606 GN=DNAJC10 PE=1 SV=2	High	7	6	6	6	793	91	7.18	94	100.8	118.7	86.4	105	95.1	104.5	95.5	-	1.09424	0.379481
P51116	FXR2	Fragile X mental retardation syndrome-related protein 2 OS=Homo sapiens OX=9606 GN=FXR2 PE=1 SV=2	High	9	5	5	3	673	74.2	6.23	104.9	100.7	107.9	94.9	97.8	93.8	104.5	95.5	-	1.09424	0.0200787
P28290	ITPRID2	Protein ITPRID2 OS=Homo sapiens OX=9606 GN=ITPRID2 PE=1 SV=3	High	3	3	3	3	1259	138.3	5.19	100.6	110.1	102.7	99.6	97.8	89.2	104.467	95.5333	-	1.09351	0.107057
P01593	IGKV1D-33	Immunoglobulin kappa variable 1D-33 OS=Homo sapiens OX=9606 GN=IGKV1D-33 PE=1 SV=2	High	14	1	8	1	117	12.8	4.78	124.8	102.4	86.2	86.6	94.4	105.6	104.467	95.5333	-	1.09351	0.513525
Q5EB52	MEST	Mesoderm-specific transcript homolog protein OS=Homo sapiens OX=9606 GN=MEST PE=2 SV=2	Low	2	1	1	1	335	38.8	9.74	97.2	98.1	118.1	98.4	92.9	95.3	104.467	95.5333	-	1.09351	0.271238
P13928	ANXA8	Annexin A8 OS=Homo sapiens OX=9606 GN=ANXA8 PE=1 SV=3	High	31	9	10	2	327	36.9	5.78	114.7	152.5	46.2	83.2	116.8	86.6	104.467	95.5333	-	1.09351	0.799371
P61158	ACTR3	Actin-related protein 3 OS=Homo sapiens OX=9606 GN=ACTR3 PE=1 SV=3	High	45	17	44	17	418	47.3	5.88	94.6	100.5	118.3	96.9	100.1	89.6	104.467	95.5333	-	1.09351	0.314403
P23368	ME2	NAD-dependent malic enzyme, mitochondrial OS=Homo sapiens OX=9606 GN=ME2 PE=1 SV=1	High	37	16	24	16	584	65.4	7.61	106.8	100.8	105.7	94.8	98.2	93.6	104.433	95.5333	-	1.09316	0.0180499
Q75T13	PGAP1	GPI inositol-deacylase OS=Homo sapiens OX=9606 GN=PGAP1 PE=1 SV=1	High	1	1	1	1	922	105.3	9.01	99.7	119.8	93.9	93.2	99.8	93.7	104.467	95.5667	-	1.09313	0.335091
Q9Y2W1	THRAP3	Thyroid hormone receptor-associated protein 3 OS=Homo sapiens OX=9606 GN=THRAP3 PE=1 SV=2	High	10	10	14	10	955	108.6	10.15	111.1	101.7	100.6	94.1	108.8	83.8	104.467	95.5667	-	1.09313	0.327349
Q6PIU2	NCEH1	Neutral cholesterol ester hydrolase 1 OS=Homo sapiens OX=9606 GN=NCEH1 PE=1 SV=3	High	22	6	7	6	408	45.8	7.23	105.5	89.5	118.4	92.1	102.9	91.7	104.467	95.5667	-	1.09313	0.384772
Q92696	RABGGTA	Geranylgeranyl transferase type-2 subunit alpha OS=Homo sapiens OX=9606 GN=RABGGTA PE=1 SV=2	High	30	15	19	15	567	65	5.67	106.5	100.5	106.2	88	99.3	99.3	104.4	95.5333	-	1.09281	0.104828
P01033	TIMP1	Metalloproteinase inhibitor 1 OS=Homo sapiens OX=9606 GN=TIMP1 PE=1 SV=1	High	15	3	3	3	207	23.2	8.1	104.6	92.7	116	89.1	80.5	117.1	104.433	95.5667	-	1.09278	0.530725
Q9NSC5	HOMER3	Homer protein homolog 3 OS=Homo sapiens OX=9606 GN=HOMER3 PE=1 SV=2	High	7	2	2	2	361	39.8	5.45	108.4	100.8	104.1	97.2	94	95.5	104.433	95.5667	-	1.09278	0.0205589
Q02790	FKBP4	Peptidyl-prolyl cis-trans isomerase FKBP4 OS=Homo sapiens OX=9606 GN=FKBP4 PE=1 SV=3	High	31	11	19	11	459	51.8	5.43	97.5	95.6	120.2	86.8	100.4	99.5	104.433	95.5667	-	1.09278	0.382231
Q96PC5	MIA2	Melanoma inhibitory activity protein 2 OS=Homo sapiens OX=9606 GN=MIA2 PE=1 SV=4	High	7	9	10	9	1412	159.7	4.69	99	94.8	119.4	82.8	103.3	100.6	104.4	95.5667	-	1.09243	0.424976
O14818	PSMA7	Proteasome subunit alpha type-7 OS=Homo sapiens OX=9606 GN=PSMA7 PE=1 SV=1	High	47	11	26	11	248	27.9	8.46	113.6	97.4	102.2	92.9	102.2	91.6	104.4	95.5667	-	1.09243	0.205557
O15120	AGPAT2	1-acyl-sn-glycerol-3-phosphate acyltransferase beta OS=Homo sapiens OX=9606 GN=AGPAT2 PE=1 SV=1	Medium	3	1	1	1	278	30.9	9.01	111.5	106.3	95.5	87.4	110.8	88.6	104.433	95.6	-	1.0924	0.379485
P15586	GNS	N-acetylglucosamine-6-sulfatase OS=Homo sapiens OX=9606 GN=GNS PE=1 SV=3	High	12	6	11	6	552	62	8.31	117.3	107.9	88.1	101.6	98.9	86.3	104.433	95.6	-	1.0924	0.418911
O00161	SNAP23	Synaptosomal-associated protein 23 OS=Homo sapiens OX=9606 GN=SNAP23 PE=1 SV=1	High	32	5	11	5	211	23.3	5.01	98.7	99	115.6	93.6	103.7	89.5	104.433	95.6	-	1.0924	0.275485
Q4LE39	ARID4B	AT-rich interactive domain-containing protein 4B OS=Homo sapiens OX=9606 GN=ARID4B PE=1 SV=2	Medium	1	1	1	1	1312	147.7	5.12	95.4	101.4	116.5	92.5	102.4	91.9	104.433	95.6	-	1.0924	0.283739
Q96RP9	GFM1	Elongation factor G, mitochondrial OS=Homo sapiens OX=9606 GN=GFM1 PE=1 SV=2	High	20	13	15	13	751	83.4	7.01	117.4	95.6	100.2	94.9	95.1	96.8	104.4	95.6	-	1.09205	0.257001
Q9BV38	WDR18	WD repeat-containing protein 18 OS=Homo sapiens OX=9606 GN=WDR18 PE=1 SV=2	High	11	5	5	5	432	47.4	6.7	109.2	105.4	98.6	92.5	103.9	90.4	104.4	95.6	-	1.09205	0.166836
Q68CQ4	DIEXF	Digestive organ expansion factor homolog OS=Homo sapiens OX=9606 GN=DIEXF PE=1 SV=2	Medium	2	1	1	1	756	87	5.88	103.1	96	114.1	88.6	98.1	100.1	104.4	95.6	-	1.09205	0.237979
Q9BPW8	NIPSNAP1	Protein NipSnap homolog 1 OS=Homo sapiens OX=9606 GN=NIPSNAP1 PE=1 SV=1	High	21	6	9	5	284	33.3	9.31	112.1	98.5	102.6	96	97.4	93.4	104.4	95.6	-	1.09205	0.103909
P06312	IGKV4-1	Immunoglobulin kappa variable 4-1 OS=Homo sapiens OX=9606 GN=IGKV4-1 PE=1 SV=1	High	22	2	5	2	121	13.4	5.25	123.4	93.2	96.6	118	83.2	85.6	104.4	95.6	-	1.09205	0.582536
Q9NZL9	MAT2B	Methionine adenosyltransferase 2 subunit beta OS=Homo sapiens OX=9606 GN=MAT2B PE=1 SV=1	High	33	8	15	8	334	37.5	7.36	110.1	98.6	104.5	95.4	93.4	98	104.4	95.6	-	1.09205	0.0696918
P67809	YBX1	Y-box-binding protein 1 OS=Homo sapiens OX=9606 GN=YBX1 PE=1 SV=3	High	14	3	6	1	324	35.9	9.88	111.3	101.2	100.6	88.8	99.1	98.9	104.367	95.6	-	1.0917	0.145532
P08574	CYC1	Cytochrome c1, heme protein, mitochondrial OS=Homo sapiens OX=9606 GN=CYC1 PE=1 SV=3	High	16	4	9	4	325	35.4	9	131.9	84	97.2	88.6	105.7	92.5	104.367	95.6	-	1.0917	0.594832
O95433	AHSA1	Activator of 90 kDa heat shock protein ATPase homolog 1 OS=Homo sapiens OX=9606 GN=AHSA1 PE=1 SV=1	High	33	9	11	9	338	38.3	5.53	97.2	103.9	112.1	101.7	92.8	92.4	104.4	95.6333	-	1.09167	0.171574
Q9UIC8	LCMT1	Leucine carboxyl methyltransferase 1 OS=Homo sapiens OX=9606 GN=LCMT1 PE=1 SV=2	High	6	2	2	2	334	38.4	6.04	94.7	114.3	104.2	99.9	91.1	95.9	104.4	95.6333	-	1.09167	0.230536
Q9Y6W3	CAPN7	Calpain-7 OS=Homo sapiens OX=9606 GN=CAPN7 PE=1 SV=1	High	3	2	2	2	813	92.6	7.65	107.8	109.2	96.2	86	103.6	97.3	104.4	95.6333	-	1.09167	0.254441
Q99848	EBNA1BP2	Probable rRNA-processing protein EBP2 OS=Homo sapiens OX=9606 GN=EBNA1BP2 PE=1 SV=2	High	7	2	2	2	306	34.8	10.1	115.1	102.2	95.8	100	93.6	93.3	104.367	95.6333	-	1.09132	0.224355
O00193	SMAP	Small acidic protein OS=Homo sapiens OX=9606 GN=SMAP PE=1 SV=1	High	13	2	4	2	183	20.3	4.72	101.8	90.4	120.9	94.7	108.2	84	104.367	95.6333	-	1.09132	0.483534
Q8TF42	UBASH3B	Ubiquitin-associated and SH3 domain-containing protein B OS=Homo sapiens OX=9606 GN=UBASH3B PE=1 SV=2	High	4	2	2	2	649	72.6	6.93	103.7	100.4	109	103.2	96.2	87.5	104.367	95.6333	-	1.09132	0.167469
O75436	VPS26A	Vacuolar protein sorting-associated protein 26A OS=Homo sapiens OX=9606 GN=VPS26A PE=1 SV=2	High	34	9	16	8	327	38.1	6.57	100.9	109.8	102.4	93.6	99.2	94.1	104.367	95.6333	-	1.09132	0.0563137
Q13405	MRPL49	39S ribosomal protein L49, mitochondrial OS=Homo sapiens OX=9606 GN=MRPL49 PE=1 SV=1	High	35	5	7	5	166	19.2	9.45	116.3	96.9	99.8	86	107.1	93.8	104.333	95.6333	-	1.09097	0.370333
P11234	RALB	Ras-related protein Ral-B OS=Homo sapiens OX=9606 GN=RALB PE=1 SV=1	High	32	5	8	2	206	23.4	6.62	109.9	98.1	105	100	92.6	94.3	104.333	95.6333	-	1.09097	0.100489
P49321	NASP	Nuclear autoantigenic sperm protein OS=Homo sapiens OX=9606 GN=NASP PE=1 SV=2	High	9	7	9	7	788	85.2	4.3	104.7	108.8	99.5	112.6	89.5	84.8	104.333	95.6333	-	1.09097	0.388581
P14550	AKR1A1	Aldo-keto reductase family 1 member A1 OS=Homo sapiens OX=9606 GN=AKR1A1 PE=1 SV=3	High	62	19	60	18	325	36.6	6.79	105	98.7	109.3	93.9	96.5	96.5	104.333	95.6333	-	1.09097	0.0529502
O00533	CHL1	Neural cell adhesion molecule L1-like protein OS=Homo sapiens OX=9606 GN=CHL1 PE=1 SV=4	High	13	10	13	10	1208	135	5.76	102.5	109.7	100.8	99	94.4	93.5	104.333	95.6333	-	1.09097	0.0537993
Q9Y3D7	PAM16	Mitochondrial import inner membrane translocase subunit TIM16 OS=Homo sapiens OX=9606 GN=PAM16 PE=1 SV=2	High	26	2	2	2	125	13.8	9.7	121.5	92.1	99.5	91.5	101.9	93.6	104.367	95.6667	-	1.09094	0.406279
O95292	VAPB	Vesicle-associated membrane protein-associated protein B/C OS=Homo sapiens OX=9606 GN=VAPB PE=1 SV=3	High	60	14	18	13	243	27.2	7.3	112.4	100.5	100.2	95.7	100.8	90.5	104.367	95.6667	-	1.09094	0.156725
Q5VIR6	VPS53	Vacuolar protein sorting-associated protein 53 homolog OS=Homo sapiens OX=9606 GN=VPS53 PE=1 SV=1	High	9	5	8	5	699	79.6	6.02	101.5	106.2	105.3	91.7	98.5	96.8	104.333	95.6667	-	1.09059	0.0256542
Q9UBG0	MRC2	C-type mannose receptor 2 OS=Homo sapiens OX=9606 GN=MRC2 PE=1 SV=2	High	16	18	26	18	1479	166.6	5.83	114.4	116.5	82.1	99.6	95.2	92.2	104.333	95.6667	-	1.09059	0.487262
Q16254	E2F4	Transcription factor E2F4 OS=Homo sapiens OX=9606 GN=E2F4 PE=1 SV=2	Low	2	1	1	1	413	43.9	4.75	108.8	109.8	94.4	97.2	96.4	93.4	104.333	95.6667	-	1.09059	0.164977
Q9NW81	DMAC2	Distal membrane-arm assembly complex protein 2 OS=Homo sapiens OX=9606 GN=DMAC2 PE=1 SV=3	High	7	1	1	1	257	29.2	6.43	133.3	94.3	85.4	91.7	91	104.3	104.333	95.6667	-	1.09059	0.60207
P11387	TOP1	DNA topoisomerase 1 OS=Homo sapiens OX=9606 GN=TOP1 PE=1 SV=2	High	25	20	26	19	765	90.7	9.31	104.6	96.7	111.7	94.4	103.2	89.4	104.333	95.6667	-	1.09059	0.21701
O75347	TBCA	Tubulin-specific chaperone A OS=Homo sapiens OX=9606 GN=TBCA PE=1 SV=3	High	52	8	14	8	108	12.8	5.29	96.7	102.3	113.9	96.5	101.2	89.3	104.3	95.6667	-	1.09024	0.232056
P82914	MRPS15	28S ribosomal protein S15, mitochondrial OS=Homo sapiens OX=9606 GN=MRPS15 PE=1 SV=1	High	14	4	4	4	257	29.8	10.48	117.9	104.1	90.9	83.2	113.1	90.7	104.3	95.6667	-	1.09024	0.508065
Q0VGL1	LAMTOR4	Ragulator complex protein LAMTOR4 OS=Homo sapiens OX=9606 GN=LAMTOR4 PE=1 SV=1	Medium	7	1	3	1	99	10.7	6.54	101.4	91.6	119.9	93.5	95.8	97.7	104.3	95.6667	-	1.09024	0.361403
Q96BJ8	ELMO3	Engulfment and cell motility protein 3 OS=Homo sapiens OX=9606 GN=ELMO3 PE=1 SV=3	High	2	1	1	1	720	81.4	6.3	110.2	102.7	100	84	112.8	90.2	104.3	95.6667	-	1.09024	0.404329
Q8WUB8	PHF10	PHD finger protein 10 OS=Homo sapiens OX=9606 GN=PHF10 PE=1 SV=3	High	2	1	2	1	498	56	6.62	88.3	95.7	129	98.8	90.1	98.2	104.333	95.7	-	1.09021	0.537809
Q9HCB6	SPON1	Spondin-1 OS=Homo sapiens OX=9606 GN=SPON1 PE=1 SV=2	High	11	7	10	7	807	90.9	6.11	84.3	139.8	88.9	88.6	99.8	98.7	104.333	95.7	-	1.09021	0.658896
O14562	UBFD1	Ubiquitin domain-containing protein UBFD1 OS=Homo sapiens OX=9606 GN=UBFD1 PE=1 SV=2	High	4	1	2	1	309	33.4	5.77	99.1	97.5	116.4	98.5	95.9	92.7	104.333	95.7	-	1.09021	0.241145
Q6UVY6	MOXD1	DBH-like monooxygenase protein 1 OS=Homo sapiens OX=9606 GN=MOXD1 PE=1 SV=1	High	6	3	3	3	613	69.6	6.43	94.9	106.1	112	96	98.6	92.5	104.333	95.7	-	1.09021	0.179761
P52735	VAV2	Guanine nucleotide exchange factor VAV2 OS=Homo sapiens OX=9606 GN=VAV2 PE=1 SV=2	High	4	3	4	3	878	101.2	7.08	106.3	102.3	104.3	96.8	98	92.3	104.3	95.7	-	1.08986	0.0145347
A8MWD9	SNRPGP15	Putative small nuclear ribonucleoprotein G-like protein 15 OS=Homo sapiens OX=9606 GN=SNRPGP15 PE=5 SV=2	High	34	3	7	3	76	8.5	8.84	104.9	106.4	101.6	88.3	108.8	90	104.3	95.7	-	1.08986	0.269791
Q96PY5	FMNL2	Formin-like protein 2 OS=Homo sapiens OX=9606 GN=FMNL2 PE=1 SV=3	High	5	5	6	3	1086	123.2	7.4	99.9	114	99	98.3	90.3	98.5	104.3	95.7	-	1.08986	0.196649
P55160	NCKAP1L	Nck-associated protein 1-like OS=Homo sapiens OX=9606 GN=NCKAP1L PE=1 SV=3	High	8	8	8	8	1127	128.1	6.86	107.6	98.9	106.3	96.1	101.1	89.9	104.267	95.7	-	1.08952	0.1124
P08575	PTPRC	Receptor-type tyrosine-protein phosphatase C OS=Homo sapiens OX=9606 GN=PTPRC PE=1 SV=3	High	18	22	36	22	1306	147.4	6.15	105.9	98.6	108.4	98.5	104.6	84.1	104.3	95.7333	-	1.08948	0.273282
Q06330	RBPJ	Recombining binding protein suppressor of hairless OS=Homo sapiens OX=9606 GN=RBPJ PE=1 SV=3	High	4	2	2	2	500	55.6	7.18	100.2	100.5	112.2	95.2	97	95	104.3	95.7333	-	1.08948	0.0990099
Q9NRY6	PLSCR3	Phospholipid scramblase 3 OS=Homo sapiens OX=9606 GN=PLSCR3 PE=1 SV=2	High	7	2	2	2	295	31.6	6.65	87.3	122.4	103.2	99.3	89.6	98.3	104.3	95.7333	-	1.08948	0.464492
Q16718	NDUFA5	NADH dehydrogenase [ubiquinone] 1 alpha subcomplex subunit 5 OS=Homo sapiens OX=9606 GN=NDUFA5 PE=1 SV=3	High	52	4	6	4	116	13.5	5.99	112.6	94.8	105.4	82.5	109.9	94.8	104.267	95.7333	-	1.08914	0.418073
Q5VTR2	RNF20	E3 ubiquitin-protein ligase BRE1A OS=Homo sapiens OX=9606 GN=RNF20 PE=1 SV=2	High	10	9	12	7	975	113.6	5.94	87.8	109	116	103.4	92.2	91.6	104.267	95.7333	-	1.08914	0.411027
Q9P258	RCC2	Protein RCC2 OS=Homo sapiens OX=9606 GN=RCC2 PE=1 SV=2	High	25	11	13	11	522	56	8.78	103.5	105.9	103.4	99.6	100	87.6	104.267	95.7333	-	1.08914	0.108891
Q13488	TCIRG1	V-type proton ATPase 116 kDa subunit a isoform 3 OS=Homo sapiens OX=9606 GN=TCIRG1 PE=1 SV=3	High	6	5	5	5	830	92.9	7.12	101	91.4	120.4	84.5	113.4	89.3	104.267	95.7333	-	1.08914	0.527824
P12268	IMPDH2	Inosine-5'-monophosphate dehydrogenase 2 OS=Homo sapiens OX=9606 GN=IMPDH2 PE=1 SV=2	High	33	16	27	15	514	55.8	6.9	100.5	107.8	104.5	89.2	111.2	86.8	104.267	95.7333	-	1.08914	0.348681
O43272	PRODH	Proline dehydrogenase 1, mitochondrial OS=Homo sapiens OX=9606 GN=PRODH PE=1 SV=3	High	2	1	2	1	600	68	7.87	103.7	75.6	133.4	98.9	88.5	99.8	104.233	95.7333	-	1.08879	0.644783
O15144	ARPC2	Actin-related protein 2/3 complex subunit 2 OS=Homo sapiens OX=9606 GN=ARPC2 PE=1 SV=1	High	46	16	36	16	300	34.3	7.36	102.7	96.5	113.5	95.3	98.6	93.3	104.233	95.7333	-	1.08879	0.177588
Q02539	H1-1	Histone H1.1 OS=Homo sapiens OX=9606 GN=H1-1 PE=1 SV=3	High	17	5	37	1	215	21.8	10.99	124	106.1	82.7	94.2	95	98.1	104.267	95.7667	-	1.08876	0.518376
P07942	LAMB1	Laminin subunit beta-1 OS=Homo sapiens OX=9606 GN=LAMB1 PE=1 SV=2	High	20	32	56	32	1786	197.9	4.94	76.2	112.6	123.9	88.1	101.7	97.5	104.233	95.7667	-	1.08841	0.601251
O00505	KPNA3	Importin subunit alpha-4 OS=Homo sapiens OX=9606 GN=KPNA3 PE=1 SV=2	High	13	6	10	3	521	57.8	4.94	110.9	82.3	119.5	104.6	87.1	95.6	104.233	95.7667	-	1.08841	0.529937
Q9BXV9	GON7	EKC/KEOPS complex subunit GON7 OS=Homo sapiens OX=9606 GN=GON7 PE=1 SV=2	High	57	3	4	3	100	10.9	4.27	101.4	102.7	108.6	92.2	96.2	98.9	104.233	95.7667	-	1.08841	0.0454136
Q9UIW2	PLXNA1	Plexin-A1 OS=Homo sapiens OX=9606 GN=PLXNA1 PE=1 SV=3	High	1	2	2	1	1896	210.9	6.92	108.9	97.4	106.4	89.2	99.4	98.7	104.233	95.7667	-	1.08841	0.152357
Q5JS37	NHLRC3	NHL repeat-containing protein 3 OS=Homo sapiens OX=9606 GN=NHLRC3 PE=2 SV=1	Medium	2	1	2	1	347	38.3	6.43	103.8	99.2	109.7	88.2	108.9	90.2	104.233	95.7667	-	1.08841	0.308247
Q9BX68	HINT2	Histidine triad nucleotide-binding protein 2, mitochondrial OS=Homo sapiens OX=9606 GN=HINT2 PE=1 SV=1	High	46	5	12	5	163	17.2	9.16	121.7	93.9	97.1	93	97.4	96.9	104.233	95.7667	-	1.08841	0.394907
P49458	SRP9	Signal recognition particle 9 kDa protein OS=Homo sapiens OX=9606 GN=SRP9 PE=1 SV=2	High	55	5	9	5	86	10.1	7.97	94.7	113.4	104.5	88	110	89.3	104.2	95.7667	-	1.08806	0.399001
Q9BYX2	TBC1D2	TBC1 domain family member 2A OS=Homo sapiens OX=9606 GN=TBC1D2 PE=1 SV=3	High	2	1	1	1	928	105.3	6.58	110.8	89.2	112.7	100.1	93	94.3	104.233	95.8	-	1.08803	0.342969
O15264	MAPK13	Mitogen-activated protein kinase 13 OS=Homo sapiens OX=9606 GN=MAPK13 PE=1 SV=1	High	8	3	5	2	365	42.1	8.38	102.3	98.2	112.1	91.4	95.7	100.3	104.2	95.8	-	1.08768	0.158893
Q9NTK5	OLA1	Obg-like ATPase 1 OS=Homo sapiens OX=9606 GN=OLA1 PE=1 SV=2	High	27	10	17	10	396	44.7	7.81	103.6	103	106	94.8	100	92.6	104.2	95.8	-	1.08768	0.0241681
Q8N142	ADSS1	Adenylosuccinate synthetase isozyme 1 OS=Homo sapiens OX=9606 GN=ADSS1 PE=1 SV=1	High	8	3	3	3	457	50.2	8.59	108.4	100.3	103.8	92.4	84.9	110.1	104.167	95.8	-	1.08733	0.345481
Q9NVH6	TMLHE	Trimethyllysine dioxygenase, mitochondrial OS=Homo sapiens OX=9606 GN=TMLHE PE=1 SV=1	High	11	5	6	5	421	49.5	7.72	127.8	96.7	88.1	91.9	99.7	95.9	104.2	95.8333	-	1.0873	0.532651
P43405	SYK	Tyrosine-protein kinase SYK OS=Homo sapiens OX=9606 GN=SYK PE=1 SV=1	High	8	4	4	3	635	72	8.25	102.3	102.4	107.9	98.7	99.7	89.1	104.2	95.8333	-	1.0873	0.0956176
Q92990	GLMN	Glomulin OS=Homo sapiens OX=9606 GN=GLMN PE=1 SV=2	Medium	2	1	1	1	594	68.2	5.33	100.2	101.4	111	103.4	91.6	92.5	104.2	95.8333	-	1.0873	0.176574
Q9UHC6	CNTNAP2	Contactin-associated protein-like 2 OS=Homo sapiens OX=9606 GN=CNTNAP2 PE=1 SV=1	High	2	2	3	1	1331	148.1	6.58	110.9	82.7	118.9	94.7	91.6	101.2	104.167	95.8333	-	1.08696	0.503093
O15294	OGT	UDP-N-acetylglucosamine--peptide N-acetylglucosaminyltransferase 110 kDa subunit OS=Homo sapiens OX=9606 GN=OGT PE=1 SV=3	High	7	7	8	7	1046	116.9	6.7	104.6	105.3	102.6	101.9	92	93.6	104.167	95.8333	-	1.08696	0.0584183
Q15113	PCOLCE	Procollagen C-endopeptidase enhancer 1 OS=Homo sapiens OX=9606 GN=PCOLCE PE=1 SV=2	High	34	11	15	11	449	47.9	7.43	97.4	123.5	91.6	99	86.5	102	104.167	95.8333	-	1.08696	0.487107
P49773	HINT1	Histidine triad nucleotide-binding protein 1 OS=Homo sapiens OX=9606 GN=HINT1 PE=1 SV=2	High	29	4	10	4	126	13.8	6.95	104.1	107.7	100.7	94.9	91.7	100.9	104.167	95.8333	-	1.08696	0.0687291
Q09161	NCBP1	Nuclear cap-binding protein subunit 1 OS=Homo sapiens OX=9606 GN=NCBP1 PE=1 SV=1	High	20	10	12	10	790	91.8	6.43	103	96.2	113.3	99.9	93.7	93.9	104.167	95.8333	-	1.08696	0.195705
Q9H9B4	SFXN1	Sideroflexin-1 OS=Homo sapiens OX=9606 GN=SFXN1 PE=1 SV=4	High	25	7	9	7	322	35.6	9.07	105.5	95	112	93.4	99.9	94.2	104.167	95.8333	-	1.08696	0.194897
Q96A72	MAGOHB	Protein mago nashi homolog 2 OS=Homo sapiens OX=9606 GN=MAGOHB PE=1 SV=1	High	26	3	6	3	148	17.3	6.39	103.9	107.9	100.7	94.5	111.2	81.8	104.167	95.8333	-	1.08696	0.395532
P09110	ACAA1	3-ketoacyl-CoA thiolase, peroxisomal OS=Homo sapiens OX=9606 GN=ACAA1 PE=1 SV=2	High	40	10	13	10	424	44.3	8.44	116.1	95.3	101	94	101.4	92.1	104.133	95.8333	-	1.08661	0.290685
Q8IVL6	P3H3	Prolyl 3-hydroxylase 3 OS=Homo sapiens OX=9606 GN=P3H3 PE=1 SV=1	Medium	1	1	1	1	736	81.8	6.32	89.8	111.1	111.6	93.4	102.8	91.4	104.167	95.8667	-	1.08658	0.358009
P48637	GSS	Glutathione synthetase OS=Homo sapiens OX=9606 GN=GSS PE=1 SV=1	High	44	17	37	17	474	52.4	5.92	108.1	103.8	100.6	94.3	93.9	99.4	104.167	95.8667	-	1.08658	0.0414988
Q9NR09	BIRC6	Baculoviral IAP repeat-containing protein 6 OS=Homo sapiens OX=9606 GN=BIRC6 PE=1 SV=2	High	1	2	2	2	4857	529.9	6.05	104.2	97.9	110.3	86.3	90.5	110.8	104.133	95.8667	-	1.08623	0.379169
P51159	RAB27A	Ras-related protein Rab-27A OS=Homo sapiens OX=9606 GN=RAB27A PE=1 SV=3	High	16	3	5	3	221	24.9	5.22	95.7	98.2	118.5	89.7	106.6	91.3	104.133	95.8667	-	1.08623	0.410679
O15021	MAST4	Microtubule-associated serine/threonine-protein kinase 4 OS=Homo sapiens OX=9606 GN=MAST4 PE=1 SV=4	High	1	2	3	1	2623	283.9	8.62	102.9	106.7	102.8	96	90.6	101	104.133	95.8667	-	1.08623	0.0645773
O43852	CALU	Calumenin OS=Homo sapiens OX=9606 GN=CALU PE=1 SV=2	High	44	10	18	10	315	37.1	4.64	98.6	89.4	124.4	94.7	98.7	94.2	104.133	95.8667	-	1.08623	0.477943
Q5M9N0	CCDC158	Coiled-coil domain-containing protein 158 OS=Homo sapiens OX=9606 GN=CCDC158 PE=2 SV=2	Low	1	1	1	1	1113	127.1	6.46	116.2	96.2	99.9	110.2	92.2	85.2	104.1	95.8667	-	1.08588	0.441777
P47712	PLA2G4A	Cytosolic phospholipase A2 OS=Homo sapiens OX=9606 GN=PLA2G4A PE=1 SV=2	High	7	5	5	5	749	85.2	5.38	108.1	108.7	95.5	95.9	94.8	96.9	104.1	95.8667	-	1.08588	0.131074
Q16706	MAN2A1	Alpha-mannosidase 2 OS=Homo sapiens OX=9606 GN=MAN2A1 PE=1 SV=2	High	8	9	12	9	1144	131.1	7.58	103.5	90.5	118.3	93.2	103.6	90.8	104.1	95.8667	-	1.08588	0.409194
Q9BW92	TARS2	Threonine--tRNA ligase, mitochondrial OS=Homo sapiens OX=9606 GN=TARS2 PE=1 SV=1	High	13	9	12	9	718	81	7.3	113.2	95.6	103.5	98.7	97.8	91.1	104.1	95.8667	-	1.08588	0.217179
P42025	ACTR1B	Beta-centractin OS=Homo sapiens OX=9606 GN=ACTR1B PE=1 SV=1	High	20	7	13	2	376	42.3	6.4	103.7	107.6	101	81.4	107.1	99.1	104.1	95.8667	-	1.08588	0.352406
P46926	GNPDA1	Glucosamine-6-phosphate isomerase 1 OS=Homo sapiens OX=9606 GN=GNPDA1 PE=1 SV=1	High	36	8	13	4	289	32.6	6.92	116.5	107.7	88.2	103.3	91.9	92.5	104.133	95.9	-	1.08585	0.418885
O43688	PLPP2	Phospholipid phosphatase 2 OS=Homo sapiens OX=9606 GN=PLPP2 PE=1 SV=1	High	7	2	2	2	288	32.6	8.35	98.5	116.6	97.3	87.1	95.5	105.1	104.133	95.9	-	1.08585	0.368211
O75223	GGCT	Gamma-glutamylcyclotransferase OS=Homo sapiens OX=9606 GN=GGCT PE=1 SV=1	High	39	6	9	6	188	21	5.14	98.6	101	112.8	97	89.5	101.2	104.133	95.9	-	1.08585	0.213096
P20700	LMNB1	Lamin-B1 OS=Homo sapiens OX=9606 GN=LMNB1 PE=1 SV=2	High	57	33	73	30	586	66.4	5.16	104.6	102.3	105.3	97.9	106.5	83.2	104.067	95.8667	-	1.08554	0.298137
O15145	ARPC3	Actin-related protein 2/3 complex subunit 3 OS=Homo sapiens OX=9606 GN=ARPC3 PE=1 SV=3	High	23	5	15	5	178	20.5	8.59	100.6	97.9	113.8	98.9	96.8	92	104.1	95.9	-	1.08551	0.19807
Q5JTJ3	COA6	Cytochrome c oxidase assembly factor 6 homolog OS=Homo sapiens OX=9606 GN=COA6 PE=1 SV=1	High	27	3	3	3	125	14.1	8.25	119.3	87.2	105.8	97.6	95.1	95	104.1	95.9	-	1.08551	0.429734
Q9NVH0	EXD2	Exonuclease 3'-5' domain-containing protein 2 OS=Homo sapiens OX=9606 GN=EXD2 PE=1 SV=2	High	7	4	5	4	621	70.3	8.32	105.8	103	103.5	88.7	100.3	98.7	104.1	95.9	-	1.08551	0.0928498
Q8IVB5	LIX1L	LIX1-like protein OS=Homo sapiens OX=9606 GN=LIX1L PE=2 SV=1	High	8	3	3	3	337	36.5	8.56	110.5	98.8	103	96.1	100	91.6	104.1	95.9	-	1.08551	0.12231
Q16850	CYP51A1	Lanosterol 14-alpha demethylase OS=Homo sapiens OX=9606 GN=CYP51A1 PE=1 SV=3	High	10	4	4	4	503	56.8	8.53	94.9	125.7	91.7	94	94.4	99.3	104.1	95.9	-	1.08551	0.496408
O95365	ZBTB7A	Zinc finger and BTB domain-containing protein 7A OS=Homo sapiens OX=9606 GN=ZBTB7A PE=1 SV=1	High	4	1	1	1	584	61.4	5.19	99.8	100.2	112.3	98.7	96.2	92.8	104.1	95.9	-	1.08551	0.138743
P02749	APOH	Beta-2-glycoprotein 1 OS=Homo sapiens OX=9606 GN=APOH PE=1 SV=3	High	44	11	29	11	345	38.3	7.97	83	135.4	93.9	88.9	105.8	93	104.1	95.9	-	1.08551	0.650177
Q13617	CUL2	Cullin-2 OS=Homo sapiens OX=9606 GN=CUL2 PE=1 SV=2	High	15	11	14	11	745	86.9	6.92	99.3	100.4	112.6	98.9	94.4	94.4	104.1	95.9	-	1.08551	0.143723
Q15154	PCM1	Pericentriolar material 1 protein OS=Homo sapiens OX=9606 GN=PCM1 PE=1 SV=5	High	2	4	5	4	2024	228.4	5.02	106.2	97.2	108.8	100.4	88.5	98.8	104.067	95.9	-	1.08516	0.186197
Q13409	DYNC1I2	Cytoplasmic dynein 1 intermediate chain 2 OS=Homo sapiens OX=9606 GN=DYNC1I2 PE=1 SV=3	High	21	11	17	11	638	71.4	5.2	90	107.1	115.2	93.2	100.3	94.3	104.1	95.9333	-	1.08513	0.351347
Q9P2D3	HEATR5B	HEAT repeat-containing protein 5B OS=Homo sapiens OX=9606 GN=HEATR5B PE=1 SV=2	High	2	5	6	5	2071	224.2	7.17	105.7	105.4	101.1	90.4	99.2	98.2	104.067	95.9333	-	1.08478	0.0613912
Q9Y2R5	MRPS17	28S ribosomal protein S17, mitochondrial OS=Homo sapiens OX=9606 GN=MRPS17 PE=1 SV=1	High	7	1	1	1	130	14.5	9.85	127.9	101.1	83.2	90.4	112.2	85.2	104.067	95.9333	-	1.08478	0.625312
Q96AY3	FKBP10	Peptidyl-prolyl cis-trans isomerase FKBP10 OS=Homo sapiens OX=9606 GN=FKBP10 PE=1 SV=1	High	13	7	8	7	582	64.2	5.62	101.9	113.3	97	99.6	97	91.2	104.067	95.9333	-	1.08478	0.208491
Q68CR1	SEL1L3	Protein sel-1 homolog 3 OS=Homo sapiens OX=9606 GN=SEL1L3 PE=1 SV=2	Medium	1	1	1	1	1132	128.5	7.28	99	91.4	121.8	107.3	83.8	96.7	104.067	95.9333	-	1.08478	0.514431
Q9NYR9	NKIRAS2	NF-kappa-B inhibitor-interacting Ras-like protein 2 OS=Homo sapiens OX=9606 GN=NKIRAS2 PE=1 SV=1	High	6	1	1	1	191	21.5	8.05	99.6	95.7	116.8	103.1	89.1	95.6	104.033	95.9333	-	1.08443	0.348845
Q8NF37	LPCAT1	Lysophosphatidylcholine acyltransferase 1 OS=Homo sapiens OX=9606 GN=LPCAT1 PE=1 SV=2	High	8	4	6	4	534	59.1	6.02	95.8	95	121.3	95.4	107	85.4	104.033	95.9333	-	1.08443	0.489491
O00232	PSMD12	26S proteasome non-ATPase regulatory subunit 12 OS=Homo sapiens OX=9606 GN=PSMD12 PE=1 SV=3	High	40	18	29	18	456	52.9	7.65	107.4	100.4	104.3	94.8	100.4	92.6	104.033	95.9333	-	1.08443	0.0582433
O95671	ASMTL	Probable bifunctional dTTP/UTP pyrophosphatase/methyltransferase protein OS=Homo sapiens OX=9606 GN=ASMTL PE=1 SV=3	High	17	10	11	10	621	68.8	6.07	113.5	97.7	100.9	98	98.7	91.1	104.033	95.9333	-	1.08443	0.207867
Q13177	PAK2	Serine/threonine-protein kinase PAK 2 OS=Homo sapiens OX=9606 GN=PAK2 PE=1 SV=3	High	36	15	22	10	524	58	5.96	92.6	106.6	112.9	96.1	96.7	95	104.033	95.9333	-	1.08443	0.249644
Q04771	ACVR1	Activin receptor type-1 OS=Homo sapiens OX=9606 GN=ACVR1 PE=1 SV=1	High	2	1	2	1	509	57.1	7.33	105.2	99.5	107.5	93.2	96.6	98.1	104.067	95.9667	-	1.0844	0.043741
Q03169	TNFAIP2	Tumor necrosis factor alpha-induced protein 2 OS=Homo sapiens OX=9606 GN=TNFAIP2 PE=2 SV=2	High	10	5	5	5	654	72.6	6.46	120.4	101.5	90.3	93.4	110.3	84.2	104.067	95.9667	-	1.0844	0.524926
Q96C90	PPP1R14B	Protein phosphatase 1 regulatory subunit 14B OS=Homo sapiens OX=9606 GN=PPP1R14B PE=1 SV=3	High	14	1	1	1	147	15.9	4.86	110.9	86.2	115	101.8	94.4	91.7	104.033	95.9667	-	1.08406	0.443112
P49023	PXN	Paxillin OS=Homo sapiens OX=9606 GN=PXN PE=1 SV=3	High	12	6	7	6	591	64.5	6.19	101.6	103.1	107.4	94.5	103.3	90.1	104.033	95.9667	-	1.08406	0.130663
Q15080	NCF4	Neutrophil cytosol factor 4 OS=Homo sapiens OX=9606 GN=NCF4 PE=1 SV=2	High	13	4	5	4	339	39	6.83	98.1	92	122	99.8	89.4	98.8	104.033	96	-	1.08368	0.455636
Q00722	PLCB2	1-phosphatidylinositol 4,5-bisphosphate phosphodiesterase beta-2 OS=Homo sapiens OX=9606 GN=PLCB2 PE=1 SV=2	High	4	4	4	4	1185	133.9	6.29	91.3	107	113.8	92	108	88	104.033	96	-	1.08368	0.424405
P35030	PRSS3	Trypsin-3 OS=Homo sapiens OX=9606 GN=PRSS3 PE=1 SV=2	Medium	2	1	8	1	304	32.5	7.49	103.7	106.6	101.8	96.2	97.1	94.7	104.033	96	-	1.08368	0.00676708
Q9NZN8	CNOT2	CCR4-NOT transcription complex subunit 2 OS=Homo sapiens OX=9606 GN=CNOT2 PE=1 SV=1	Medium	1	1	1	1	540	59.7	7.66	98.4	112.1	101.6	83.2	114.2	90.6	104.033	96	-	1.08368	0.475886
P08567	PLEK	Pleckstrin OS=Homo sapiens OX=9606 GN=PLEK PE=1 SV=3	High	28	6	7	6	350	40.1	8.28	92.5	107.3	112.2	99.5	100.2	88.3	104	96	-	1.08333	0.320821
P78356	PIP4K2B	Phosphatidylinositol 5-phosphate 4-kinase type-2 beta OS=Homo sapiens OX=9606 GN=PIP4K2B PE=1 SV=1	High	14	5	6	2	416	47.3	7.33	108.5	101.3	102.2	98.3	94.9	94.8	104	96	-	1.08333	0.0345411
P31942	HNRNPH3	Heterogeneous nuclear ribonucleoprotein H3 OS=Homo sapiens OX=9606 GN=HNRNPH3 PE=1 SV=2	High	27	8	21	7	346	36.9	6.87	79.7	98.5	133.8	95.1	102.6	90.3	104	96	-	1.08333	0.648426
Q9BTE6	AARSD1	Alanyl-tRNA editing protein Aarsd1 OS=Homo sapiens OX=9606 GN=AARSD1 PE=1 SV=2	High	14	5	5	5	412	45.5	6.42	110	98	104	100.2	96.5	91.3	104	96	-	1.08333	0.137701
P55786	NPEPPS	Puromycin-sensitive aminopeptidase OS=Homo sapiens OX=9606 GN=NPEPPS PE=1 SV=2	High	29	25	45	25	919	103.2	5.72	105	105.7	101.3	96.6	95.3	96.1	104	96	-	1.08333	0.00484181
Q7Z3D6	DGLUCY	D-glutamate cyclase, mitochondrial OS=Homo sapiens OX=9606 GN=DGLUCY PE=1 SV=2	High	31	15	18	15	616	66.4	6.79	127.5	89.4	95.1	96.6	96.1	95.3	104	96	-	1.08333	0.537296
Q5SW96	LDLRAP1	Low density lipoprotein receptor adapter protein 1 OS=Homo sapiens OX=9606 GN=LDLRAP1 PE=1 SV=3	High	4	1	2	1	308	33.9	6.7	86.6	88.2	137.1	93.1	101	93.9	103.967	96	-	1.08299	0.65938
Q56VL3	OCIAD2	OCIA domain-containing protein 2 OS=Homo sapiens OX=9606 GN=OCIAD2 PE=1 SV=1	High	30	5	8	5	154	16.9	9.03	129.7	92.6	89.6	89.6	112.3	86.1	103.967	96	-	1.08299	0.629827
P18085	ARF4	ADP-ribosylation factor 4 OS=Homo sapiens OX=9606 GN=ARF4 PE=1 SV=3	High	59	9	38	5	180	20.5	7.14	106.9	74.4	130.7	86.2	100.6	101.3	104	96.0333	-	1.08296	0.664507
O15305	PMM2	Phosphomannomutase 2 OS=Homo sapiens OX=9606 GN=PMM2 PE=1 SV=1	High	48	10	16	10	246	28.1	6.77	103.8	93.5	114.7	85.4	98.4	104.3	104	96.0333	-	1.08296	0.390684
O00329	PIK3CD	Phosphatidylinositol 4,5-bisphosphate 3-kinase catalytic subunit delta isoform OS=Homo sapiens OX=9606 GN=PIK3CD PE=1 SV=2	High	4	5	5	3	1044	119.4	7.18	102.5	100.9	108.6	100.6	92.5	95	104	96.0333	-	1.08296	0.0762798
P22392	NME2	Nucleoside diphosphate kinase B OS=Homo sapiens OX=9606 GN=NME2 PE=1 SV=1	High	69	10	29	2	152	17.3	8.41	107.4	105.4	99.2	86.6	108.9	92.6	104	96.0333	-	1.08296	0.324935
O00151	PDLIM1	PDZ and LIM domain protein 1 OS=Homo sapiens OX=9606 GN=PDLIM1 PE=1 SV=4	High	55	14	30	14	329	36	7.02	110.3	102.2	99.3	101	106.4	80.6	103.933	96	-	1.08264	0.404384
Q12888	TP53BP1	TP53-binding protein 1 OS=Homo sapiens OX=9606 GN=TP53BP1 PE=1 SV=2	High	10	16	19	16	1972	213.4	4.7	105.7	105.5	100.7	102.6	92.4	93.1	103.967	96.0333	-	1.08261	0.0969106
P13667	PDIA4	Protein disulfide-isomerase A4 OS=Homo sapiens OX=9606 GN=PDIA4 PE=1 SV=2	High	56	37	114	37	645	72.9	5.07	101.2	83.5	127.2	87.3	102.8	98	103.967	96.0333	-	1.08261	0.588133
Q9Y383	LUC7L2	Putative RNA-binding protein Luc7-like 2 OS=Homo sapiens OX=9606 GN=LUC7L2 PE=1 SV=2	High	24	9	13	6	392	46.5	10.01	107.8	107	97.1	94.2	101.1	92.8	103.967	96.0333	-	1.08261	0.138253
Q96RF0	SNX18	Sorting nexin-18 OS=Homo sapiens OX=9606 GN=SNX18 PE=1 SV=2	High	11	5	8	5	628	68.9	5.68	110.4	103.6	97.9	92.9	97.3	97.9	103.967	96.0333	-	1.08261	0.114466
P48735	IDH2	Isocitrate dehydrogenase [NADP], mitochondrial OS=Homo sapiens OX=9606 GN=IDH2 PE=1 SV=2	High	52	24	48	23	452	50.9	8.69	137.7	79	95.2	94.8	98.9	94.4	103.967	96.0333	-	1.08261	0.674871
P84085	ARF5	ADP-ribosylation factor 5 OS=Homo sapiens OX=9606 GN=ARF5 PE=1 SV=2	High	60	9	38	4	180	20.5	6.79	107.2	99.4	105.3	96.8	96.9	94.4	103.967	96.0333	-	1.08261	0.0331946
Q86YS6	RAB43	Ras-related protein Rab-43 OS=Homo sapiens OX=9606 GN=RAB43 PE=1 SV=1	High	18	4	7	3	212	23.3	5.64	100.2	106.6	105	99.5	100.4	88.2	103.933	96.0333	-	1.08226	0.14499
P98171	ARHGAP4	Rho GTPase-activating protein 4 OS=Homo sapiens OX=9606 GN=ARHGAP4 PE=1 SV=2	High	5	4	4	4	946	105	6.34	106.7	95	110.1	89.8	106.9	91.4	103.933	96.0333	-	1.08226	0.329212
Q5W0U4	BSPRY	B box and SPRY domain-containing protein OS=Homo sapiens OX=9606 GN=BSPRY PE=2 SV=1	High	9	4	5	4	402	44.4	6.42	141.8	86.3	83.8	78.7	105.8	103.7	103.967	96.0667	-	1.08223	0.72384
O60610	DIAPH1	Protein diaphanous homolog 1 OS=Homo sapiens OX=9606 GN=DIAPH1 PE=1 SV=2	High	18	21	26	21	1272	141.3	5.41	102.9	95.7	113.3	97	97.6	93.6	103.967	96.0667	-	1.08223	0.207409
O60763	USO1	General vesicular transport factor p115 OS=Homo sapiens OX=9606 GN=USO1 PE=1 SV=2	High	27	26	42	26	962	107.8	4.91	102	91	118.9	85.9	106	96.3	103.967	96.0667	-	1.08223	0.472723
O75791	GRAP2	GRB2-related adapter protein 2 OS=Homo sapiens OX=9606 GN=GRAP2 PE=1 SV=1	High	12	4	4	4	330	37.9	6.95	107.6	104.6	99.6	98.7	95	94.5	103.933	96.0667	-	1.08189	0.0427302
P22681	CBL	E3 ubiquitin-protein ligase CBL OS=Homo sapiens OX=9606 GN=CBL PE=1 SV=2	Medium	1	1	1	1	906	99.6	6.54	93.3	105.4	113.1	98.5	100.5	89.2	103.933	96.0667	-	1.08189	0.30752
P02649	APOE	Apolipoprotein E OS=Homo sapiens OX=9606 GN=APOE PE=1 SV=1	High	51	16	29	16	317	36.1	5.73	91.5	112.2	108.1	97.1	98.5	92.6	103.933	96.0667	-	1.08189	0.297515
Q09028	RBBP4	Histone-binding protein RBBP4 OS=Homo sapiens OX=9606 GN=RBBP4 PE=1 SV=3	High	23	8	12	3	425	47.6	4.89	111.4	101.9	98.5	102.9	104	81.3	103.933	96.0667	-	1.08189	0.39884
Q9Y5S9	RBM8A	RNA-binding protein 8A OS=Homo sapiens OX=9606 GN=RBM8A PE=1 SV=1	High	21	4	7	4	174	19.9	5.72	109.1	100.9	101.7	96.9	103.6	87.7	103.9	96.0667	-	1.08154	0.213246
O75427	LRCH4	Leucine-rich repeat and calponin homology domain-containing protein 4 OS=Homo sapiens OX=9606 GN=LRCH4 PE=1 SV=2	High	9	5	5	5	683	73.4	8.22	106.7	102.3	102.7	88.6	99.7	99.9	103.9	96.0667	-	1.08154	0.121055
O43242	PSMD3	26S proteasome non-ATPase regulatory subunit 3 OS=Homo sapiens OX=9606 GN=PSMD3 PE=1 SV=2	High	36	18	29	18	534	60.9	8.44	108.8	105.1	97.8	93.6	100	94.6	103.9	96.0667	-	1.08154	0.107881
P49720	PSMB3	Proteasome subunit beta type-3 OS=Homo sapiens OX=9606 GN=PSMB3 PE=1 SV=2	High	43	8	20	8	205	22.9	6.55	113.6	105	93.1	92.9	107.3	88.1	103.9	96.1	-	1.08117	0.399656
A0AV96	RBM47	RNA-binding protein 47 OS=Homo sapiens OX=9606 GN=RBM47 PE=1 SV=2	High	11	6	8	6	593	64.1	7.68	97.8	94.4	119.5	82.5	102.1	103.7	103.9	96.1	-	1.08117	0.49514
Q9GZY4	COA1	Cytochrome c oxidase assembly factor 1 homolog OS=Homo sapiens OX=9606 GN=COA1 PE=1 SV=1	High	10	1	1	1	146	16.7	8.81	124.6	89.4	97.7	92.1	94.4	101.8	103.9	96.1	-	1.08117	0.518107
Q9P2I0	CPSF2	Cleavage and polyadenylation specificity factor subunit 2 OS=Homo sapiens OX=9606 GN=CPSF2 PE=1 SV=2	High	7	6	7	6	782	88.4	5.11	100.7	100	111	106.4	84.9	97	103.9	96.1	-	1.08117	0.337639
O43818	RRP9	U3 small nucleolar RNA-interacting protein 2 OS=Homo sapiens OX=9606 GN=RRP9 PE=1 SV=1	High	6	3	5	3	475	51.8	7.85	105	103.7	103	99.3	95.9	93.1	103.9	96.1	-	1.08117	0.0144242
O14561	NDUFAB1	Acyl carrier protein, mitochondrial OS=Homo sapiens OX=9606 GN=NDUFAB1 PE=1 SV=3	High	15	3	6	3	156	17.4	4.93	118.6	89.9	103.2	91.8	101.7	94.8	103.9	96.1	-	1.08117	0.425259
Q12905	ILF2	Interleukin enhancer-binding factor 2 OS=Homo sapiens OX=9606 GN=ILF2 PE=1 SV=2	High	45	14	34	14	390	43	5.26	106.7	105.6	99.4	99.4	98.5	90.4	103.9	96.1	-	1.08117	0.0997002
Q8N128	FAM177A1	Protein FAM177A1 OS=Homo sapiens OX=9606 GN=FAM177A1 PE=1 SV=1	High	18	3	5	3	213	23.7	4.45	107.6	89.4	114.7	93.7	95.8	98.8	103.9	96.1	-	1.08117	0.367139
P56381	ATP5F1E	ATP synthase subunit epsilon, mitochondrial OS=Homo sapiens OX=9606 GN=ATP5F1E PE=1 SV=2	High	43	3	5	3	51	5.8	9.92	112.5	92.9	106.3	88.9	120.1	79.3	103.9	96.1	-	1.08117	0.597156
Q9H5N1	RABEP2	Rab GTPase-binding effector protein 2 OS=Homo sapiens OX=9606 GN=RABEP2 PE=1 SV=2	High	25	12	13	12	569	63.5	4.78	100	98.9	112.7	94.1	99.2	95	103.867	96.1	-	1.08082	0.173687
Q15369	ELOC	Elongin-C OS=Homo sapiens OX=9606 GN=ELOC PE=1 SV=1	High	47	4	4	4	112	12.5	4.78	101.6	102.5	107.5	95.4	96	96.9	103.867	96.1	-	1.08082	0.0146409
P11177	PDHB	Pyruvate dehydrogenase E1 component subunit beta, mitochondrial OS=Homo sapiens OX=9606 GN=PDHB PE=1 SV=3	High	39	11	22	11	359	39.2	6.65	126.8	92.1	92.7	92.2	103.4	92.7	103.867	96.1	-	1.08082	0.55388
Q96CN7	ISOC1	Isochorismatase domain-containing protein 1 OS=Homo sapiens OX=9606 GN=ISOC1 PE=1 SV=3	High	27	7	12	7	298	32.2	7.39	118.3	98.5	94.9	87	101	100.4	103.9	96.1333	-	1.08079	0.417093
Q9NZW5	MPP6	MAGUK p55 subfamily member 6 OS=Homo sapiens OX=9606 GN=MPP6 PE=1 SV=2	High	10	5	5	4	540	61.1	6.18	111.9	115	84.8	95.9	94.5	98	103.9	96.1333	-	1.08079	0.465841
P51665	PSMD7	26S proteasome non-ATPase regulatory subunit 7 OS=Homo sapiens OX=9606 GN=PSMD7 PE=1 SV=2	High	22	6	8	6	324	37	6.77	116.3	86.2	109.2	100.9	86	101.5	103.9	96.1333	-	1.08079	0.496812
Q53F39	MPPE1	Metallophosphoesterase 1 OS=Homo sapiens OX=9606 GN=MPPE1 PE=1 SV=2	High	5	1	1	1	396	45.1	7.15	94.8	114.6	102.3	104.5	86.8	97.1	103.9	96.1333	-	1.08079	0.371503
O43396	TXNL1	Thioredoxin-like protein 1 OS=Homo sapiens OX=9606 GN=TXNL1 PE=1 SV=3	High	49	9	12	9	289	32.2	4.96	99.2	106.8	105.7	95.6	95.3	97.5	103.9	96.1333	-	1.08079	0.0346736
Q9P260	RELCH	RAB11-binding protein RELCH OS=Homo sapiens OX=9606 GN=RELCH PE=1 SV=2	High	7	7	7	7	1216	134.5	5.45	128.4	96.5	86.8	93	92.8	102.6	103.9	96.1333	-	1.08079	0.581707
O60264	SMARCA5	SWI/SNF-related matrix-associated actin-dependent regulator of chromatin subfamily A member 5 OS=Homo sapiens OX=9606 GN=SMARCA5 PE=1 SV=1	High	19	19	24	16	1052	121.8	8.09	97.7	108.6	105.3	101.6	94.3	92.5	103.867	96.1333	-	1.08044	0.14372
Q9H7L9	SUDS3	Sin3 histone deacetylase corepressor complex component SDS3 OS=Homo sapiens OX=9606 GN=SUDS3 PE=1 SV=2	High	3	1	2	1	328	38.1	5.66	102.3	103.1	106.2	100.4	94.2	93.8	103.867	96.1333	-	1.08044	0.034096
O75380	NDUFS6	NADH dehydrogenase [ubiquinone] iron-sulfur protein 6, mitochondrial OS=Homo sapiens OX=9606 GN=NDUFS6 PE=1 SV=1	High	52	4	6	4	124	13.7	8.28	96.9	104.6	110.1	78.3	120.7	89.4	103.867	96.1333	-	1.08044	0.591027
P04406	GAPDH	Glyceraldehyde-3-phosphate dehydrogenase OS=Homo sapiens OX=9606 GN=GAPDH PE=1 SV=3	High	64	19	293	19	335	36	8.46	102.6	99.1	109.9	96.3	97.3	94.8	103.867	96.1333	-	1.08044	0.0768364
Q8IW45	NAXD	ATP-dependent (S)-NAD(P)H-hydrate dehydratase OS=Homo sapiens OX=9606 GN=NAXD PE=1 SV=1	High	25	8	9	8	347	36.6	8.06	103.1	103	105.5	94.5	95.2	98.7	103.867	96.1333	-	1.08044	0.00728864
P49790	NUP153	Nuclear pore complex protein Nup153 OS=Homo sapiens OX=9606 GN=NUP153 PE=1 SV=2	High	3	4	4	4	1475	153.8	8.73	102.3	106.8	102.5	101.4	94.3	92.7	103.867	96.1333	-	1.08044	0.0642837
Q8TCD5	NT5C	5'(3')-deoxyribonucleotidase, cytosolic type OS=Homo sapiens OX=9606 GN=NT5C PE=1 SV=2	High	43	7	11	7	201	23.4	6.64	110.4	110	91.1	99.6	90.2	98.6	103.833	96.1333	-	1.0801	0.334955
Q92504	SLC39A7	Zinc transporter SLC39A7 OS=Homo sapiens OX=9606 GN=SLC39A7 PE=1 SV=2	High	5	3	3	3	469	50.1	6.87	95.9	90.9	124.7	79.2	105.4	103.8	103.833	96.1333	-	1.0801	0.599502
P38646	HSPA9	Stress-70 protein, mitochondrial OS=Homo sapiens OX=9606 GN=HSPA9 PE=1 SV=2	High	57	36	80	35	679	73.6	6.16	119.2	97.6	94.7	91.4	103.8	93.2	103.833	96.1333	-	1.0801	0.423323
P37198	NUP62	Nuclear pore glycoprotein p62 OS=Homo sapiens OX=9606 GN=NUP62 PE=1 SV=3	High	16	6	9	6	522	53.2	5.31	106.7	100.9	104	96.3	99.3	92.9	103.867	96.1667	-	1.08007	0.0367153
Q5JRX3	PITRM1	Presequence protease, mitochondrial OS=Homo sapiens OX=9606 GN=PITRM1 PE=1 SV=3	High	23	23	32	23	1037	117.3	6.92	115.9	82.1	113.6	91.7	103.6	93.2	103.867	96.1667	-	1.08007	0.540728
P61758	VBP1	Prefoldin subunit 3 OS=Homo sapiens OX=9606 GN=VBP1 PE=1 SV=4	High	61	12	19	12	197	22.6	7.11	101.7	110.4	99.4	100.5	94.1	93.9	103.833	96.1667	-	1.07972	0.127046
P29350	PTPN6	Tyrosine-protein phosphatase non-receptor type 6 OS=Homo sapiens OX=9606 GN=PTPN6 PE=1 SV=1	High	34	17	24	17	595	67.5	7.78	101.7	100.4	109.4	102.3	94.4	91.8	103.833	96.1667	-	1.07972	0.143819
P04792	HSPB1	Heat shock protein beta-1 OS=Homo sapiens OX=9606 GN=HSPB1 PE=1 SV=2	High	66	14	54	14	205	22.8	6.4	99.6	98.1	113.8	101.8	91.7	95	103.833	96.1667	-	1.07972	0.258069
P10109	FDX1	Adrenodoxin, mitochondrial OS=Homo sapiens OX=9606 GN=FDX1 PE=1 SV=1	High	14	3	5	3	184	19.4	5.83	113.9	105.9	91.7	95.6	102.4	90.5	103.833	96.1667	-	1.07972	0.355786
Q5SRH9	TTC39A	Tetratricopeptide repeat protein 39A OS=Homo sapiens OX=9606 GN=TTC39A PE=2 SV=1	High	3	2	2	2	613	69.7	7.47	82.4	104	125.1	93.6	89.6	105.3	103.833	96.1667	-	1.07972	0.592415
Q99933	BAG1	BAG family molecular chaperone regulator 1 OS=Homo sapiens OX=9606 GN=BAG1 PE=1 SV=4	High	8	2	3	2	345	38.8	7.81	108.9	92.6	110	87.2	104.6	96.7	103.833	96.1667	-	1.07972	0.367116
P20339	RAB5A	Ras-related protein Rab-5A OS=Homo sapiens OX=9606 GN=RAB5A PE=1 SV=2	High	50	8	16	4	215	23.6	8.15	98.6	98.7	114.2	91.4	103.8	93.3	103.833	96.1667	-	1.07972	0.300998
P17252	PRKCA	Protein kinase C alpha type OS=Homo sapiens OX=9606 GN=PRKCA PE=1 SV=4	High	12	7	9	5	672	76.7	7.05	94.1	118.8	98.6	95.9	95.8	96.8	103.833	96.1667	-	1.07972	0.370259
Q9NXR7	BABAM2	BRISC and BRCA1-A complex member 2 OS=Homo sapiens OX=9606 GN=BABAM2 PE=1 SV=2	High	13	5	5	5	383	43.5	5.81	102.8	110	98.7	94.6	99.7	94.2	103.833	96.1667	-	1.07972	0.1102
P28074	PSMB5	Proteasome subunit beta type-5 OS=Homo sapiens OX=9606 GN=PSMB5 PE=1 SV=3	High	15	4	6	4	263	28.5	6.92	79.3	108.1	124	83.7	98	106.8	103.8	96.1667	-	1.07938	0.631244
Q8IZA0	KIAA0319L	Dyslexia-associated protein KIAA0319-like protein OS=Homo sapiens OX=9606 GN=KIAA0319L PE=1 SV=2	High	1	1	1	1	1049	115.6	6.05	102.4	102.4	106.6	90.5	96.5	101.5	103.8	96.1667	-	1.07938	0.0929576
P12821	ACE	Angiotensin-converting enzyme OS=Homo sapiens OX=9606 GN=ACE PE=1 SV=1	High	11	11	11	11	1306	149.6	6.39	105	108.5	97.9	92.5	105.8	90.2	103.8	96.1667	-	1.07938	0.256847
Q8WUM4	PDCD6IP	Programmed cell death 6-interacting protein OS=Homo sapiens OX=9606 GN=PDCD6IP PE=1 SV=1	High	45	35	67	35	868	96	6.52	103.6	101.7	106.2	96.6	95.8	96.2	103.833	96.2	-	1.07935	0.00449845
Q96G03	PGM2	Phosphoglucomutase-2 OS=Homo sapiens OX=9606 GN=PGM2 PE=1 SV=4	High	30	19	36	19	612	68.2	6.73	103.6	102	105.9	101.4	95.4	91.8	103.833	96.2	-	1.07935	0.0648372
Q6NUQ1	RINT1	RAD50-interacting protein 1 OS=Homo sapiens OX=9606 GN=RINT1 PE=1 SV=1	High	7	5	5	5	792	90.6	5.45	104.1	97.1	110.2	94.2	95.5	98.9	103.8	96.2	-	1.079	0.132789
Q96KQ7	EHMT2	Histone-lysine N-methyltransferase EHMT2 OS=Homo sapiens OX=9606 GN=EHMT2 PE=1 SV=3	High	2	1	1	1	1210	132.3	5.45	101.7	100.7	109	98.6	100.9	89.1	103.8	96.2	-	1.079	0.163539
P23919	DTYMK	Thymidylate kinase OS=Homo sapiens OX=9606 GN=DTYMK PE=1 SV=4	High	27	7	8	7	212	23.8	8.27	89.4	111.1	110.9	96.9	99.5	92.2	103.8	96.2	-	1.079	0.368812
Q92552	MRPS27	28S ribosomal protein S27, mitochondrial OS=Homo sapiens OX=9606 GN=MRPS27 PE=1 SV=3	High	22	9	10	9	414	47.6	6.18	108.8	106.3	96.3	89.1	102.4	97.1	103.8	96.2	-	1.079	0.234477
P55795	HNRNPH2	Heterogeneous nuclear ribonucleoprotein H2 OS=Homo sapiens OX=9606 GN=HNRNPH2 PE=1 SV=1	High	28	9	29	4	449	49.2	6.3	107.1	100.5	103.8	98.2	98.2	92.2	103.8	96.2	-	1.079	0.0513014
Q13421	MSLN	Mesothelin OS=Homo sapiens OX=9606 GN=MSLN PE=1 SV=2	High	14	7	7	7	630	68.9	6.38	117.1	88.5	105.8	91.6	82.8	114.2	103.8	96.2	-	1.079	0.576446
Q5BKZ1	ZNF326	DBIRD complex subunit ZNF326 OS=Homo sapiens OX=9606 GN=ZNF326 PE=1 SV=2	High	2	1	1	1	582	65.6	5.15	113.6	111.2	86.5	99.4	105.5	83.7	103.767	96.2	-	1.07866	0.523058
P18583	SON	Protein SON OS=Homo sapiens OX=9606 GN=SON PE=1 SV=4	High	6	12	14	12	2426	263.7	5.64	115.2	100.4	95.8	98.2	101.4	89.1	103.8	96.2333	-	1.07863	0.335369
P01718	IGLV3-27	Immunoglobulin lambda variable 3-27 OS=Homo sapiens OX=9606 GN=IGLV3-27 PE=1 SV=2	High	19	2	4	2	113	12.2	5.01	105.7	110.3	95.4	105	67.4	116.3	103.8	96.2333	-	1.07863	0.649409
O00273	DFFA	DNA fragmentation factor subunit alpha OS=Homo sapiens OX=9606 GN=DFFA PE=1 SV=1	High	29	6	7	6	331	36.5	4.79	109	101.6	100.8	86.9	98.8	103	103.8	96.2333	-	1.07863	0.23968
Q9Y2S7	POLDIP2	Polymerase delta-interacting protein 2 OS=Homo sapiens OX=9606 GN=POLDIP2 PE=1 SV=1	High	15	5	5	5	368	42	8.63	109.5	112	89.8	90.7	102.5	95.5	103.767	96.2333	-	1.07828	0.389484
Q6P158	DHX57	Putative ATP-dependent RNA helicase DHX57 OS=Homo sapiens OX=9606 GN=DHX57 PE=1 SV=2	High	2	3	3	3	1386	155.5	7.71	98.1	115.9	97.3	93.6	89.8	105.3	103.767	96.2333	-	1.07828	0.380827
Q7L7V1	DHX32	Putative pre-mRNA-splicing factor ATP-dependent RNA helicase DHX32 OS=Homo sapiens OX=9606 GN=DHX32 PE=1 SV=1	High	2	2	2	2	743	84.4	4.97	103.5	106.5	101.3	86.6	98	104.1	103.767	96.2333	-	1.07828	0.23153
P30153	PPP2R1A	Serine/threonine-protein phosphatase 2A 65 kDa regulatory subunit A alpha isoform OS=Homo sapiens OX=9606 GN=PPP2R1A PE=1 SV=4	High	38	19	43	19	589	65.3	5.11	114.1	96.7	100.5	98.1	93.8	96.8	103.767	96.2333	-	1.07828	0.237851
Q7Z6J0	SH3RF1	E3 ubiquitin-protein ligase SH3RF1 OS=Homo sapiens OX=9606 GN=SH3RF1 PE=1 SV=2	Medium	1	1	1	1	888	93.1	8.54	98.1	102	111.2	93.8	99.4	95.5	103.767	96.2333	-	1.07828	0.148967
P62263	RPS14	40S ribosomal protein S14 OS=Homo sapiens OX=9606 GN=RPS14 PE=1 SV=3	High	38	6	13	6	151	16.3	10.05	105.8	95.7	109.8	87.7	106.3	94.7	103.767	96.2333	-	1.07828	0.333615
Q14677	CLINT1	Clathrin interactor 1 OS=Homo sapiens OX=9606 GN=CLINT1 PE=1 SV=1	High	18	10	12	10	625	68.2	6.42	108.6	103.2	99.4	93	104.8	90.9	103.733	96.2333	-	1.07794	0.214123
Q9BV40	VAMP8	Vesicle-associated membrane protein 8 OS=Homo sapiens OX=9606 GN=VAMP8 PE=1 SV=1	High	27	3	4	3	100	11.4	7.34	110	104.5	96.7	86.1	115.1	87.6	103.733	96.2667	-	1.07756	0.504171
P14317	HCLS1	Hematopoietic lineage cell-specific protein OS=Homo sapiens OX=9606 GN=HCLS1 PE=1 SV=3	High	22	9	12	9	486	54	4.81	101	97.6	112.6	99	102.1	87.7	103.733	96.2667	-	1.07756	0.301943
Q8WXF7	ATL1	Atlastin-1 OS=Homo sapiens OX=9606 GN=ATL1 PE=1 SV=1	High	11	6	8	5	558	63.5	6.18	134.8	92	84.3	97.5	94.2	97.1	103.7	96.2667	-	1.07722	0.661403
P25774	CTSS	Cathepsin S OS=Homo sapiens OX=9606 GN=CTSS PE=1 SV=3	High	13	4	6	4	331	37.5	8.34	128.3	98.9	83.9	91.9	113.4	83.5	103.7	96.2667	-	1.07722	0.662324
Q9Y223	GNE	Bifunctional UDP-N-acetylglucosamine 2-epimerase/N-acetylmannosamine kinase OS=Homo sapiens OX=9606 GN=GNE PE=1 SV=1	High	19	11	14	11	722	79.2	6.8	90.9	80.5	139.7	86.6	103.7	98.5	103.7	96.2667	-	1.07722	0.714692
Q4G0F5	VPS26B	Vacuolar protein sorting-associated protein 26B OS=Homo sapiens OX=9606 GN=VPS26B PE=1 SV=2	High	23	7	10	6	336	39.1	7.36	98.5	113.8	98.9	88	96.5	104.4	103.733	96.3	-	1.07719	0.342707
P29466	CASP1	Caspase-1 OS=Homo sapiens OX=9606 GN=CASP1 PE=1 SV=1	High	23	8	11	8	404	45.1	5.91	117	97.9	96.3	99	100.6	89.3	103.733	96.3	-	1.07719	0.37936
P00338	LDHA	L-lactate dehydrogenase A chain OS=Homo sapiens OX=9606 GN=LDHA PE=1 SV=2	High	51	20	82	19	332	36.7	8.27	108.8	106.2	96.2	96	105.2	87.7	103.733	96.3	-	1.07719	0.306593
Q16610	ECM1	Extracellular matrix protein 1 OS=Homo sapiens OX=9606 GN=ECM1 PE=1 SV=2	High	11	6	8	6	540	60.6	6.71	95.9	113	102.3	96	91.2	101.7	103.733	96.3	-	1.07719	0.27194
P48556	PSMD8	26S proteasome non-ATPase regulatory subunit 8 OS=Homo sapiens OX=9606 GN=PSMD8 PE=1 SV=2	High	21	8	14	8	350	39.6	9.7	105	108.7	97.4	101	95.8	92.1	103.7	96.3	-	1.07684	0.153648
P24390	KDELR1	ER lumen protein-retaining receptor 1 OS=Homo sapiens OX=9606 GN=KDELR1 PE=1 SV=1	High	4	1	2	1	212	24.5	8.62	110	98.9	102.2	84.7	109.2	95	103.7	96.3	-	1.07684	0.398006
Q13620	CUL4B	Cullin-4B OS=Homo sapiens OX=9606 GN=CUL4B PE=1 SV=4	High	11	11	14	5	913	103.9	7.37	108.8	108.8	93.5	103.3	95.6	90	103.7	96.3	-	1.07684	0.311488
Q13895	BYSL	Bystin OS=Homo sapiens OX=9606 GN=BYSL PE=1 SV=3	High	7	3	4	3	437	49.6	8.12	103.5	109.5	98.1	98.8	98.8	91.3	103.7	96.3	-	1.07684	0.147945
Q9BWF3	RBM4	RNA-binding protein 4 OS=Homo sapiens OX=9606 GN=RBM4 PE=1 SV=1	High	18	6	8	6	364	40.3	7.08	102.6	106.3	102.1	96.2	101	91.7	103.667	96.3	-	1.0765	0.0696599
P42285	MTREX	Exosome RNA helicase MTR4 OS=Homo sapiens OX=9606 GN=MTREX PE=1 SV=3	High	17	16	20	16	1042	117.7	6.52	105.2	111.4	94.5	92	103.1	93.9	103.7	96.3333	-	1.07647	0.287478
P49959	MRE11	Double-strand break repair protein MRE11 OS=Homo sapiens OX=9606 GN=MRE11 PE=1 SV=3	High	22	12	14	12	708	80.5	5.9	102.2	110.5	98.4	99	99	91	103.7	96.3333	-	1.07647	0.17379
Q99797	MIPEP	Mitochondrial intermediate peptidase OS=Homo sapiens OX=9606 GN=MIPEP PE=1 SV=2	High	13	9	10	9	713	80.6	7.05	114.3	99.6	97.2	99.4	93.2	96.4	103.7	96.3333	-	1.07647	0.261325
P22695	UQCRC2	Cytochrome b-c1 complex subunit 2, mitochondrial OS=Homo sapiens OX=9606 GN=UQCRC2 PE=1 SV=3	High	43	17	31	17	453	48.4	8.63	129	91.5	90.6	90.8	103.2	95	103.7	96.3333	-	1.07647	0.605657
Q8NHZ8	CDC26	Anaphase-promoting complex subunit CDC26 OS=Homo sapiens OX=9606 GN=CDC26 PE=1 SV=1	High	14	2	2	2	85	9.8	6.81	95.4	102.2	113.4	83.5	106.3	99.2	103.667	96.3333	-	1.07612	0.43886
Q9H993	ARMT1	Damage-control phosphatase ARMT1 OS=Homo sapiens OX=9606 GN=ARMT1 PE=1 SV=1	High	19	8	11	8	441	51.1	5.76	98.5	96.6	115.9	100.3	96.7	92	103.667	96.3333	-	1.07612	0.328457
Q9Y3L5	RAP2C	Ras-related protein Rap-2c OS=Homo sapiens OX=9606 GN=RAP2C PE=1 SV=1	High	32	5	9	2	183	20.7	4.94	106.4	102.4	102.2	99.2	96.6	93.2	103.667	96.3333	-	1.07612	0.0294713
P10515	DLAT	Dihydrolipoyllysine-residue acetyltransferase component of pyruvate dehydrogenase complex, mitochondrial OS=Homo sapiens OX=9606 GN=DLAT PE=1 SV=3	High	25	13	24	13	647	69	7.84	127.9	91.9	91.2	93.2	99.8	96	103.667	96.3333	-	1.07612	0.582206
Q9P299	COPZ2	Coatomer subunit zeta-2 OS=Homo sapiens OX=9606 GN=COPZ2 PE=2 SV=1	High	17	3	3	3	210	23.5	5.17	100	105.1	105.9	99.6	97.7	91.7	103.667	96.3333	-	1.07612	0.0717208
Q5JRA6	MIA3	Transport and Golgi organization protein 1 homolog OS=Homo sapiens OX=9606 GN=MIA3 PE=1 SV=1	High	11	20	23	20	1907	213.6	4.84	100	94.3	116.6	82.8	105.8	100.4	103.633	96.3333	-	1.07578	0.491116
Q6ZRV2	FAM83H	Protein FAM83H OS=Homo sapiens OX=9606 GN=FAM83H PE=1 SV=3	High	4	3	3	3	1179	127	6.98	117.5	93.6	99.8	89.9	107.8	91.3	103.633	96.3333	-	1.07578	0.471102
O60716	CTNND1	Catenin delta-1 OS=Homo sapiens OX=9606 GN=CTNND1 PE=1 SV=1	High	29	22	39	22	968	108.1	6.23	102.2	103	105.8	88.4	106.1	94.6	103.667	96.3667	-	1.07575	0.240373
P28067	HLA-DMA	HLA class II histocompatibility antigen, DM alpha chain OS=Homo sapiens OX=9606 GN=HLA-DMA PE=1 SV=1	High	13	2	3	2	261	29.2	4.64	148.2	86	76.7	114.5	101.9	72.7	103.633	96.3667	-	1.07541	0.790864
Q5SGD2	PPM1L	Protein phosphatase 1L OS=Homo sapiens OX=9606 GN=PPM1L PE=1 SV=1	High	4	1	2	1	360	41	5.87	90	94.5	126.4	72	112.5	104.6	103.633	96.3667	-	1.07541	0.689004
O15231	ZNF185	Zinc finger protein 185 OS=Homo sapiens OX=9606 GN=ZNF185 PE=1 SV=3	High	6	4	4	4	689	73.5	7.01	106.2	112.8	91.8	89.3	104.9	94.9	103.6	96.3667	-	1.07506	0.400599
Q13144	EIF2B5	Translation initiation factor eIF-2B subunit epsilon OS=Homo sapiens OX=9606 GN=EIF2B5 PE=1 SV=3	High	6	4	4	4	721	80.3	5.08	111.2	101	98.6	94.4	97.3	97.4	103.6	96.3667	-	1.07506	0.143758
Q14678	KANK1	KN motif and ankyrin repeat domain-containing protein 1 OS=Homo sapiens OX=9606 GN=KANK1 PE=1 SV=3	High	1	2	2	1	1352	147.2	5.3	88.8	95.5	126.6	90.7	100.2	98.3	103.633	96.4	-	1.07503	0.579202
P60174	TPI1	Triosephosphate isomerase OS=Homo sapiens OX=9606 GN=TPI1 PE=1 SV=3	High	76	18	128	18	286	30.8	5.92	106.9	103	101	99.3	96	93.9	103.633	96.4	-	1.07503	0.0364879
P24310	COX7A1	Cytochrome c oxidase subunit 7A1, mitochondrial OS=Homo sapiens OX=9606 GN=COX7A1 PE=1 SV=2	High	29	2	3	2	79	9.1	10.11	133.2	94.4	83.2	85.1	102.8	101.3	103.6	96.4	-	1.07469	0.679237
P01009	SERPINA1	Alpha-1-antitrypsin OS=Homo sapiens OX=9606 GN=SERPINA1 PE=1 SV=3	High	61	29	409	29	418	46.7	5.59	93.6	123.9	93.3	110.8	77.3	101.1	103.6	96.4	-	1.07469	0.63915
Q6FI81	CIAPIN1	Anamorsin OS=Homo sapiens OX=9606 GN=CIAPIN1 PE=1 SV=2	High	17	5	5	5	312	33.6	5.62	103.4	95.1	112.3	93.5	106.8	88.9	103.6	96.4	-	1.07469	0.380533
Q5HYA8	TMEM67	Meckelin OS=Homo sapiens OX=9606 GN=TMEM67 PE=1 SV=2	Medium	1	1	1	1	995	111.7	6.77	100.5	111.2	99.1	96.1	95.2	97.9	103.6	96.4	-	1.07469	0.138833
Q5W111	SPRYD7	SPRY domain-containing protein 7 OS=Homo sapiens OX=9606 GN=SPRYD7 PE=1 SV=2	High	9	2	2	2	196	21.7	6.7	100	105.2	105.5	88.5	101	99.7	103.567	96.4	-	1.07434	0.174876
Q9ULG6	CCPG1	Cell cycle progression protein 1 OS=Homo sapiens OX=9606 GN=CCPG1 PE=1 SV=3	Medium	1	1	1	1	757	87.3	5.95	101.8	89.4	119.5	88.4	100.1	100.7	103.567	96.4	-	1.07434	0.497167
Q9H2J4	PDCL3	Phosducin-like protein 3 OS=Homo sapiens OX=9606 GN=PDCL3 PE=1 SV=1	High	15	3	3	3	239	27.6	4.84	103.1	105.9	101.8	111.4	77.9	100	103.6	96.4333	-	1.07432	0.509509
P45877	PPIC	Peptidyl-prolyl cis-trans isomerase C OS=Homo sapiens OX=9606 GN=PPIC PE=1 SV=1	High	11	2	3	2	212	22.7	8.4	86.9	104.7	119.2	93.8	94.9	100.6	103.6	96.4333	-	1.07432	0.495791
Q53F19	NCBP3	Nuclear cap-binding protein subunit 3 OS=Homo sapiens OX=9606 GN=NCBP3 PE=1 SV=2	High	5	3	3	3	620	70.5	5.73	108.9	100	101.9	94.8	106.7	87.8	103.6	96.4333	-	1.07432	0.308285
P37802	TAGLN2	Transgelin-2 OS=Homo sapiens OX=9606 GN=TAGLN2 PE=1 SV=3	High	58	11	73	11	199	22.4	8.25	104.6	94.6	111.6	110.5	91.8	87	103.6	96.4333	-	1.07432	0.456446
Q96AG3	SLC25A46	Solute carrier family 25 member 46 OS=Homo sapiens OX=9606 GN=SLC25A46 PE=1 SV=1	High	2	1	2	1	418	46.1	7.43	104.1	102.1	104.5	91.9	96.3	101.1	103.567	96.4333	-	1.07397	0.0609391
Q9NY33	DPP3	Dipeptidyl peptidase 3 OS=Homo sapiens OX=9606 GN=DPP3 PE=1 SV=2	High	34	18	31	18	737	82.5	5.1	112.6	97.7	100.4	95.3	98.1	95.9	103.567	96.4333	-	1.07397	0.200718
P15289	ARSA	Arylsulfatase A OS=Homo sapiens OX=9606 GN=ARSA PE=1 SV=3	High	15	5	6	5	507	53.6	6.07	108.6	90	112.1	91.3	109	89	103.567	96.4333	-	1.07397	0.486929
O14653	GOSR2	Golgi SNAP receptor complex member 2 OS=Homo sapiens OX=9606 GN=GOSR2 PE=1 SV=2	High	17	4	5	4	212	24.8	8.06	115.6	98.2	96.9	89.5	102	97.8	103.567	96.4333	-	1.07397	0.369401
Q9UJS0	SLC25A13	Calcium-binding mitochondrial carrier protein Aralar2 OS=Homo sapiens OX=9606 GN=SLC25A13 PE=1 SV=2	High	40	19	34	14	675	74.1	8.62	112.6	91.5	106.6	87.2	104.5	97.6	103.567	96.4333	-	1.07397	0.425215
O14672	ADAM10	Disintegrin and metalloproteinase domain-containing protein 10 OS=Homo sapiens OX=9606 GN=ADAM10 PE=1 SV=1	High	13	7	10	7	748	84.1	7.77	101.2	92.7	116.8	87.4	104	97.9	103.567	96.4333	-	1.07397	0.451607
Q9BZF1	OSBPL8	Oxysterol-binding protein-related protein 8 OS=Homo sapiens OX=9606 GN=OSBPL8 PE=1 SV=3	High	9	7	11	7	889	101.1	6.96	105.1	107.4	98.2	90.2	105.4	93.7	103.567	96.4333	-	1.07397	0.25426
P23219	PTGS1	Prostaglandin G/H synthase 1 OS=Homo sapiens OX=9606 GN=PTGS1 PE=1 SV=2	Medium	2	1	1	1	599	68.6	7.23	87.9	113.6	109.1	95.4	96.3	97.6	103.533	96.4333	-	1.07363	0.422265
P62070	RRAS2	Ras-related protein R-Ras2 OS=Homo sapiens OX=9606 GN=RRAS2 PE=1 SV=1	High	27	5	13	3	204	23.4	6.01	98.4	106	106.2	97.5	91.9	99.9	103.533	96.4333	-	1.07363	0.11196
O75052	NOS1AP	Carboxyl-terminal PDZ ligand of neuronal nitric oxide synthase protein OS=Homo sapiens OX=9606 GN=NOS1AP PE=1 SV=3	High	6	3	3	3	506	56.1	6.3	101.5	112.8	96.3	84.9	108.2	96.2	103.533	96.4333	-	1.07363	0.440793
P50851	LRBA	Lipopolysaccharide-responsive and beige-like anchor protein OS=Homo sapiens OX=9606 GN=LRBA PE=1 SV=4	High	11	27	33	23	2863	318.9	5.6	112.9	97.3	100.4	87.6	103.6	98.1	103.533	96.4333	-	1.07363	0.348418
Q8NDA8	MROH1	Maestro heat-like repeat-containing protein family member 1 OS=Homo sapiens OX=9606 GN=MROH1 PE=2 SV=3	Medium	1	2	2	2	1641	181.1	6.89	94.6	112.7	103.3	89.1	96.8	103.4	103.533	96.4333	-	1.07363	0.346626
P06748	NPM1	Nucleophosmin OS=Homo sapiens OX=9606 GN=NPM1 PE=1 SV=2	High	53	14	54	14	294	32.6	4.78	114.6	98.2	97.9	97.5	102.3	89.6	103.567	96.4667	-	1.0736	0.345466
P28827	PTPRM	Receptor-type tyrosine-protein phosphatase mu OS=Homo sapiens OX=9606 GN=PTPRM PE=1 SV=2	High	1	2	2	2	1452	163.6	6.65	88.2	96.2	126.2	108.6	81.3	99.5	103.533	96.4667	-	1.07326	0.64206
Q02878	RPL6	60S ribosomal protein L6 OS=Homo sapiens OX=9606 GN=RPL6 PE=1 SV=3	High	34	12	24	12	288	32.7	10.58	110.2	84	116.4	91	96.9	101.5	103.533	96.4667	-	1.07326	0.533516
P62330	ARF6	ADP-ribosylation factor 6 OS=Homo sapiens OX=9606 GN=ARF6 PE=1 SV=2	High	37	5	13	5	175	20.1	8.95	103.4	100.7	106.5	86.2	102.4	100.8	103.533	96.4667	-	1.07326	0.26224
Q6IQ22	RAB12	Ras-related protein Rab-12 OS=Homo sapiens OX=9606 GN=RAB12 PE=1 SV=3	High	26	6	9	5	244	27.2	8.41	108.4	111.2	91	99.8	94.2	95.4	103.533	96.4667	-	1.07326	0.340956
P51149	RAB7A	Ras-related protein Rab-7a OS=Homo sapiens OX=9606 GN=RAB7A PE=1 SV=1	High	70	13	31	13	207	23.5	6.7	109.9	98.6	102.1	95.7	102.5	91.2	103.533	96.4667	-	1.07326	0.205897
P41240	CSK	Tyrosine-protein kinase CSK OS=Homo sapiens OX=9606 GN=CSK PE=1 SV=1	High	49	18	33	18	450	50.7	7.06	103.7	98.3	108.6	99.7	100	89.7	103.533	96.4667	-	1.07326	0.191876
Q96K19	RNF170	E3 ubiquitin-protein ligase RNF170 OS=Homo sapiens OX=9606 GN=RNF170 PE=1 SV=2	High	12	2	2	2	258	29.8	5.58	103.5	106	101.1	96.1	96.5	96.8	103.533	96.4667	-	1.07326	0.00778913
P30876	POLR2B	DNA-directed RNA polymerase II subunit RPB2 OS=Homo sapiens OX=9606 GN=POLR2B PE=1 SV=1	High	10	10	13	10	1174	133.8	6.87	103.2	109.3	98.1	89.9	103.1	96.4	103.533	96.4667	-	1.07326	0.230456
Q99439	CNN2	Calponin-2 OS=Homo sapiens OX=9606 GN=CNN2 PE=1 SV=4	High	27	7	19	6	309	33.7	7.33	107.1	98.9	104.6	105.9	92.8	90.7	103.533	96.4667	-	1.07326	0.256199
Q8IVF4	DNAH10	Dynein heavy chain 10, axonemal OS=Homo sapiens OX=9606 GN=DNAH10 PE=1 SV=4	Medium	0	1	1	1	4471	514.5	5.88	102	107.9	100.7	91.2	105.6	92.6	103.533	96.4667	-	1.07326	0.23748
P63218	GNG5	Guanine nucleotide-binding protein G(I)/G(S)/G(O) subunit gamma-5 OS=Homo sapiens OX=9606 GN=GNG5 PE=1 SV=3	High	38	3	7	3	68	7.3	9.85	99.4	99.1	112	98.1	93.4	97.9	103.5	96.4667	-	1.07291	0.194628
Q9BUL8	PDCD10	Programmed cell death protein 10 OS=Homo sapiens OX=9606 GN=PDCD10 PE=1 SV=1	High	26	5	7	5	212	24.7	8.19	101.3	113	96.2	100.4	98.8	90.2	103.5	96.4667	-	1.07291	0.29882
O95498	VNN2	Vascular non-inflammatory molecule 2 OS=Homo sapiens OX=9606 GN=VNN2 PE=1 SV=3	Medium	3	1	1	1	520	58.5	6.52	124	90.8	95.7	101.9	104.2	83.3	103.5	96.4667	-	1.07291	0.597527
Q9UH65	SWAP70	Switch-associated protein 70 OS=Homo sapiens OX=9606 GN=SWAP70 PE=1 SV=1	High	31	15	17	15	585	69	5.87	93	101.6	116	92.1	103.6	93.8	103.533	96.5	-	1.07288	0.40749
Q8WUD6	CHPT1	Cholinephosphotransferase 1 OS=Homo sapiens OX=9606 GN=CHPT1 PE=1 SV=1	High	3	1	2	1	406	45.1	6.92	115.8	111.3	83.5	87.5	98.4	103.6	103.533	96.5	-	1.07288	0.562724
Q8WXI4	ACOT11	Acyl-coenzyme A thioesterase 11 OS=Homo sapiens OX=9606 GN=ACOT11 PE=1 SV=1	Medium	2	2	2	2	607	68.4	8.35	120.9	100.9	88.8	80	115.3	94.2	103.533	96.5	-	1.07288	0.639097
Q9BT73	PSMG3	Proteasome assembly chaperone 3 OS=Homo sapiens OX=9606 GN=PSMG3 PE=1 SV=1	High	23	2	2	2	122	13.1	7.88	102.6	96.3	111.7	98	94	97.5	103.533	96.5	-	1.07288	0.204448
Q9BYD6	MRPL1	39S ribosomal protein L1, mitochondrial OS=Homo sapiens OX=9606 GN=MRPL1 PE=1 SV=2	High	36	10	13	10	325	36.9	8.78	109.9	105.9	94.7	90.6	99.1	99.8	103.5	96.5	-	1.07254	0.266517
O95299	NDUFA10	NADH dehydrogenase [ubiquinone] 1 alpha subcomplex subunit 10, mitochondrial OS=Homo sapiens OX=9606 GN=NDUFA10 PE=1 SV=1	High	28	10	18	10	355	40.7	8.48	108	97.3	105.2	84.6	112.5	92.4	103.5	96.5	-	1.07254	0.475866
Q9H2G2	SLK	STE20-like serine/threonine-protein kinase OS=Homo sapiens OX=9606 GN=SLK PE=1 SV=1	High	17	19	24	17	1235	142.6	5.15	100.3	101.7	108.5	94.6	100.5	94.4	103.5	96.5	-	1.07254	0.0959313
P43007	SLC1A4	Neutral amino acid transporter A OS=Homo sapiens OX=9606 GN=SLC1A4 PE=1 SV=1	High	8	4	5	4	532	55.7	6.25	103	105.8	101.7	90.7	113.5	85.3	103.5	96.5	-	1.07254	0.46739
P19827	ITIH1	Inter-alpha-trypsin inhibitor heavy chain H1 OS=Homo sapiens OX=9606 GN=ITIH1 PE=1 SV=3	High	22	14	65	14	911	101.3	6.79	82.5	127	101	87.3	109.6	92.6	103.5	96.5	-	1.07254	0.655671
Q9P2N5	RBM27	RNA-binding protein 27 OS=Homo sapiens OX=9606 GN=RBM27 PE=1 SV=2	High	3	3	3	3	1060	118.6	9.19	100.1	109.2	101.2	98.7	98.9	91.9	103.5	96.5	-	1.07254	0.129642
Q9UBD5	ORC3	Origin recognition complex subunit 3 OS=Homo sapiens OX=9606 GN=ORC3 PE=1 SV=1	Medium	3	2	2	2	711	82.2	7.61	104.6	105.1	100.8	97.8	94.4	97.3	103.5	96.5	-	1.07254	0.0152971
Q9H098	FAM107B	Protein FAM107B OS=Homo sapiens OX=9606 GN=FAM107B PE=1 SV=1	High	30	4	4	4	131	15.5	8.29	88.8	114.2	107.4	83.8	106.3	99.4	103.467	96.5	-	1.07219	0.528101
Q8N3U4	STAG2	Cohesin subunit SA-2 OS=Homo sapiens OX=9606 GN=STAG2 PE=1 SV=3	High	11	14	15	9	1231	141.2	5.43	104.1	112.3	94.1	98.6	95	96	103.5	96.5333	-	1.07217	0.264335
O96013	PAK4	Serine/threonine-protein kinase PAK 4 OS=Homo sapiens OX=9606 GN=PAK4 PE=1 SV=1	High	5	3	3	3	591	64	9.73	101.8	102.4	106.2	82.3	103.8	103.5	103.467	96.5333	-	1.07182	0.393023
Q13303	KCNAB2	Voltage-gated potassium channel subunit beta-2 OS=Homo sapiens OX=9606 GN=KCNAB2 PE=1 SV=2	High	17	4	6	4	367	41	9	107.8	92.9	109.7	97.2	98.7	93.7	103.467	96.5333	-	1.07182	0.277046
Q9BS40	LXN	Latexin OS=Homo sapiens OX=9606 GN=LXN PE=1 SV=2	High	27	5	10	5	222	25.7	5.78	91	130.1	89.3	96.5	92.5	100.6	103.467	96.5333	-	1.07182	0.635324
Q9Y282	ERGIC3	Endoplasmic reticulum-Golgi intermediate compartment protein 3 OS=Homo sapiens OX=9606 GN=ERGIC3 PE=1 SV=1	High	14	5	7	5	383	43.2	6.06	105.3	103.3	101.8	82.9	109.4	97.3	103.467	96.5333	-	1.07182	0.420252
Q96AT9	RPE	Ribulose-phosphate 3-epimerase OS=Homo sapiens OX=9606 GN=RPE PE=1 SV=1	High	4	1	1	1	228	24.9	5.58	116.3	92.5	101.6	98.3	85.3	106	103.467	96.5333	-	1.07182	0.49282
Q9P289	STK26	Serine/threonine-protein kinase 26 OS=Homo sapiens OX=9606 GN=STK26 PE=1 SV=2	High	23	8	10	5	416	46.5	5.29	97.9	102.8	109.7	98.3	95.5	95.8	103.467	96.5333	-	1.07182	0.121434
Q9BXP5	SRRT	Serrate RNA effector molecule homolog OS=Homo sapiens OX=9606 GN=SRRT PE=1 SV=1	High	24	18	23	18	876	100.6	5.96	106.4	105.8	98.2	92.6	105.7	91.3	103.467	96.5333	-	1.07182	0.261082
P16260	SLC25A16	Graves disease carrier protein OS=Homo sapiens OX=9606 GN=SLC25A16 PE=1 SV=3	Medium	2	1	1	1	332	36.2	9.85	104.7	107.9	97.8	94.4	102.5	92.7	103.467	96.5333	-	1.07182	0.177766
P05387	RPLP2	60S acidic ribosomal protein P2 OS=Homo sapiens OX=9606 GN=RPLP2 PE=1 SV=1	High	76	8	29	7	115	11.7	4.54	107	98.8	104.6	88	106.9	94.7	103.467	96.5333	-	1.07182	0.315286
Q9C040	TRIM2	Tripartite motif-containing protein 2 OS=Homo sapiens OX=9606 GN=TRIM2 PE=1 SV=1	High	10	6	8	6	744	81.5	6.96	108.6	109.1	92.8	81.1	107.2	101.4	103.5	96.5667	-	1.0718	0.508146
O95786	DDX58	Antiviral innate immune response receptor RIG-I OS=Homo sapiens OX=9606 GN=DDX58 PE=1 SV=2	High	11	10	12	10	925	106.5	6.4	114	94.4	101.9	105.6	103.1	80.9	103.433	96.5333	-	1.07148	0.516435
Q9Y446	PKP3	Plakophilin-3 OS=Homo sapiens OX=9606 GN=PKP3 PE=1 SV=1	High	11	8	8	8	797	87	9.32	115	98.6	96.7	80.4	120.8	88.5	103.433	96.5667	-	1.07111	0.641109
P49748	ACADVL	Very long-chain specific acyl-CoA dehydrogenase, mitochondrial OS=Homo sapiens OX=9606 GN=ACADVL PE=1 SV=1	High	50	26	64	26	655	70.3	8.75	107.9	98.7	103.7	87.6	107.5	94.6	103.433	96.5667	-	1.07111	0.344137
Q9Y5L4	TIMM13	Mitochondrial import inner membrane translocase subunit Tim13 OS=Homo sapiens OX=9606 GN=TIMM13 PE=1 SV=1	High	54	4	7	4	95	10.5	8.18	118.3	97.5	94.5	95.3	97.8	96.6	103.433	96.5667	-	1.07111	0.412744
Q9UM00	TMCO1	Calcium load-activated calcium channel OS=Homo sapiens OX=9606 GN=TMCO1 PE=1 SV=2	High	4	1	1	1	239	27.1	10.26	99.5	95.8	115	79	112.3	98.4	103.433	96.5667	-	1.07111	0.576424
P49821	NDUFV1	NADH dehydrogenase [ubiquinone] flavoprotein 1, mitochondrial OS=Homo sapiens OX=9606 GN=NDUFV1 PE=1 SV=4	High	41	13	19	13	464	50.8	8.21	108.6	97.3	104.4	89.8	105.5	94.4	103.433	96.5667	-	1.07111	0.295362
O43678	NDUFA2	NADH dehydrogenase [ubiquinone] 1 alpha subcomplex subunit 2 OS=Homo sapiens OX=9606 GN=NDUFA2 PE=1 SV=3	High	49	5	9	5	99	10.9	9.57	107.1	103.3	99.9	88.6	103.2	97.9	103.433	96.5667	-	1.07111	0.221556
Q5SRD1	TIMM23B	Putative mitochondrial import inner membrane translocase subunit Tim23B OS=Homo sapiens OX=9606 GN=TIMM23B PE=5 SV=2	High	14	2	3	2	257	28	9.39	111.7	99	99.6	97.8	99	92.9	103.433	96.5667	-	1.07111	0.204813
Q9NZZ3	CHMP5	Charged multivesicular body protein 5 OS=Homo sapiens OX=9606 GN=CHMP5 PE=1 SV=1	High	27	4	4	4	219	24.6	4.83	103	97.2	110.1	82.9	113	93.8	103.433	96.5667	-	1.07111	0.512168
P14854	COX6B1	Cytochrome c oxidase subunit 6B1 OS=Homo sapiens OX=9606 GN=COX6B1 PE=1 SV=2	High	67	6	17	6	86	10.2	7.05	126	90.8	93.5	90.1	100.2	99.4	103.433	96.5667	-	1.07111	0.590799
P30520	ADSS2	Adenylosuccinate synthetase isozyme 2 OS=Homo sapiens OX=9606 GN=ADSS2 PE=1 SV=3	High	28	11	20	11	456	50.1	6.55	98.8	104.8	106.6	104.1	92.2	93.4	103.4	96.5667	-	1.07076	0.200036
P15153	RAC2	Ras-related C3 botulinum toxin substrate 2 OS=Homo sapiens OX=9606 GN=RAC2 PE=1 SV=1	High	34	8	20	3	192	21.4	7.61	98.2	91.4	120.6	93.3	108.6	87.8	103.4	96.5667	-	1.07076	0.561115
P14923	JUP	Junction plakoglobin OS=Homo sapiens OX=9606 GN=JUP PE=1 SV=3	High	49	27	45	21	745	81.7	6.14	110.8	111.2	88.3	86.8	106.2	96.8	103.433	96.6	-	1.07074	0.508153
Q9NPR2	SEMA4B	Semaphorin-4B OS=Homo sapiens OX=9606 GN=SEMA4B PE=1 SV=4	High	3	3	3	3	837	92.7	7.05	93	104	113.3	92.9	99.1	97.8	103.433	96.6	-	1.07074	0.329714
P02790	HPX	Hemopexin OS=Homo sapiens OX=9606 GN=HPX PE=1 SV=2	High	47	19	142	18	462	51.6	7.02	90.4	120.6	99.3	107.6	82.3	99.9	103.433	96.6	-	1.07074	0.589819
Q86SX6	GLRX5	Glutaredoxin-related protein 5, mitochondrial OS=Homo sapiens OX=9606 GN=GLRX5 PE=1 SV=2	High	21	2	3	2	157	16.6	6.79	84.9	100.8	124.5	91.4	126.8	71.6	103.4	96.6	-	1.07039	0.748872
Q99567	NUP88	Nuclear pore complex protein Nup88 OS=Homo sapiens OX=9606 GN=NUP88 PE=1 SV=2	High	12	8	11	8	741	83.5	5.69	105.6	106.9	97.7	94.9	101	93.9	103.4	96.6	-	1.07039	0.134429
P25786	PSMA1	Proteasome subunit alpha type-1 OS=Homo sapiens OX=9606 GN=PSMA1 PE=1 SV=1	High	47	14	27	14	263	29.5	6.61	110.7	101.5	98	96.6	99.7	93.5	103.4	96.6	-	1.07039	0.179837
Q15345	LRRC41	Leucine-rich repeat-containing protein 41 OS=Homo sapiens OX=9606 GN=LRRC41 PE=1 SV=3	High	3	2	3	2	812	88.6	8.38	101.7	110.4	98.1	97.5	99.1	93.2	103.4	96.6	-	1.07039	0.168762
O43670	ZNF207	BUB3-interacting and GLEBS motif-containing protein ZNF207 OS=Homo sapiens OX=9606 GN=ZNF207 PE=1 SV=1	High	12	4	5	4	478	50.7	9.1	117.6	101.7	90.9	97.1	99.9	92.8	103.4	96.6	-	1.07039	0.444499
P35232	PHB	Prohibitin OS=Homo sapiens OX=9606 GN=PHB PE=1 SV=1	High	59	14	31	14	272	29.8	5.76	111.1	100.5	98.6	91.5	93.4	104.9	103.4	96.6	-	1.07039	0.299807
P52788	SMS	Spermine synthase OS=Homo sapiens OX=9606 GN=SMS PE=1 SV=2	High	42	12	15	12	366	41.2	5.02	114.6	104.9	90.7	95.6	97.1	97.1	103.4	96.6	-	1.07039	0.383759
O95295	SNAPIN	SNARE-associated protein Snapin OS=Homo sapiens OX=9606 GN=SNAPIN PE=1 SV=1	High	18	2	3	2	136	14.9	9.31	96.5	88.3	125.4	84.4	99.9	105.5	103.4	96.6	-	1.07039	0.626001
Q96AN5	TMEM143	Transmembrane protein 143 OS=Homo sapiens OX=9606 GN=TMEM143 PE=2 SV=1	High	3	1	1	1	459	51.7	9.67	111.2	102.7	96.2	83.1	91.1	115.6	103.367	96.6	-	1.07005	0.561397
Q02224	CENPE	Centromere-associated protein E OS=Homo sapiens OX=9606 GN=CENPE PE=1 SV=2	Medium	0	1	1	1	2701	316.2	5.64	101.8	129	79.3	96.7	95	98.1	103.367	96.6	-	1.07005	0.662819
O95168	NDUFB4	NADH dehydrogenase [ubiquinone] 1 beta subcomplex subunit 4 OS=Homo sapiens OX=9606 GN=NDUFB4 PE=1 SV=3	High	31	3	6	3	129	15.2	9.85	100.1	106.2	103.8	88.9	104.5	96.4	103.367	96.6	-	1.07005	0.234736
Q92643	PIGK	GPI-anchor transamidase OS=Homo sapiens OX=9606 GN=PIGK PE=1 SV=2	High	12	4	4	4	395	45.2	6.16	101.3	108	100.9	94.1	104.1	91.7	103.4	96.6333	-	1.07002	0.20225
P06396	GSN	Gelsolin OS=Homo sapiens OX=9606 GN=GSN PE=1 SV=1	High	40	29	158	29	782	85.6	6.28	82.8	91.3	136.1	99.5	92.7	97.7	103.4	96.6333	-	1.07002	0.705376
P53611	RABGGTB	Geranylgeranyl transferase type-2 subunit beta OS=Homo sapiens OX=9606 GN=RABGGTB PE=1 SV=2	High	7	2	3	2	331	36.9	5.03	98.3	103.4	108.5	90.5	102.5	96.9	103.4	96.6333	-	1.07002	0.211043
P60510	PPP4C	Serine/threonine-protein phosphatase 4 catalytic subunit OS=Homo sapiens OX=9606 GN=PPP4C PE=1 SV=1	High	17	3	4	2	307	35.1	5.06	110.8	103.7	95.7	99.6	95.6	94.7	103.4	96.6333	-	1.07002	0.216406
Q9HAU5	UPF2	Regulator of nonsense transcripts 2 OS=Homo sapiens OX=9606 GN=UPF2 PE=1 SV=1	High	3	3	3	3	1272	147.7	5.69	103.9	92.4	113.9	96.4	87.5	106	103.4	96.6333	-	1.07002	0.455246
O95819	MAP4K4	Mitogen-activated protein kinase kinase kinase kinase 4 OS=Homo sapiens OX=9606 GN=MAP4K4 PE=1 SV=2	High	4	4	4	3	1239	142	7.46	99.8	103.6	106.7	93.2	96	100.7	103.367	96.6333	-	1.06968	0.0853659
Q9Y6G3	MRPL42	39S ribosomal protein L42, mitochondrial OS=Homo sapiens OX=9606 GN=MRPL42 PE=1 SV=1	High	11	1	1	1	142	16.7	8.35	99.8	115.8	94.5	95.8	96.2	97.9	103.367	96.6333	-	1.06968	0.354419
P05386	RPLP1	60S acidic ribosomal protein P1 OS=Homo sapiens OX=9606 GN=RPLP1 PE=1 SV=1	High	89	4	13	3	114	11.5	4.32	117.9	76.6	115.6	90.9	106	93	103.367	96.6333	-	1.06968	0.660263
Q92959	SLCO2A1	Solute carrier organic anion transporter family member 2A1 OS=Homo sapiens OX=9606 GN=SLCO2A1 PE=1 SV=2	High	2	2	2	2	643	70	8.84	97.8	105.6	106.7	101.7	97.9	90.3	103.367	96.6333	-	1.06968	0.198043
Q9UK55	SERPINA10	Protein Z-dependent protease inhibitor OS=Homo sapiens OX=9606 GN=SERPINA10 PE=1 SV=1	High	9	4	5	4	444	50.7	8.27	74.8	115.4	119.9	96.9	87.8	105.2	103.367	96.6333	-	1.06968	0.680623
O14638	ENPP3	Ectonucleotide pyrophosphatase/phosphodiesterase family member 3 OS=Homo sapiens OX=9606 GN=ENPP3 PE=1 SV=2	Medium	1	1	1	1	875	100.1	6.57	91.9	114	104.2	81.2	98.6	110.1	103.367	96.6333	-	1.06968	0.558268
O95757	HSPA4L	Heat shock 70 kDa protein 4L OS=Homo sapiens OX=9606 GN=HSPA4L PE=1 SV=3	High	26	18	23	14	839	94.5	5.88	101.7	115.6	92.7	101.5	90.2	98.2	103.333	96.6333	-	1.06933	0.419782
Q96M27	PRRC1	Protein PRRC1 OS=Homo sapiens OX=9606 GN=PRRC1 PE=1 SV=1	High	22	9	13	9	445	46.7	5.83	102.1	86.3	121.6	79.5	112.5	97.9	103.333	96.6333	-	1.06933	0.656726
Q13155	AIMP2	Aminoacyl tRNA synthase complex-interacting multifunctional protein 2 OS=Homo sapiens OX=9606 GN=AIMP2 PE=1 SV=2	High	19	6	10	6	320	35.3	8.22	104.5	97.3	108.2	93.6	99.7	96.6	103.333	96.6333	-	1.06933	0.140531
P37837	TALDO1	Transaldolase OS=Homo sapiens OX=9606 GN=TALDO1 PE=1 SV=2	High	43	17	55	17	337	37.5	6.81	103.4	93.4	113.2	97.2	94.8	97.9	103.333	96.6333	-	1.06933	0.311777
O95169	NDUFB8	NADH dehydrogenase [ubiquinone] 1 beta subcomplex subunit 8, mitochondrial OS=Homo sapiens OX=9606 GN=NDUFB8 PE=1 SV=1	High	16	2	2	2	186	21.8	6.8	99.6	110.3	100.2	93.8	110.1	86.1	103.367	96.6667	-	1.06931	0.44311
Q13263	TRIM28	Transcription intermediary factor 1-beta OS=Homo sapiens OX=9606 GN=TRIM28 PE=1 SV=5	High	35	22	40	22	835	88.5	5.77	100.7	102.7	106.7	100.1	97.3	92.6	103.367	96.6667	-	1.06931	0.075666
P23526	AHCY	Adenosylhomocysteinase OS=Homo sapiens OX=9606 GN=AHCY PE=1 SV=4	High	48	21	56	19	432	47.7	6.34	106.5	107.8	95.8	96.2	98.8	95	103.367	96.6667	-	1.06931	0.16624
O60313	OPA1	Dynamin-like 120 kDa protein, mitochondrial OS=Homo sapiens OX=9606 GN=OPA1 PE=1 SV=3	High	34	30	45	30	960	111.6	7.87	118.4	99.8	91.8	95.6	99.7	94.7	103.333	96.6667	-	1.06897	0.452999
Q15121	PEA15	Astrocytic phosphoprotein PEA-15 OS=Homo sapiens OX=9606 GN=PEA15 PE=1 SV=2	High	68	7	13	7	130	15	5.02	107.6	104	98.4	103.3	96.8	89.9	103.333	96.6667	-	1.06897	0.229419
Q9Y315	DERA	Deoxyribose-phosphate aldolase OS=Homo sapiens OX=9606 GN=DERA PE=1 SV=2	High	31	8	13	8	318	35.2	8.94	106.4	96.7	106.9	98	96.1	95.9	103.333	96.6667	-	1.06897	0.120368
O75592	MYCBP2	E3 ubiquitin-protein ligase MYCBP2 OS=Homo sapiens OX=9606 GN=MYCBP2 PE=1 SV=4	High	1	7	7	7	4678	513.3	7.02	108.1	94.5	107.4	96.9	97.2	95.9	103.333	96.6667	-	1.06897	0.207525
Q9Y4E6	WDR7	WD repeat-containing protein 7 OS=Homo sapiens OX=9606 GN=WDR7 PE=1 SV=2	Medium	1	1	1	1	1490	163.7	6.92	103.7	99	107.3	92.2	102.7	95.1	103.333	96.6667	-	1.06897	0.166444
P10398	ARAF	Serine/threonine-protein kinase A-Raf OS=Homo sapiens OX=9606 GN=ARAF PE=1 SV=2	High	7	4	5	4	606	67.5	9.01	97.1	112.9	100	95.3	98.7	96	103.333	96.6667	-	1.06897	0.250527
Q9BRJ7	NUDT16L1	Tudor-interacting repair regulator protein OS=Homo sapiens OX=9606 GN=NUDT16L1 PE=1 SV=1	High	10	2	3	1	211	23.3	8.91	114.5	100.6	94.8	95	98.3	96.7	103.3	96.6667	-	1.06862	0.32538
Q08752	PPID	Peptidyl-prolyl cis-trans isomerase D OS=Homo sapiens OX=9606 GN=PPID PE=1 SV=3	High	25	9	13	8	370	40.7	7.21	98.3	101.9	109.7	100.9	94.2	94.9	103.3	96.6667	-	1.06862	0.170916
P50225	SULT1A1	Sulfotransferase 1A1 OS=Homo sapiens OX=9606 GN=SULT1A1 PE=1 SV=3	High	31	8	12	4	295	34.1	6.62	67.5	102	140.5	86.2	71.3	132.6	103.333	96.7	-	1.0686	0.824503
Q99735	MGST2	Microsomal glutathione S-transferase 2 OS=Homo sapiens OX=9606 GN=MGST2 PE=1 SV=1	High	10	1	3	1	147	16.6	9.55	102	100.1	107.9	93.5	100.4	96.2	103.333	96.7	-	1.0686	0.0982987
Q9UBU6	FAM8A1	Protein FAM8A1 OS=Homo sapiens OX=9606 GN=FAM8A1 PE=1 SV=1	Medium	3	1	1	1	413	44.1	7.21	95	110	105	97.5	97.6	95	103.333	96.7	-	1.0686	0.213712
P57735	RAB25	Ras-related protein Rab-25 OS=Homo sapiens OX=9606 GN=RAB25 PE=1 SV=2	High	25	4	4	4	213	23.5	5.96	113.6	95.1	101.3	86	101.4	102.7	103.333	96.7	-	1.0686	0.434065
O43772	SLC25A20	Mitochondrial carnitine/acylcarnitine carrier protein OS=Homo sapiens OX=9606 GN=SLC25A20 PE=1 SV=1	High	31	8	10	8	301	32.9	9.41	110	96	104	91.3	110.3	88.5	103.333	96.7	-	1.0686	0.451446
P00751	CFB	Complement factor B OS=Homo sapiens OX=9606 GN=CFB PE=1 SV=2	High	31	25	72	25	764	85.5	7.06	84.6	129.1	96.3	94.4	100.6	95.1	103.333	96.7	-	1.0686	0.648021
O75152	ZC3H11A	Zinc finger CCCH domain-containing protein 11A OS=Homo sapiens OX=9606 GN=ZC3H11A PE=1 SV=3	Medium	1	1	1	1	810	89.1	8.37	107.9	102.5	99.6	101	100.4	88.7	103.333	96.7	-	1.0686	0.229708
Q9BUH6	PAXX	Protein PAXX OS=Homo sapiens OX=9606 GN=PAXX PE=1 SV=2	High	20	3	7	3	204	21.6	5.48	104.8	102.8	102.3	109.2	88.8	92.1	103.3	96.7	-	1.06825	0.358553
P21399	ACO1	Cytoplasmic aconitate hydratase OS=Homo sapiens OX=9606 GN=ACO1 PE=1 SV=3	High	39	30	41	30	889	98.3	6.68	107.1	103.2	99.6	92.3	101.5	96.3	103.3	96.7	-	1.06825	0.126878
P55145	MANF	Mesencephalic astrocyte-derived neurotrophic factor OS=Homo sapiens OX=9606 GN=MANF PE=1 SV=3	High	47	10	20	10	182	20.7	8.69	92.5	78.2	139.2	87.4	106.5	96.2	103.3	96.7	-	1.06825	0.74869
Q9Y4Y9	LSM5	U6 snRNA-associated Sm-like protein LSm5 OS=Homo sapiens OX=9606 GN=LSM5 PE=1 SV=3	High	46	2	2	2	91	9.9	4.54	105.5	114.3	90.1	103.5	88.6	98	103.3	96.7	-	1.06825	0.471166
Q9UBI1	COMMD3	COMM domain-containing protein 3 OS=Homo sapiens OX=9606 GN=COMMD3 PE=1 SV=1	High	32	5	5	5	195	22.1	5.99	102.5	96.8	110.6	98.9	92.4	98.8	103.3	96.7	-	1.06825	0.22007
Q52LJ0	FAM98B	Protein FAM98B OS=Homo sapiens OX=9606 GN=FAM98B PE=1 SV=2	High	26	9	15	7	433	45.5	8.69	101.6	104.2	104.1	98.8	100.3	91	103.3	96.7	-	1.06825	0.0930734
P32929	CTH	Cystathionine gamma-lyase OS=Homo sapiens OX=9606 GN=CTH PE=1 SV=3	High	18	5	5	5	405	44.5	6.7	103.4	101.9	104.6	92.1	91.6	106.4	103.3	96.7	-	1.06825	0.250432
Q15738	NSDHL	Sterol-4-alpha-carboxylate 3-dehydrogenase, decarboxylating OS=Homo sapiens OX=9606 GN=NSDHL PE=1 SV=2	High	24	8	9	8	373	41.9	8.06	101.4	106.6	101.9	92.4	107.1	90.6	103.3	96.7	-	1.06825	0.294991
Q9Y426	C2CD2	C2 domain-containing protein 2 OS=Homo sapiens OX=9606 GN=C2CD2 PE=1 SV=2	High	2	1	1	1	696	75.5	6.92	90.7	91	128.1	89.5	104	96.6	103.267	96.7	-	1.06791	0.642599
Q14839	CHD4	Chromodomain-helicase-DNA-binding protein 4 OS=Homo sapiens OX=9606 GN=CHD4 PE=1 SV=2	High	9	16	20	14	1912	217.9	5.86	102.9	99.5	107.4	97.6	99.8	92.7	103.267	96.7	-	1.06791	0.101889
Q96K76	USP47	Ubiquitin carboxyl-terminal hydrolase 47 OS=Homo sapiens OX=9606 GN=USP47 PE=1 SV=3	High	9	10	10	10	1375	157.2	5.08	99.1	101	109.8	97.8	98.9	93.5	103.3	96.7333	-	1.06788	0.149319
Q9NRP2	CMC2	COX assembly mitochondrial protein 2 homolog OS=Homo sapiens OX=9606 GN=CMC2 PE=1 SV=1	Medium	13	1	1	1	79	9.5	7.87	110	94.8	105.1	96.6	98.1	95.5	103.3	96.7333	-	1.06788	0.221783
P13639	EEF2	Elongation factor 2 OS=Homo sapiens OX=9606 GN=EEF2 PE=1 SV=4	High	56	42	126	41	858	95.3	6.83	105.7	94.4	109.8	90.3	107.1	92.8	103.3	96.7333	-	1.06788	0.399514
O00330	PDHX	Pyruvate dehydrogenase protein X component, mitochondrial OS=Homo sapiens OX=9606 GN=PDHX PE=1 SV=3	High	16	7	10	7	501	54.1	8.66	126.3	88.1	95.4	92	100.3	97.9	103.267	96.7333	-	1.06754	0.61406
Q08209	PPP3CA	Serine/threonine-protein phosphatase 2B catalytic subunit alpha isoform OS=Homo sapiens OX=9606 GN=PPP3CA PE=1 SV=1	High	15	7	11	3	521	58.7	5.86	89.9	101.4	118.5	98.5	94.4	97.3	103.267	96.7333	-	1.06754	0.480008
P36957	DLST	Dihydrolipoyllysine-residue succinyltransferase component of 2-oxoglutarate dehydrogenase complex, mitochondrial OS=Homo sapiens OX=9606 GN=DLST PE=1 SV=4	High	34	14	34	14	453	48.7	8.95	120.6	91	98.2	94.2	99	97	103.267	96.7333	-	1.06754	0.508989
Q96RT1	ERBIN	Erbin OS=Homo sapiens OX=9606 GN=ERBIN PE=1 SV=2	High	2	3	3	3	1412	158.2	5.5	101.1	103.7	105	98.9	96.7	94.6	103.267	96.7333	-	1.06754	0.018051
Q9UNN5	FAF1	FAS-associated factor 1 OS=Homo sapiens OX=9606 GN=FAF1 PE=1 SV=2	High	12	6	6	6	650	73.9	4.88	109.8	94	106	93.8	99.7	96.7	103.267	96.7333	-	1.06754	0.26596
P62993	GRB2	Growth factor receptor-bound protein 2 OS=Homo sapiens OX=9606 GN=GRB2 PE=1 SV=1	High	53	9	15	9	217	25.2	6.32	104.6	103	102.2	94	104.7	91.5	103.267	96.7333	-	1.06754	0.187056
Q8IUI8	CRLF3	Cytokine receptor-like factor 3 OS=Homo sapiens OX=9606 GN=CRLF3 PE=1 SV=2	High	11	4	4	4	442	49.7	5.14	97.5	104	108.3	98.4	99.1	92.7	103.267	96.7333	-	1.06754	0.155294
Q9UBV8	PEF1	Peflin OS=Homo sapiens OX=9606 GN=PEF1 PE=1 SV=1	High	11	3	5	3	284	30.4	6.54	103.7	105.2	100.8	90.4	102.9	96.9	103.233	96.7333	-	1.0672	0.165207
Q66K74	MAP1S	Microtubule-associated protein 1S OS=Homo sapiens OX=9606 GN=MAP1S PE=1 SV=2	High	7	6	6	6	1059	112.1	7.3	103.9	102.2	103.6	94.5	96.9	98.8	103.233	96.7333	-	1.0672	0.00855296
P11233	RALA	Ras-related protein Ral-A OS=Homo sapiens OX=9606 GN=RALA PE=1 SV=1	High	36	6	13	3	206	23.6	7.11	109.6	101.8	98.4	94.7	101.1	94.5	103.267	96.7667	-	1.06717	0.176135
P09234	SNRPC	U1 small nuclear ribonucleoprotein C OS=Homo sapiens OX=9606 GN=SNRPC PE=1 SV=1	High	13	2	3	2	159	17.4	9.67	93.5	113.1	103.2	91.7	116.7	81.9	103.267	96.7667	-	1.06717	0.611196
Q9P253	VPS18	Vacuolar protein sorting-associated protein 18 homolog OS=Homo sapiens OX=9606 GN=VPS18 PE=1 SV=2	High	8	8	10	8	973	110.1	6.07	104.3	105.1	100.4	95.9	94.4	100	103.267	96.7667	-	1.06717	0.0426544
Q8WYA6	CTNNBL1	Beta-catenin-like protein 1 OS=Homo sapiens OX=9606 GN=CTNNBL1 PE=1 SV=1	High	11	6	7	6	563	65.1	5.05	97	106.8	105.9	101.8	97	91.5	103.233	96.7667	-	1.06683	0.208494
P63165	SUMO1	Small ubiquitin-related modifier 1 OS=Homo sapiens OX=9606 GN=SUMO1 PE=1 SV=1	High	15	2	3	2	101	11.6	5.52	110.6	104.1	95	95.6	107.9	86.8	103.233	96.7667	-	1.06683	0.443317
Q01105	SET	Protein SET OS=Homo sapiens OX=9606 GN=SET PE=1 SV=3	High	19	6	19	6	290	33.5	4.32	112.1	97.2	100.4	100.6	98.1	91.6	103.233	96.7667	-	1.06683	0.286551
Q9Y2G5	POFUT2	GDP-fucose protein O-fucosyltransferase 2 OS=Homo sapiens OX=9606 GN=POFUT2 PE=1 SV=3	High	7	3	3	3	429	49.9	6.6	97.8	100.5	111.4	95.5	92.3	102.5	103.233	96.7667	-	1.06683	0.276262
Q9P032	NDUFAF4	NADH dehydrogenase [ubiquinone] 1 alpha subcomplex assembly factor 4 OS=Homo sapiens OX=9606 GN=NDUFAF4 PE=1 SV=1	High	33	6	7	6	175	20.3	8.82	127.9	100.5	81.3	90.9	105.4	94	103.233	96.7667	-	1.06683	0.672913
O95232	LUC7L3	Luc7-like protein 3 OS=Homo sapiens OX=9606 GN=LUC7L3 PE=1 SV=2	High	12	6	9	6	432	51.4	9.79	104.9	103	101.8	101.2	102.9	86.2	103.233	96.7667	-	1.06683	0.295839
Q5VSL9	STRIP1	Striatin-interacting protein 1 OS=Homo sapiens OX=9606 GN=STRIP1 PE=1 SV=1	High	9	6	8	6	837	95.5	6.29	97.5	91.9	120.3	100	99.9	90.4	103.233	96.7667	-	1.06683	0.523014
Q9BTT6	LRRC1	Leucine-rich repeat-containing protein 1 OS=Homo sapiens OX=9606 GN=LRRC1 PE=1 SV=1	High	14	5	7	4	524	59.2	5.02	102.3	105.9	101.5	92.5	96.9	100.9	103.233	96.7667	-	1.06683	0.0804216
Q15283	RASA2	Ras GTPase-activating protein 2 OS=Homo sapiens OX=9606 GN=RASA2 PE=1 SV=3	High	6	5	5	5	850	96.6	7.2	115.1	102.9	91.7	102.4	93.7	94.2	103.233	96.7667	-	1.06683	0.427024
Q9NUJ1	ABHD10	Mycophenolic acid acyl-glucuronide esterase, mitochondrial OS=Homo sapiens OX=9606 GN=ABHD10 PE=1 SV=1	High	35	8	14	8	306	33.9	8.57	104.9	108.2	96.6	91.2	102.2	96.9	103.233	96.7667	-	1.06683	0.240031
Q63HN8	RNF213	E3 ubiquitin-protein ligase RNF213 OS=Homo sapiens OX=9606 GN=RNF213 PE=1 SV=3	High	7	35	41	35	5207	591	6.48	111.3	96.8	101.5	98.8	102.9	88.6	103.2	96.7667	-	1.06648	0.345882
P07910	HNRNPC	Heterogeneous nuclear ribonucleoproteins C1/C2 OS=Homo sapiens OX=9606 GN=HNRNPC PE=1 SV=4	High	35	14	47	14	306	33.7	5.08	105.9	99.8	104	98.2	101.6	90.6	103.233	96.8	-	1.06646	0.158595
P02647	APOA1	Apolipoprotein A-I OS=Homo sapiens OX=9606 GN=APOA1 PE=1 SV=1	High	74	29	240	29	267	30.8	5.76	73.1	119.1	117.5	110.6	78.4	101.4	103.233	96.8	-	1.06646	0.736879
Q14157	UBAP2L	Ubiquitin-associated protein 2-like OS=Homo sapiens OX=9606 GN=UBAP2L PE=1 SV=2	High	6	5	5	5	1087	114.5	7.11	98	112.2	99.5	95.6	104.9	89.9	103.233	96.8	-	1.06646	0.363325
Q8IWA5	SLC44A2	Choline transporter-like protein 2 OS=Homo sapiens OX=9606 GN=SLC44A2 PE=1 SV=3	High	13	8	11	8	706	80.1	8.57	106.6	100.4	102.7	93.3	95.4	101.7	103.233	96.8	-	1.06646	0.107041
P28331	NDUFS1	NADH-ubiquinone oxidoreductase 75 kDa subunit, mitochondrial OS=Homo sapiens OX=9606 GN=NDUFS1 PE=1 SV=3	High	47	24	42	24	727	79.4	6.23	106.8	95	107.8	88.2	104.5	97.7	103.2	96.8	-	1.06612	0.364675
Q5T5P2	KIAA1217	Sickle tail protein homolog OS=Homo sapiens OX=9606 GN=KIAA1217 PE=1 SV=2	High	6	12	14	12	1943	214	7.06	99.3	106.2	104.1	95.4	99	96	103.2	96.8	-	1.06612	0.0512914
Q9Y6G5	COMMD10	COMM domain-containing protein 10 OS=Homo sapiens OX=9606 GN=COMMD10 PE=1 SV=1	High	27	5	7	5	202	23	6.54	103.3	94.9	111.4	95.6	101.1	93.7	103.2	96.8	-	1.06612	0.29018
O15357	INPPL1	Phosphatidylinositol 3,4,5-trisphosphate 5-phosphatase 2 OS=Homo sapiens OX=9606 GN=INPPL1 PE=1 SV=2	High	5	6	6	5	1258	138.5	6.54	97.6	105.8	106.2	101.4	88	101	103.2	96.8	-	1.06612	0.287257
P12830	CDH1	Cadherin-1 OS=Homo sapiens OX=9606 GN=CDH1 PE=1 SV=3	High	17	12	15	12	882	97.4	4.73	97.4	107.5	104.7	93.7	91.9	104.8	103.2	96.8	-	1.06612	0.272437
Q8TDB8	SLC2A14	Solute carrier family 2, facilitated glucose transporter member 14 OS=Homo sapiens OX=9606 GN=SLC2A14 PE=1 SV=1	High	7	3	3	3	520	56.3	7.83	82.2	96.1	131.3	95.4	105.6	89.4	103.2	96.8	-	1.06612	0.698271
P0DN76	U2AF1L5	Splicing factor U2AF 35 kDa subunit-like protein OS=Homo sapiens OX=9606 GN=U2AF1L5 PE=1 SV=1	High	24	6	6	6	240	27.9	8.81	108.8	111.6	89.2	107.6	101.7	81.1	103.2	96.8	-	1.06612	0.581476
P33121	ACSL1	Long-chain-fatty-acid--CoA ligase 1 OS=Homo sapiens OX=9606 GN=ACSL1 PE=1 SV=1	High	27	17	25	16	698	77.9	7.15	132.3	98.7	78.6	82.9	100.6	106.9	103.2	96.8	-	1.06612	0.72919
Q9H2W6	MRPL46	39S ribosomal protein L46, mitochondrial OS=Homo sapiens OX=9606 GN=MRPL46 PE=1 SV=1	High	10	2	2	2	279	31.7	7.05	112.8	107.3	89.5	93.4	99.8	97.2	103.2	96.8	-	1.06612	0.42857
Q9H0A0	NAT10	RNA cytidine acetyltransferase OS=Homo sapiens OX=9606 GN=NAT10 PE=1 SV=2	High	10	10	12	10	1025	115.7	8.27	101.5	105.5	102.5	95.8	105.1	89.5	103.167	96.8	-	1.06577	0.245966
Q9H7B4	SMYD3	Histone-lysine N-methyltransferase SMYD3 OS=Homo sapiens OX=9606 GN=SMYD3 PE=1 SV=4	High	5	1	1	1	428	49.1	7.25	95.7	85	128.8	96.2	98.6	95.6	103.167	96.8	-	1.06577	0.655149
P49863	GZMK	Granzyme K OS=Homo sapiens OX=9606 GN=GZMK PE=1 SV=1	High	20	4	4	4	264	28.9	9.39	115.3	98.6	95.7	83.7	93.4	113.4	103.2	96.8333	-	1.06575	0.582701
P29728	OAS2	2'-5'-oligoadenylate synthase 2 OS=Homo sapiens OX=9606 GN=OAS2 PE=1 SV=3	High	19	11	13	11	719	82.4	8.25	124.7	90.7	94.1	101.1	102.9	86.5	103.167	96.8333	-	1.0654	0.625399
Q9ULH1	ASAP1	Arf-GAP with SH3 domain, ANK repeat and PH domain-containing protein 1 OS=Homo sapiens OX=9606 GN=ASAP1 PE=1 SV=4	High	6	6	7	5	1129	125.4	7.31	102.5	96.7	110.3	100.8	95.6	94.1	103.167	96.8333	-	1.0654	0.226238
O95400	CD2BP2	CD2 antigen cytoplasmic tail-binding protein 2 OS=Homo sapiens OX=9606 GN=CD2BP2 PE=1 SV=1	High	20	5	5	5	341	37.6	4.61	107.7	109	92.8	102.7	90.3	97.5	103.167	96.8333	-	1.0654	0.372941
Q03111	MLLT1	Protein ENL OS=Homo sapiens OX=9606 GN=MLLT1 PE=1 SV=2	High	2	1	1	1	559	62	8.59	101.4	102	106.1	106.9	91.1	92.5	103.167	96.8333	-	1.0654	0.295029
Q13123	IK	Protein Red OS=Homo sapiens OX=9606 GN=IK PE=1 SV=3	High	14	8	9	8	557	65.6	6.64	98.1	112.5	98.9	96.9	105.3	88.3	103.167	96.8333	-	1.0654	0.402878
Q13557	CAMK2D	Calcium/calmodulin-dependent protein kinase type II subunit delta OS=Homo sapiens OX=9606 GN=CAMK2D PE=1 SV=3	High	36	14	25	12	499	56.3	7.25	105.2	103.6	100.7	95.4	99.7	95.4	103.167	96.8333	-	1.0654	0.0312665
Q13867	BLMH	Bleomycin hydrolase OS=Homo sapiens OX=9606 GN=BLMH PE=1 SV=1	High	18	7	9	7	455	52.5	6.27	103.8	98.7	107	99.7	96	94.8	103.167	96.8333	-	1.0654	0.0889176
Q9BUB7	TMEM70	Transmembrane protein 70, mitochondrial OS=Homo sapiens OX=9606 GN=TMEM70 PE=1 SV=2	Medium	5	1	1	1	260	29	8.91	108.3	101.4	99.8	96.2	96.1	98.2	103.167	96.8333	-	1.0654	0.0785941
Q9Y237	PIN4	Peptidyl-prolyl cis-trans isomerase NIMA-interacting 4 OS=Homo sapiens OX=9606 GN=PIN4 PE=1 SV=1	High	23	3	3	3	131	13.8	9.77	89.5	116.4	103.6	85.9	107.3	97.3	103.167	96.8333	-	1.0654	0.558212
Q99729	HNRNPAB	Heterogeneous nuclear ribonucleoprotein A/B OS=Homo sapiens OX=9606 GN=HNRNPAB PE=1 SV=2	High	25	8	20	6	332	36.2	8.21	101.7	102.5	105.2	95.3	114.6	80.6	103.133	96.8333	-	1.06506	0.559193
P55072	VCP	Transitional endoplasmic reticulum ATPase OS=Homo sapiens OX=9606 GN=VCP PE=1 SV=4	High	70	45	124	45	806	89.3	5.26	106.1	97.3	106	93	101.7	95.8	103.133	96.8333	-	1.06506	0.180077
P06730	EIF4E	Eukaryotic translation initiation factor 4E OS=Homo sapiens OX=9606 GN=EIF4E PE=1 SV=2	High	20	4	4	4	217	25.1	6.15	108.7	104.4	96.3	83.6	115.3	91.6	103.133	96.8333	-	1.06506	0.569814
P14314	PRKCSH	Glucosidase 2 subunit beta OS=Homo sapiens OX=9606 GN=PRKCSH PE=1 SV=2	High	34	18	38	18	528	59.4	4.41	108.4	91.6	109.4	89.6	108.2	92.7	103.133	96.8333	-	1.06506	0.48271
P19823	ITIH2	Inter-alpha-trypsin inhibitor heavy chain H2 OS=Homo sapiens OX=9606 GN=ITIH2 PE=1 SV=2	High	20	16	40	16	946	106.4	6.86	82.8	130.1	96.6	94	104.3	92.3	103.167	96.8667	-	1.06504	0.687055
P55769	SNU13	NHP2-like protein 1 OS=Homo sapiens OX=9606 GN=SNU13 PE=1 SV=3	High	41	7	11	7	128	14.2	8.46	108.7	104.6	96.2	92.3	109.3	89	103.167	96.8667	-	1.06504	0.436004
Q8WUA7	TBC1D22A	TBC1 domain family member 22A OS=Homo sapiens OX=9606 GN=TBC1D22A PE=1 SV=2	High	4	2	2	2	517	59.1	5.97	111.8	97.5	100.2	88.7	101.6	100.3	103.167	96.8667	-	1.06504	0.353298
Q13107	USP4	Ubiquitin carboxyl-terminal hydrolase 4 OS=Homo sapiens OX=9606 GN=USP4 PE=1 SV=3	High	7	5	5	4	963	108.5	5.71	98.9	91.5	119.1	101.9	92.1	96.6	103.167	96.8667	-	1.06504	0.510019
P11117	ACP2	Lysosomal acid phosphatase OS=Homo sapiens OX=9606 GN=ACP2 PE=1 SV=3	High	13	5	8	5	423	48.3	6.74	100.5	93.5	115.3	93.2	97.1	100.2	103.1	96.8333	-	1.06472	0.404963
P11182	DBT	Lipoamide acyltransferase component of branched-chain alpha-keto acid dehydrogenase complex, mitochondrial OS=Homo sapiens OX=9606 GN=DBT PE=1 SV=3	High	18	9	15	9	482	53.5	8.51	116.1	92.2	101.1	92.4	96.2	102	103.133	96.8667	-	1.06469	0.451062
P31153	MAT2A	S-adenosylmethionine synthase isoform type-2 OS=Homo sapiens OX=9606 GN=MAT2A PE=1 SV=1	High	32	10	14	10	395	43.6	6.48	108.8	104.7	95.9	94.5	102.9	93.2	103.133	96.8667	-	1.06469	0.267634
P49721	PSMB2	Proteasome subunit beta type-2 OS=Homo sapiens OX=9606 GN=PSMB2 PE=1 SV=1	High	26	5	7	5	201	22.8	7.02	111.7	105	92.7	87.6	112.1	90.9	103.133	96.8667	-	1.06469	0.54473
P60900	PSMA6	Proteasome subunit alpha type-6 OS=Homo sapiens OX=9606 GN=PSMA6 PE=1 SV=1	High	52	12	29	12	246	27.4	6.76	114.4	97.8	97.2	97.2	99.5	93.9	103.133	96.8667	-	1.06469	0.345541
Q6YN16	HSDL2	Hydroxysteroid dehydrogenase-like protein 2 OS=Homo sapiens OX=9606 GN=HSDL2 PE=1 SV=1	High	36	12	14	12	418	45.4	7.99	105.9	100.3	103.2	88.4	105.7	96.5	103.133	96.8667	-	1.06469	0.298767
Q9UKF6	CPSF3	Cleavage and polyadenylation specificity factor subunit 3 OS=Homo sapiens OX=9606 GN=CPSF3 PE=1 SV=1	High	13	8	8	8	684	77.4	5.6	105.2	114.2	90	107.9	93.4	89.3	103.133	96.8667	-	1.06469	0.526284
A0A087WSZ0	IGKV1D-8	Immunoglobulin kappa variable 1D-8 OS=Homo sapiens OX=9606 GN=IGKV1D-8 PE=3 SV=6	High	16	1	1	1	117	12.8	7.74	120.8	92.3	96.2	106.9	84.4	99.3	103.1	96.8667	-	1.06435	0.604454
P62487	POLR2G	DNA-directed RNA polymerase II subunit RPB7 OS=Homo sapiens OX=9606 GN=POLR2G PE=1 SV=1	High	18	3	3	3	172	19.3	5.54	102.2	109.5	97.6	98.2	97.7	94.7	103.1	96.8667	-	1.06435	0.161339
P49411	TUFM	Elongation factor Tu, mitochondrial OS=Homo sapiens OX=9606 GN=TUFM PE=1 SV=2	High	62	25	68	25	452	49.5	7.61	114.6	96.9	97.8	92.7	101.3	96.6	103.1	96.8667	-	1.06435	0.376409
P53004	BLVRA	Biliverdin reductase A OS=Homo sapiens OX=9606 GN=BLVRA PE=1 SV=2	High	40	12	22	12	296	33.4	6.44	111	94.9	103.4	104.1	89.9	96.6	103.1	96.8667	-	1.06435	0.371624
Q53EP0	FNDC3B	Fibronectin type III domain-containing protein 3B OS=Homo sapiens OX=9606 GN=FNDC3B PE=1 SV=2	High	3	3	3	3	1204	132.8	5.95	94.5	94.5	120.4	92.6	104	94.1	103.133	96.9	-	1.06433	0.541254
Q9BZE4	GTPBP4	Nucleolar GTP-binding protein 1 OS=Homo sapiens OX=9606 GN=GTPBP4 PE=1 SV=3	High	7	5	7	5	634	73.9	9.5	95.8	105.7	107.9	102.4	93.3	95	103.133	96.9	-	1.06433	0.251416
P59998	ARPC4	Actin-related protein 2/3 complex subunit 4 OS=Homo sapiens OX=9606 GN=ARPC4 PE=1 SV=3	High	32	6	17	6	168	19.7	8.43	96.1	103.4	109.9	93.3	100.2	97.2	103.133	96.9	-	1.06433	0.234629
Q9P0U4	CXXC1	CXXC-type zinc finger protein 1 OS=Homo sapiens OX=9606 GN=CXXC1 PE=1 SV=2	Medium	2	1	1	1	656	75.7	8.24	99.9	113	96.5	111.1	83.4	96.2	103.133	96.9	-	1.06433	0.545679
Q9H300	PARL	Presenilins-associated rhomboid-like protein, mitochondrial OS=Homo sapiens OX=9606 GN=PARL PE=1 SV=2	High	6	2	2	2	379	42.2	9.79	120.5	89.3	99.6	93	98.4	99.3	103.133	96.9	-	1.06433	0.542976
Q96HS1	PGAM5	Serine/threonine-protein phosphatase PGAM5, mitochondrial OS=Homo sapiens OX=9606 GN=PGAM5 PE=1 SV=2	High	21	6	7	6	289	32	8.68	103.2	104.4	101.8	102.6	100	88.1	103.133	96.9	-	1.06433	0.240517
P05026	ATP1B1	Sodium/potassium-transporting ATPase subunit beta-1 OS=Homo sapiens OX=9606 GN=ATP1B1 PE=1 SV=1	High	31	9	21	9	303	35	8.53	108.5	93.7	107.1	77.9	109.1	103.7	103.1	96.9	-	1.06398	0.594047
O75165	DNAJC13	DnaJ homolog subfamily C member 13 OS=Homo sapiens OX=9606 GN=DNAJC13 PE=1 SV=5	High	10	19	22	19	2243	254.3	6.74	101.9	102.4	105	95	102.8	92.9	103.1	96.9	-	1.06398	0.121378
P61106	RAB14	Ras-related protein Rab-14 OS=Homo sapiens OX=9606 GN=RAB14 PE=1 SV=4	High	67	12	32	11	215	23.9	6.21	106.5	100.8	102	92.6	103.9	94.2	103.1	96.9	-	1.06398	0.190117
Q9BX67	JAM3	Junctional adhesion molecule C OS=Homo sapiens OX=9606 GN=JAM3 PE=1 SV=1	High	18	3	3	3	310	35	7.59	104.7	115.1	89.5	99.5	91.1	100.1	103.1	96.9	-	1.06398	0.48062
Q96AZ6	ISG20	Interferon-stimulated gene 20 kDa protein OS=Homo sapiens OX=9606 GN=ISG20 PE=1 SV=2	High	13	3	4	3	181	20.4	8.92	113.3	76.3	119.7	93.7	105.2	91.8	103.1	96.9	-	1.06398	0.684092
P06576	ATP5F1B	ATP synthase subunit beta, mitochondrial OS=Homo sapiens OX=9606 GN=ATP5F1B PE=1 SV=3	High	61	22	159	22	529	56.5	5.4	122	93	94.3	92.1	100.4	98.2	103.1	96.9	-	1.06398	0.560476
Q9H4A4	RNPEP	Aminopeptidase B OS=Homo sapiens OX=9606 GN=RNPEP PE=1 SV=2	High	35	21	37	21	650	72.5	5.74	103.5	97.9	107.9	94.1	96.9	99.7	103.1	96.9	-	1.06398	0.134752
Q8NBJ7	SUMF2	Inactive C-alpha-formylglycine-generating enzyme 2 OS=Homo sapiens OX=9606 GN=SUMF2 PE=1 SV=2	High	24	7	9	7	301	33.8	8	110.8	93.1	105.3	85	101.5	104.2	103.067	96.9	-	1.06364	0.481768
Q5TFE4	NT5DC1	5'-nucleotidase domain-containing protein 1 OS=Homo sapiens OX=9606 GN=NT5DC1 PE=1 SV=1	High	20	8	10	8	455	51.8	6.35	99	102.6	107.6	88.9	110.7	91.1	103.067	96.9	-	1.06364	0.449491
Q13905	RAPGEF1	Rap guanine nucleotide exchange factor 1 OS=Homo sapiens OX=9606 GN=RAPGEF1 PE=1 SV=3	Medium	1	1	1	1	1077	120.5	5.92	86.5	105.8	116.9	98.2	88.9	103.6	103.067	96.9	-	1.06364	0.56578
P28838	LAP3	Cytosol aminopeptidase OS=Homo sapiens OX=9606 GN=LAP3 PE=1 SV=3	High	63	29	78	29	519	56.1	7.93	140.3	87.3	81.7	102.8	102.5	85.5	103.1	96.9333	-	1.06362	0.767932
Q9H0C8	ILKAP	Integrin-linked kinase-associated serine/threonine phosphatase 2C OS=Homo sapiens OX=9606 GN=ILKAP PE=1 SV=1	High	12	5	5	5	392	42.9	7.09	87.1	91.9	130.3	96	100.7	94.1	103.1	96.9333	-	1.06362	0.678328
P05423	POLR3D	DNA-directed RNA polymerase III subunit RPC4 OS=Homo sapiens OX=9606 GN=POLR3D PE=1 SV=2	High	4	2	2	2	398	44.4	6.98	122.2	89.9	97.2	95.3	89.3	106.2	103.1	96.9333	-	1.06362	0.603695
P40763	STAT3	Signal transducer and activator of transcription 3 OS=Homo sapiens OX=9606 GN=STAT3 PE=1 SV=2	High	21	14	22	14	770	88	6.3	100.3	102.4	106.5	99.7	97.3	93.8	103.067	96.9333	-	1.06327	0.0701765
Q8WZA9	IRGQ	Immunity-related GTPase family Q protein OS=Homo sapiens OX=9606 GN=IRGQ PE=1 SV=1	High	20	9	11	9	623	62.7	4.88	111.4	100.5	97.3	101.7	94	95.1	103.067	96.9333	-	1.06327	0.278757
P16234	PDGFRA	Platelet-derived growth factor receptor alpha OS=Homo sapiens OX=9606 GN=PDGFRA PE=1 SV=1	High	4	5	6	4	1089	122.6	5.17	98.4	118.8	92	100.4	93.4	97	103.067	96.9333	-	1.06327	0.502379
O95218	ZRANB2	Zinc finger Ran-binding domain-containing protein 2 OS=Homo sapiens OX=9606 GN=ZRANB2 PE=1 SV=2	High	10	3	3	3	330	37.4	10.01	102	98.5	108.7	108.5	95.2	87.1	103.067	96.9333	-	1.06327	0.42544
Q8TAE8	GADD45GIP1	Growth arrest and DNA damage-inducible proteins-interacting protein 1 OS=Homo sapiens OX=9606 GN=GADD45GIP1 PE=1 SV=1	High	18	3	4	3	222	25.4	10.02	102.2	100.9	106.1	102.1	96.6	92.1	103.067	96.9333	-	1.06327	0.135437
Q9Y291	MRPS33	28S ribosomal protein S33, mitochondrial OS=Homo sapiens OX=9606 GN=MRPS33 PE=1 SV=1	High	19	2	2	2	106	12.6	10.11	116	102.1	91.1	96.1	100.1	94.6	103.067	96.9333	-	1.06327	0.453164
Q9HD33	MRPL47	39S ribosomal protein L47, mitochondrial OS=Homo sapiens OX=9606 GN=MRPL47 PE=1 SV=2	High	13	3	4	3	250	29.4	10.37	107.7	107.4	94.1	91.6	98.8	100.4	103.067	96.9333	-	1.06327	0.306588
Q9Y2H0	DLGAP4	Disks large-associated protein 4 OS=Homo sapiens OX=9606 GN=DLGAP4 PE=1 SV=3	High	5	5	5	5	992	107.9	7.08	102.4	99.4	107.3	92.3	96.2	102.3	103.033	96.9333	-	1.06293	0.175538
P51858	HDGF	Hepatoma-derived growth factor OS=Homo sapiens OX=9606 GN=HDGF PE=1 SV=1	High	53	12	25	11	240	26.8	4.73	97.9	109.4	101.8	95.8	106.2	88.8	103.033	96.9333	-	1.06293	0.372409
Q9BU23	LMF2	Lipase maturation factor 2 OS=Homo sapiens OX=9606 GN=LMF2 PE=1 SV=2	High	9	7	10	7	707	79.6	10.1	115.9	102.9	90.3	84.3	111.8	94.7	103.033	96.9333	-	1.06293	0.605695
Q92556	ELMO1	Engulfment and cell motility protein 1 OS=Homo sapiens OX=9606 GN=ELMO1 PE=1 SV=2	High	22	15	18	12	727	83.8	6.28	115.9	95.4	97.8	97.8	103.6	89.5	103.033	96.9667	-	1.06256	0.47245
Q8NB16	MLKL	Mixed lineage kinase domain-like protein OS=Homo sapiens OX=9606 GN=MLKL PE=1 SV=1	High	4	1	1	1	471	54.4	8.82	104.2	97.8	107.1	87.5	113.8	89.6	103.033	96.9667	-	1.06256	0.531766
P01019	AGT	Angiotensinogen OS=Homo sapiens OX=9606 GN=AGT PE=1 SV=1	High	11	5	13	5	485	53.1	6.32	80.6	131.1	97.4	110.1	81.7	99.1	103.033	96.9667	-	1.06256	0.739141
Q1KMD3	HNRNPUL2	Heterogeneous nuclear ribonucleoprotein U-like protein 2 OS=Homo sapiens OX=9606 GN=HNRNPUL2 PE=1 SV=1	High	43	26	49	26	747	85.1	4.91	113.2	100.2	95.7	103	98.9	89	103.033	96.9667	-	1.06256	0.415975
P35527	KRT9	Keratin, type I cytoskeletal 9 OS=Homo sapiens OX=9606 GN=KRT9 PE=1 SV=3	High	34	15	57	14	623	62	5.24	117.3	86.6	105.2	92.6	103.9	94.4	103.033	96.9667	-	1.06256	0.56142
P12236	SLC25A6	ADP/ATP translocase 3 OS=Homo sapiens OX=9606 GN=SLC25A6 PE=1 SV=4	High	45	15	59	2	298	32.8	9.74	111.2	95.5	102.3	90	111.9	89	103	96.9667	-	1.06222	0.528245
Q8IUF1	CBWD2	COBW domain-containing protein 2 OS=Homo sapiens OX=9606 GN=CBWD2 PE=2 SV=1	High	7	2	2	2	395	44	4.89	109.1	123.5	76.4	85.4	118.8	86.7	103	96.9667	-	1.06222	0.750429
Q9NNW7	TXNRD2	Thioredoxin reductase 2, mitochondrial OS=Homo sapiens OX=9606 GN=TXNRD2 PE=1 SV=3	High	21	7	8	6	524	56.5	7.5	123	88.2	97.8	86.1	105.7	99.1	103	96.9667	-	1.06222	0.637927
Q8IXL7	MSRB3	Methionine-R-sulfoxide reductase B3 OS=Homo sapiens OX=9606 GN=MSRB3 PE=1 SV=2	High	12	2	2	2	192	20.7	7.33	116.5	108.5	84	106.4	84.6	99.9	103	96.9667	-	1.06222	0.633815
Q9BQA9	CYBC1	Cytochrome b-245 chaperone 1 OS=Homo sapiens OX=9606 GN=CYBC1 PE=1 SV=1	High	20	4	5	4	187	20.8	6.8	105.6	97.8	105.6	91.2	109.1	90.6	103	96.9667	-	1.06222	0.41253
Q99643	SDHC	Succinate dehydrogenase cytochrome b560 subunit, mitochondrial OS=Homo sapiens OX=9606 GN=SDHC PE=1 SV=1	High	12	2	5	2	169	18.6	9.69	116.7	89.9	102.4	100.2	95.5	95.2	103	96.9667	-	1.06222	0.488103
Q8N0X7	SPART	Spartin OS=Homo sapiens OX=9606 GN=SPART PE=1 SV=1	High	10	6	7	6	666	72.8	5.91	109.4	105.2	94.4	101.3	94.9	94.7	103	96.9667	-	1.06222	0.291175
P82675	MRPS5	28S ribosomal protein S5, mitochondrial OS=Homo sapiens OX=9606 GN=MRPS5 PE=1 SV=2	High	10	5	6	5	430	48	9.92	121.1	96.7	91.3	89.1	108.7	93.2	103.033	97	-	1.0622	0.610612
Q9UI12	ATP6V1H	V-type proton ATPase subunit H OS=Homo sapiens OX=9606 GN=ATP6V1H PE=1 SV=1	High	30	10	13	10	483	55.8	6.48	114	99.5	95.6	90.5	103	97.5	103.033	97	-	1.0622	0.416518
P68104	EEF1A1	Elongation factor 1-alpha 1 OS=Homo sapiens OX=9606 GN=EEF1A1 PE=1 SV=1	High	59	22	148	22	462	50.1	9.01	97	100.1	112	87.5	109.6	93.9	103.033	97	-	1.0622	0.492728
Q9H6W3	RIOX1	Ribosomal oxygenase 1 OS=Homo sapiens OX=9606 GN=RIOX1 PE=1 SV=2	High	3	2	2	2	641	71	6.46	104.1	91.7	113.3	93.5	99.6	97.9	103.033	97	-	1.0622	0.406939
Q9Y6D9	MAD1L1	Mitotic spindle assembly checkpoint protein MAD1 OS=Homo sapiens OX=9606 GN=MAD1L1 PE=1 SV=2	High	8	5	5	5	718	83	5.92	100.4	101.6	107	97.5	101.6	91.9	103	97	-	1.06186	0.158614
P33240	CSTF2	Cleavage stimulation factor subunit 2 OS=Homo sapiens OX=9606 GN=CSTF2 PE=1 SV=1	High	19	7	9	2	577	60.9	6.83	106.1	105.4	97.5	102.7	94.9	93.4	103	97	-	1.06186	0.207
Q96F10	SAT2	Diamine acetyltransferase 2 OS=Homo sapiens OX=9606 GN=SAT2 PE=1 SV=1	High	9	2	2	2	170	19.1	6.04	100.6	118.1	90.3	91.1	97.5	102.4	103	97	-	1.06186	0.530531
Q9BXX0	EMILIN2	EMILIN-2 OS=Homo sapiens OX=9606 GN=EMILIN2 PE=1 SV=3	High	8	7	7	7	1053	115.6	6.46	100.7	113.3	95	91.9	108.4	90.7	103	97	-	1.06186	0.487988
Q96RQ1	ERGIC2	Endoplasmic reticulum-Golgi intermediate compartment protein 2 OS=Homo sapiens OX=9606 GN=ERGIC2 PE=1 SV=2	High	7	3	3	3	377	42.5	6.77	106	96.2	106.7	82.3	110.6	98.1	102.967	97	-	1.06151	0.537654
Q96S44	TP53RK	EKC/KEOPS complex subunit TP53RK OS=Homo sapiens OX=9606 GN=TP53RK PE=1 SV=2	High	24	5	8	5	253	28.1	9.54	106	105.8	97.2	97.6	95.6	97.9	103	97.0333	-	1.06149	0.116625
Q9H4I3	TRABD	TraB domain-containing protein OS=Homo sapiens OX=9606 GN=TRABD PE=1 SV=1	High	10	3	5	3	376	42.3	8	96.7	99	113.3	88.7	103.6	98.8	103	97.0333	-	1.06149	0.429804
Q6UXH1	CRELD2	Protein disulfide isomerase CRELD2 OS=Homo sapiens OX=9606 GN=CRELD2 PE=1 SV=1	High	13	6	7	6	353	38.2	4.59	107.2	91.4	110.3	93.5	101.7	95.9	102.967	97.0333	-	1.06115	0.402205
O43290	SART1	U4/U6.U5 tri-snRNP-associated protein 1 OS=Homo sapiens OX=9606 GN=SART1 PE=1 SV=1	High	12	7	10	7	800	90.2	6.13	106.4	104.2	98.3	98.3	103.3	89.5	102.967	97.0333	-	1.06115	0.275654
Q13242	SRSF9	Serine/arginine-rich splicing factor 9 OS=Homo sapiens OX=9606 GN=SRSF9 PE=1 SV=1	High	35	8	12	8	221	25.5	8.65	108.4	100.1	100.4	98.3	99.2	93.6	102.967	97.0333	-	1.06115	0.139655
Q9BQC6	MRPL57	Ribosomal protein 63, mitochondrial OS=Homo sapiens OX=9606 GN=MRPL57 PE=1 SV=1	High	20	2	2	2	102	12.3	11.44	107.3	90.9	110.7	93.5	100.4	97.2	102.967	97.0333	-	1.06115	0.408325
P63167	DYNLL1	Dynein light chain 1, cytoplasmic OS=Homo sapiens OX=9606 GN=DYNLL1 PE=1 SV=1	High	45	3	8	2	89	10.4	7.4	100.9	100.6	107.4	97.7	98.3	95.1	102.967	97.0333	-	1.06115	0.0707715
Q99615	DNAJC7	DnaJ homolog subfamily C member 7 OS=Homo sapiens OX=9606 GN=DNAJC7 PE=1 SV=2	High	15	8	8	8	494	56.4	6.96	99.4	104.8	104.7	89.6	106.3	95.3	102.967	97.0667	-	1.06078	0.321186
P08637	FCGR3A	Low affinity immunoglobulin gamma Fc region receptor III-A OS=Homo sapiens OX=9606 GN=FCGR3A PE=1 SV=2	High	7	2	3	2	254	29.1	8.07	109.4	104.2	95.3	100.4	97.4	93.4	102.967	97.0667	-	1.06078	0.267937
Q8IWJ2	GCC2	GRIP and coiled-coil domain-containing protein 2 OS=Homo sapiens OX=9606 GN=GCC2 PE=1 SV=4	High	4	8	8	7	1684	195.8	5.14	129.6	86.6	92.6	100.7	91.1	99.4	102.933	97.0667	-	1.06044	0.692154
Q9NQ29	LUC7L	Putative RNA-binding protein Luc7-like 1 OS=Homo sapiens OX=9606 GN=LUC7L PE=1 SV=1	High	15	6	7	3	371	43.7	9.92	93.4	114.2	101.2	100.8	98.9	91.5	102.933	97.0667	-	1.06044	0.430489
Q96JQ2	CLMN	Calmin OS=Homo sapiens OX=9606 GN=CLMN PE=1 SV=1	High	3	3	3	3	1002	111.6	4.94	108.4	109.2	91.2	100	97	94.2	102.933	97.0667	-	1.06044	0.391016
O43493	TGOLN2	Trans-Golgi network integral membrane protein 2 OS=Homo sapiens OX=9606 GN=TGOLN2 PE=1 SV=4	High	16	6	8	6	437	45.9	5.63	95.1	94.2	119.5	85.5	107	98.7	102.933	97.0667	-	1.06044	0.602341
Q96DB5	RMDN1	Regulator of microtubule dynamics protein 1 OS=Homo sapiens OX=9606 GN=RMDN1 PE=1 SV=1	High	19	6	13	5	314	35.8	8.5	126.7	100.8	81.3	100.5	101.3	89.4	102.933	97.0667	-	1.06044	0.690507
O00116	AGPS	Alkyldihydroxyacetonephosphate synthase, peroxisomal OS=Homo sapiens OX=9606 GN=AGPS PE=1 SV=1	High	12	6	7	6	658	72.9	7.34	103.4	98.6	106.7	100.3	99.8	91.1	102.9	97.0667	-	1.0601	0.199695
Q3SXM5	HSDL1	Inactive hydroxysteroid dehydrogenase-like protein 1 OS=Homo sapiens OX=9606 GN=HSDL1 PE=1 SV=3	High	10	3	3	3	330	37	8.72	107.7	94.1	106.9	96.4	98.8	96	102.9	97.0667	-	1.0601	0.263883
Q14257	RCN2	Reticulocalbin-2 OS=Homo sapiens OX=9606 GN=RCN2 PE=1 SV=1	High	23	6	8	6	317	36.9	4.4	98.7	103	107.1	100.1	96.8	94.4	102.933	97.1	-	1.06008	0.117737
P62495	ETF1	Eukaryotic peptide chain release factor subunit 1 OS=Homo sapiens OX=9606 GN=ETF1 PE=1 SV=3	High	21	9	16	9	437	49	5.71	104.7	98.4	105.7	90.8	108.3	92.2	102.933	97.1	-	1.06008	0.390383
Q13228	SELENBP1	Methanethiol oxidase OS=Homo sapiens OX=9606 GN=SELENBP1 PE=1 SV=2	High	64	25	95	25	472	52.4	6.37	101.9	103	103.8	102.9	92.6	95.8	102.9	97.1	-	1.05973	0.134023
A3KMH1	VWA8	von Willebrand factor A domain-containing protein 8 OS=Homo sapiens OX=9606 GN=VWA8 PE=1 SV=2	High	11	19	22	19	1905	214.7	7.4	106.7	97.9	104.1	94.9	94.7	101.7	102.9	97.1	-	1.05973	0.170857
P62312	LSM6	U6 snRNA-associated Sm-like protein LSm6 OS=Homo sapiens OX=9606 GN=LSM6 PE=1 SV=1	High	35	4	6	4	80	9.1	9.58	92.2	110.2	106.3	100.6	102.5	88.2	102.9	97.1	-	1.05973	0.458114
Q969G3	SMARCE1	SWI/SNF-related matrix-associated actin-dependent regulator of chromatin subfamily E member 1 OS=Homo sapiens OX=9606 GN=SMARCE1 PE=1 SV=2	High	13	5	5	4	411	46.6	4.88	110.1	95.7	102.9	89.5	108.4	93.4	102.9	97.1	-	1.05973	0.460092
Q9Y2X7	GIT1	ARF GTPase-activating protein GIT1 OS=Homo sapiens OX=9606 GN=GIT1 PE=1 SV=2	High	8	6	6	4	761	84.3	6.8	104.3	99.5	104.9	99	95.6	96.7	102.9	97.1	-	1.05973	0.0428909
Q96I59	NARS2	Probable asparagine--tRNA ligase, mitochondrial OS=Homo sapiens OX=9606 GN=NARS2 PE=1 SV=3	High	16	7	7	7	477	54.1	7.24	110.6	102.1	96	94.1	96.9	100.3	102.9	97.1	-	1.05973	0.275661
Q9UNM6	PSMD13	26S proteasome non-ATPase regulatory subunit 13 OS=Homo sapiens OX=9606 GN=PSMD13 PE=1 SV=2	High	31	13	23	13	376	42.9	5.81	108.8	100.9	99	97.7	98.7	94.9	102.9	97.1	-	1.05973	0.144967
Q9NSU2	TREX1	Three-prime repair exonuclease 1 OS=Homo sapiens OX=9606 GN=TREX1 PE=1 SV=2	High	3	1	1	1	314	33.2	7.93	122.3	96.4	90	90.8	120.7	79.8	102.9	97.1	-	1.05973	0.730709
P62318	SNRPD3	Small nuclear ribonucleoprotein Sm D3 OS=Homo sapiens OX=9606 GN=SNRPD3 PE=1 SV=1	High	48	4	12	4	126	13.9	10.32	108.7	96.1	103.8	92	104.4	94.9	102.867	97.1	-	1.05939	0.332991
Q96FN4	CPNE2	Copine-2 OS=Homo sapiens OX=9606 GN=CPNE2 PE=1 SV=3	High	13	6	9	5	548	61.2	6.07	97.8	95.8	115	97.4	98.5	95.4	102.867	97.1	-	1.05939	0.402284
P07954	FH	Fumarate hydratase, mitochondrial OS=Homo sapiens OX=9606 GN=FH PE=1 SV=3	High	54	20	53	20	510	54.6	8.76	119.4	92.9	96.3	90.7	102	98.6	102.867	97.1	-	1.05939	0.5554
P83881	RPL36A	60S ribosomal protein L36a OS=Homo sapiens OX=9606 GN=RPL36A PE=1 SV=2	High	25	4	6	2	106	12.4	10.58	87.8	100.9	119.9	81.6	132.1	77.6	102.867	97.1	-	1.05939	0.785968
Q16576	RBBP7	Histone-binding protein RBBP7 OS=Homo sapiens OX=9606 GN=RBBP7 PE=1 SV=1	High	26	9	13	4	425	47.8	5.05	110.1	106.2	92.4	100.6	104.3	86.5	102.9	97.1333	-	1.05937	0.491915
Q96MW1	CCDC43	Coiled-coil domain-containing protein 43 OS=Homo sapiens OX=9606 GN=CCDC43 PE=1 SV=2	High	10	2	2	2	224	25.2	4.92	95.1	89.4	124.1	94.9	102.1	94.4	102.867	97.1333	-	1.05903	0.630576
P62328	TMSB4X	Thymosin beta-4 OS=Homo sapiens OX=9606 GN=TMSB4X PE=1 SV=2	High	77	6	28	4	44	5.1	5.06	83.8	120.2	104.6	105.3	101.9	84.2	102.867	97.1333	-	1.05903	0.668034
Q9Y2Q9	MRPS28	28S ribosomal protein S28, mitochondrial OS=Homo sapiens OX=9606 GN=MRPS28 PE=1 SV=1	High	19	2	3	2	187	20.8	9.1	122.9	97.4	88.3	98.3	99.9	93.2	102.867	97.1333	-	1.05903	0.615713
Q8N3P4	VPS8	Vacuolar protein sorting-associated protein 8 homolog OS=Homo sapiens OX=9606 GN=VPS8 PE=1 SV=3	High	3	4	4	4	1428	161.7	5.64	101.9	96.5	110.2	106.5	89	95.9	102.867	97.1333	-	1.05903	0.42517
Q9BUK6	MSTO1	Protein misato homolog 1 OS=Homo sapiens OX=9606 GN=MSTO1 PE=1 SV=1	Medium	1	1	2	1	570	61.8	6.11	96.5	89.9	122.2	90.3	100.5	100.6	102.867	97.1333	-	1.05903	0.611719
A0A0C4DH33	IGHV1-24	Immunoglobulin heavy variable 1-24 OS=Homo sapiens OX=9606 GN=IGHV1-24 PE=3 SV=1	High	23	2	3	1	117	12.8	5.16	99.6	105	104	92.7	103.6	95.1	102.867	97.1333	-	1.05903	0.196121
Q07817	BCL2L1	Bcl-2-like protein 1 OS=Homo sapiens OX=9606 GN=BCL2L1 PE=1 SV=1	High	8	2	3	2	233	26	4.93	108	104.5	96.1	97.2	103.5	90.7	102.867	97.1333	-	1.05903	0.324749
P20962	PTMS	Parathymosin OS=Homo sapiens OX=9606 GN=PTMS PE=1 SV=2	High	23	2	8	2	102	11.5	4.16	99.3	95	114.3	113.6	86.6	91.2	102.867	97.1333	-	1.05903	0.603609
O00764	PDXK	Pyridoxal kinase OS=Homo sapiens OX=9606 GN=PDXK PE=1 SV=1	High	37	9	24	9	312	35.1	6.13	114.7	100.5	93.4	91.3	103	97.1	102.867	97.1333	-	1.05903	0.465497
Q9NP61	ARFGAP3	ADP-ribosylation factor GTPase-activating protein 3 OS=Homo sapiens OX=9606 GN=ARFGAP3 PE=1 SV=1	High	10	6	8	6	516	56.9	7.36	95	91.7	121.8	79.7	117.1	94.6	102.833	97.1333	-	1.05868	0.713499
Q00610	CLTC	Clathrin heavy chain 1 OS=Homo sapiens OX=9606 GN=CLTC PE=1 SV=5	High	48	67	177	67	1675	191.5	5.69	106.2	97.8	104.5	91.7	102.5	97.2	102.833	97.1333	-	1.05868	0.230798
Q14CN4	KRT72	Keratin, type II cytoskeletal 72 OS=Homo sapiens OX=9606 GN=KRT72 PE=1 SV=2	High	10	8	65	3	511	55.8	6.89	124.6	84.9	99	95.6	103.6	92.2	102.833	97.1333	-	1.05868	0.662153
Q92615	LARP4B	La-related protein 4B OS=Homo sapiens OX=9606 GN=LARP4B PE=1 SV=3	High	4	2	2	2	738	80.5	6.92	113.8	91.2	103.5	92.8	99.2	99.4	102.833	97.1333	-	1.05868	0.454132
P05455	SSB	Lupus La protein OS=Homo sapiens OX=9606 GN=SSB PE=1 SV=2	High	50	23	49	23	408	46.8	7.12	106	105	97.5	105.4	95.6	90.4	102.833	97.1333	-	1.05868	0.330539
Q9UKL6	PCTP	Phosphatidylcholine transfer protein OS=Homo sapiens OX=9606 GN=PCTP PE=1 SV=1	Medium	7	2	2	2	214	24.8	5.78	100.1	100	108.5	99.8	93.7	98	102.867	97.1667	-	1.05866	0.163869
O75695	RP2	Protein XRP2 OS=Homo sapiens OX=9606 GN=RP2 PE=1 SV=4	High	14	6	8	6	350	39.6	5.12	99.8	103.1	105.6	98.9	101.1	91.5	102.833	97.1667	-	1.05832	0.166428
Q96LW7	CARD19	Caspase recruitment domain-containing protein 19 OS=Homo sapiens OX=9606 GN=CARD19 PE=1 SV=1	High	8	2	2	2	228	25.6	9.2	111.9	91	105.6	97.1	98	96.4	102.833	97.1667	-	1.05832	0.41293
Q92608	DOCK2	Dedicator of cytokinesis protein 2 OS=Homo sapiens OX=9606 GN=DOCK2 PE=1 SV=2	High	12	20	23	19	1830	211.8	6.87	106	95.9	106.6	98.5	103.3	89.7	102.833	97.1667	-	1.05832	0.343808
Q96JC1	VPS39	Vam6/Vps39-like protein OS=Homo sapiens OX=9606 GN=VPS39 PE=1 SV=2	High	5	3	3	3	886	101.7	6.99	98.6	111.1	98.8	98.5	93.6	99.4	102.833	97.1667	-	1.05832	0.277275
Q8WVT3	TRAPPC12	Trafficking protein particle complex subunit 12 OS=Homo sapiens OX=9606 GN=TRAPPC12 PE=1 SV=3	High	7	4	4	4	735	79.3	4.91	120.6	91.4	96.5	94.7	101.6	95.2	102.833	97.1667	-	1.05832	0.574217
Q2KHT4	GSG1	Germ cell-specific gene 1 protein OS=Homo sapiens OX=9606 GN=GSG1 PE=1 SV=2	Low	2	1	1	1	349	39.2	7.99	101.2	91.7	115.6	95.6	95	100.9	102.833	97.1667	-	1.05832	0.475043
Q5R372	RABGAP1L	Rab GTPase-activating protein 1-like OS=Homo sapiens OX=9606 GN=RABGAP1L PE=1 SV=1	High	5	3	3	3	815	92.5	5.31	110.3	103.8	94.4	107.2	90.8	93.5	102.833	97.1667	-	1.05832	0.455271
P63010	AP2B1	AP-2 complex subunit beta OS=Homo sapiens OX=9606 GN=AP2B1 PE=1 SV=1	High	35	31	60	15	937	104.5	5.38	97.4	97.2	113.9	99.8	99.9	91.8	102.833	97.1667	-	1.05832	0.408979
Q8N159	NAGS	N-acetylglutamate synthase, mitochondrial OS=Homo sapiens OX=9606 GN=NAGS PE=1 SV=1	Low	1	1	1	1	534	58.1	8.9	102.3	99	107.2	92.1	97.8	101.6	102.833	97.1667	-	1.05832	0.195132
O00501	CLDN5	Claudin-5 OS=Homo sapiens OX=9606 GN=CLDN5 PE=2 SV=1	High	13	2	2	2	218	23.1	7.91	108.5	100.6	99.3	92.6	94.9	104	102.8	97.1667	-	1.05798	0.280124
P61457	PCBD1	Pterin-4-alpha-carbinolamine dehydratase OS=Homo sapiens OX=9606 GN=PCBD1 PE=1 SV=2	High	32	3	4	3	104	12	6.8	111.5	89.4	107.5	95	95.6	100.9	102.8	97.1667	-	1.05798	0.469164
Q99873	PRMT1	Protein arginine N-methyltransferase 1 OS=Homo sapiens OX=9606 GN=PRMT1 PE=1 SV=3	High	43	17	27	17	371	42.4	5.35	107	102.5	99	98.3	99	94.3	102.833	97.2	-	1.05796	0.108897
Q6WKZ4	RAB11FIP1	Rab11 family-interacting protein 1 OS=Homo sapiens OX=9606 GN=RAB11FIP1 PE=1 SV=3	High	2	3	4	3	1283	137.1	5.43	102.3	100.3	105.8	97	101.6	93	102.8	97.2	-	1.05761	0.131382
Q9Y4Z0	LSM4	U6 snRNA-associated Sm-like protein LSm4 OS=Homo sapiens OX=9606 GN=LSM4 PE=1 SV=1	High	13	2	6	2	139	15.3	9.99	110.8	97.8	99.8	103.7	97.2	90.7	102.8	97.2	-	1.05761	0.367345
P54886	ALDH18A1	Delta-1-pyrroline-5-carboxylate synthase OS=Homo sapiens OX=9606 GN=ALDH18A1 PE=1 SV=2	High	31	18	23	18	795	87.2	7.12	101.2	85.8	121.4	78	110.7	102.9	102.8	97.2	-	1.05761	0.714654
O14980	XPO1	Exportin-1 OS=Homo sapiens OX=9606 GN=XPO1 PE=1 SV=1	High	25	22	38	22	1071	123.3	6.06	102.2	102	104.2	99.5	96.5	95.6	102.8	97.2	-	1.05761	0.015091
Q99653	CHP1	Calcineurin B homologous protein 1 OS=Homo sapiens OX=9606 GN=CHP1 PE=1 SV=3	High	32	4	7	4	195	22.4	5.1	104.6	104.2	99.6	97.1	92.2	102.3	102.8	97.2	-	1.05761	0.16774
Q96KP1	EXOC2	Exocyst complex component 2 OS=Homo sapiens OX=9606 GN=EXOC2 PE=1 SV=1	High	18	15	18	15	924	104	6.9	99	106.4	103	92.2	99.4	100	102.8	97.2	-	1.05761	0.164387
O94817	ATG12	Ubiquitin-like protein ATG12 OS=Homo sapiens OX=9606 GN=ATG12 PE=1 SV=1	High	16	3	3	3	140	15.1	5.1	106.1	107.1	95.2	94.7	101.8	95.1	102.8	97.2	-	1.05761	0.276931
O75153	CLUH	Clustered mitochondria protein homolog OS=Homo sapiens OX=9606 GN=CLUH PE=1 SV=2	High	5	5	6	5	1309	146.6	6.13	103.5	94.3	110.7	94	102.2	95.5	102.833	97.2333	-	1.05759	0.356216
Q5UCC4	EMC10	ER membrane protein complex subunit 10 OS=Homo sapiens OX=9606 GN=EMC10 PE=1 SV=1	High	12	3	3	3	262	27.3	6.13	113.7	89.3	105.3	90.3	105	96.3	102.767	97.2	-	1.05727	0.540655
[truncated: 3,561 more rows]
