# Supplementary material for: Integrative analysis of immune‐related signature profiles in eosinophilic chronic rhinosinusitis with nasal polyposis
Source: FEBS Open Bio. 2023 Nov 7;13(12):2273–89. doi: 10.1002/2211-5463.13720 (PMC10699107; doi:10.1002/2211-5463.13720)
Supplement: Supplementary file 2 — Table S2. GO and KEGG enriched terms from differential expressed proteins. [file FEB4-13-2273-s001.xlsx]

## Sheet: GO
GO-ID	GO-Term	Category	FDR	P-Value	#Diff	Over/Under	TestSeqs
GO:0030018	Z disc	C	2.78008e-12	6.54137e-16	33	Over	Q04695,P46939,Q08499,Q01118,Q99501,Q8TDZ2,O14974,Q9BZL4,O43294,Q01484,Q14315,Q9UMS6,Q9Y281,Q0ZGT2,O60237,Q9BR39,O94875,P11532,Q14847,P60981,P21333,Q9NVD7,P02511,Q8WX93,Q03135,Q53GG5,Q9NR12,O75112,Q9BX66,P24844,Q15124,P21291,P17661
GO:0005925	focal adhesion	C	5.32981e-11	2.50815e-14	43	Over	P08631,P15311,Q9HBI0,Q86TP1,Q15942,Q15555,P06241,P46939,Q8TDZ2,Q14118,P48059,P08133,O43294,Q9Y490,A1A4S6,Q14315,O60504,P05556,Q9UMS6,Q15404,Q9BQI0,P08183,P18206,Q9Y281,Q9HBL0,Q93052,O94875,Q96AC1,Q14847,P60981,Q13418,P21333,Q9NVD7,Q8WX93,Q03135,Q53GG5,P51636,Q9NR12,O75112,Q7Z4I7,Q9BX66,Q15124,P35749
GO:0008307	structural constituent of muscle	F	1.16477e-10	8.22193e-14	21	Over	Q04695,P27482,Q5M775,P46939,Q14118,Q0ZGT2,O94875,P60660,P11532,Q14847,Q8WX93,Q53GG5,P53814,Q9BX66,O15061,P09493,P24844,P21291,P35749,P07951,P12829
GO:0001725	stress fiber	C	2.16252e-10	2.03531e-13	28	Over	Q8WWI1,Q99719,Q15942,Q16181,Q99501,Q9UPQ0,O60504,Q08495,Q9UMS6,Q0ZGT2,Q93052,O94875,Q96AC1,Q14847,P62736,Q13418,Q53GG5,Q9NR12,O75112,Q01995,Q15746,Q9BX66,P09493,P24844,Q15124,P35749,P51911,P07951
GO:0051015	actin filament binding	F	4.953e-09	5.82705e-12	35	Over	Q5VT79,P15311,P40121,O43795,P27482,Q5M775,Q9NZR1,P28289,P46939,P35612,Q99501,O95425,Q8TDZ2,P08133,Q9Y490,O00159,Q14315,P46821,Q08495,Q9BQI0,P18206,Q9Y281,Q0ZGT2,P60660,P11532,Q96AC1,Q14847,P60981,P21333,Q01995,P53814,P09493,P35749,P07951,P12829
GO:0045214	sarcomere organization	P	7.34995e-07	1.03764e-09	17	Over	Q04695,Q9NZR1,P28289,P10644,Q8TDZ2,Q14315,Q9Y281,Q0ZGT2,P60981,P62736,P21333,Q8WX93,O75112,P29536,P09493,P21291,P07951
GO:0003779	actin binding	F	1.141e-05	1.87929e-08	27	Over	Q9UN76,P29034,P31947,Q9HBI0,Q96IZ0,Q14118,Q9UPQ0,P40123,P61601,O60504,P11137,Q9UMS6,O94875,Q13425,O76070,Q13555,Q9NVD7,Q8WX93,Q53GG5,Q9NR12,O75112,Q15746,Q05682,P17600,Q9BX66,P21291,P51911
GO:0006936	muscle contraction	P	2.40215e-05	4.52169e-08	14	Over	Q8TDZ2,Q9Y490,P63096,O60504,P56199,O94875,P19086,Q14BN4,P02511,Q8WX93,P12277,Q05682,Q9BX66,O43556
GO:0007160	cell-matrix adhesion	P	4.09798e-05	8.67807e-08	14	Over	Q99102,Q9HBI0,P53708,P14543,Q9Y490,P50895,P08514,P05556,P56199,Q13683,P08648,Q9NVD7,O43556,P32004
GO:0009986	cell surface	C	5.27723e-05	1.2417e-07	40	Over	Q9UN76,P12035,P08311,Q04695,Q9UII2,P22897,Q9NRD9,Q8WWI1,P10412,P53708,Q5M775,Q9Y696,P46939,P48509,P14543,Q01118,Q8TDZ2,P27487,Q9UPQ0,Q04609,Q9Y490,Q01484,P13224,P05556,Q92765,P08183,Q9HBL0,Q13683,P11532,Q6FHJ7,Q96AC1,Q9H159,P08648,P21333,P02511,Q03135,P01909,P53814,Q16853,P32004
GO:0030049	muscle filament sliding	P	5.48227e-05	1.41894e-07	13	Over	Q9NZR1,P28289,P46939,P60660,P11532,P62736,P29536,P09493,P24844,P35749,P07951,P17661,P12829
GO:0051117	ATPase binding	F	8.20883e-05	2.31779e-07	22	Over	P29034,P06702,P05109,P08631,P15311,Q96FQ6,Q9UII2,P31949,Q9Y265,P06241,Q08499,Q9UDY4,P04150,P10301,Q96CF2,Q01484,O75953,Q13425,Q03135,P51636,Q7KZI7,P04271
GO:0044325	ion channel binding	F	0.000236699	7.2402e-07	21	Over	P31947,P08631,P32121,P27482,P06241,Q08499,Q01118,Q8TDZ2,P27487,P61601,Q01484,Q14315,P60660,Q13425,P21333,Q03135,P51636,P21695,P24844,Q13642,P12829
GO:0031672	A band	C	0.000301723	1.06491e-06	7	Over	O14974,Q9BZL4,O60237,P60660,P24844,P04271,P12829
GO:0051371	muscle alpha-actinin binding	F	0.000301723	1.06491e-06	7	Over	Q9UMS6,Q0ZGT2,Q14847,Q8WX93,Q53GG5,Q9NR12,O75112
GO:0019901	protein kinase binding	F	0.00031956	1.20305e-06	43	Over	P08631,Q14764,P27482,Q5T0W9,Q6P1M3,Q14643,P21359,Q15555,P06241,P46939,P35612,Q8IVI9,Q01118,Q8TDZ2,O14974,Q02108,P48059,Q9BZL4,P04150,P63096,P61601,Q01484,P11137,P05556,Q92765,Q0ZGT2,O60237,P60660,P11532,Q6FHJ7,P19086,P62736,Q13418,Q92777,Q03135,P15259,P51636,Q7KZI7,P17600,P24844,P35749,P17661,P12829
GO:2001046	positive regulation of integrin-mediated signaling pathway	P	0.000562931	2.25172e-06	6	Over	Q96JB6,P48059,Q14315,Q08495,P21333,Q7Z4I7
GO:0007155	cell adhesion	P	0.000700744	2.96786e-06	20	Over	Q99715,Q8WXI7,Q13753,Q86W92,Q5M775,Q15942,Q9H9A6,Q5U651,P48509,Q96S86,O43294,P18206,Q13201,Q96P44,P43121,Q2UY09,P53814,Q16853,Q15124,P55083
GO:0017166	vinculin binding	F	0.000720709	3.22199e-06	9	Over	P46939,Q14118,Q9Y490,O60504,O94875,P11532,P53814,Q9BX66,O15061
GO:0007517	muscle organ development	P	0.000973874	4.58293e-06	12	Over	Q5M775,P46939,P10301,Q16585,Q13683,P11532,P02511,Q8WX93,Q01995,P53814,O43556,Q13642
GO:0045298	tubulin complex	C	0.00107962	5.57266e-06	32	Over	P06702,P05109,P08631,Q5JVL4,P15311,Q92598,Q14166,P31949,Q5T0W9,Q9H2P0,Q8WUY3,Q9H492,Q86TP1,Q86VS8,Q15555,O14531,P06241,P46939,Q08499,Q99501,Q14118,P61601,Q14315,P46821,P11137,P11532,O76070,P02511,Q03135,Q7KZI7,P51911,P17661
GO:0045202	synapse	C	0.00107962	5.58863e-06	28	Over	P31947,Q13740,Q13751,O43795,P09486,Q6P1M3,Q8WUY3,Q9H492,P48681,O14531,Q96PU8,P14543,Q96S86,P22105,O00159,O60504,P08514,P13224,Q92765,Q15404,P18206,Q13683,O94875,Q6FHJ7,P08648,Q53GG5,O14558,O15061
GO:0007519	skeletal muscle tissue development	P	0.00128603	6.9597e-06	9	Over	P27482,P21359,O95425,Q9Y281,P60660,Q03135,P21291,P35749,P12829
GO:0009617	response to bacterium	P	0.00135535	7.65372e-06	14	Over	P29508,P48594,P06737,P16435,P40121,P25942,Q86UT6,Q01118,Q08495,Q0ZGT2,Q03135,P51636,P07451,P00325
GO:0043034	costamere	C	0.00141257	8.30922e-06	10	Over	Q04695,P46939,O95425,Q14118,Q01484,Q14315,P11532,Q13418,O15061,Q15124
GO:0044548	S100 protein binding	F	0.00162246	9.92563e-06	9	Over	P29034,P06702,P05109,P15311,Q96FQ6,P04083,P31949,P08133,P04271
GO:0005200	structural constituent of cytoskeleton	F	0.00265775	1.68845e-05	20	Over	P12035,Q04695,P13647,P48681,P46939,P35612,Q9Y490,Q01484,Q14315,O60504,O94875,P11532,Q14847,P21333,P53814,Q9BX66,O15061,P09493,P07951,P17661
GO:0031941	filamentous actin	C	0.00340161	2.25068e-05	11	Over	O43795,Q5M775,O14531,Q8TDZ2,O00159,Q9UMS6,P62736,Q53GG5,Q9NR12,O75112,P53814
GO:0042383	sarcolemma	C	0.00340161	2.3211e-05	14	Over	Q04695,P04083,P46939,Q14118,Q14315,Q16585,P11532,Q13555,Q14BN4,P51636,O15061,O43556,Q15124,P17661
GO:0030054	cell junction	C	0.00342723	2.41922e-05	32	Over	O60635,P06702,P05109,P80723,Q13740,Q9NRD9,Q8WWI1,Q12979,Q96F07,P31949,Q8WUY3,Q7Z5L7,P48681,Q86UT6,Q8IVI9,O95425,O14974,Q9BZL4,P22105,P10301,P61601,P46821,Q9NYN1,P13224,Q92765,O60237,Q6FHJ7,Q92777,Q7KZI7,P53814,P17600,Q13642
GO:0048306	calcium-dependent protein binding	F	0.00446847	3.25935e-05	14	Over	P29034,P06702,P05109,Q5VT79,Q96FQ6,Q9NNX6,P04083,P27482,P31949,P22105,P08133,P17600,P04271,P55083
GO:0030424	axon	C	0.00545737	4.10908e-05	22	Over	Q9UN76,Q13740,P35613,Q12979,Q9H2P0,Q6P1M3,Q8WUY3,Q7Z5L7,P21359,P48681,Q99501,O14974,Q9BZL4,P13224,Q0ZGT2,O60237,P02511,P00918,P17600,O15061,O60609,P35749
GO:1903672	positive regulation of sprouting angiogenesis	P	0.00584347	4.79456e-05	7	Over	P29034,P06702,P05109,Q96FQ6,P14618,P31949,P04271
GO:0031581	hemidesmosome assembly	P	0.00584347	4.79456e-05	7	Over	Q04695,P13647,Q13751,Q13753,P46939,P48509,Q13683
GO:0007411	axon guidance	P	0.00584347	4.81227e-05	20	Over	P08631,P15311,Q96F07,Q5M775,O14531,P06241,P46939,Q8IVI9,A1A4S6,Q0ZGT2,P11532,P55268,Q8WX93,Q53GG5,Q9NR12,O75112,P53814,P32004,O60609,P35749
GO:0006805	xenobiotic metabolic process	P	0.00597311	5.05957e-05	12	Over	Q96SQ9,P06702,P05109,P10620,P16435,P31949,P09211,Q01740,P31513,O75828,P04271,Q16853
GO:0006937	regulation of muscle contraction	P	0.00659274	5.80714e-05	5	Over	P10644,P08133,O14558,P09493,P07951
GO:0005507	copper ion binding	F	0.00659274	6.03643e-05	9	Over	P29034,P06702,P05109,Q96JB6,Q9H2P0,P09172,P08294,P04271,Q16853
GO:0060048	cardiac muscle contraction	P	0.00659274	6.04981e-05	8	Over	P10253,P46939,Q0ZGT2,Q15746,P09493,P21291,P35749,P07951
GO:0005980	glycogen catabolic process	P	0.00746067	7.0218e-05	7	Over	P10253,P06737,P27482,P60660,P11217,Q15124,P12829
GO:0034446	substrate adhesion-dependent cell spreading	P	0.00807539	7.80678e-05	9	Over	Q13751,Q9HBI0,P53708,P08514,P05556,P55268,Q96AC1,Q13418,Q9NVD7
GO:0005884	actin filament	C	0.00807539	7.98038e-05	19	Over	P08631,P15311,P04083,Q96IZ0,P06241,Q9NZR1,P28289,Q99501,Q14315,Q08495,Q9BQI0,Q14847,P21333,Q8WX93,Q7KZI7,P29536,P09493,P35749,P07951
GO:0002027	regulation of heart rate	P	0.00826847	8.36575e-05	10	Over	P27482,Q14643,P46939,P60660,P11532,Q13425,P51636,P24844,P35749,P12829
GO:0044424	intracellular part	C	0.0107004	0.000110781	5	Over	O75508,Q13740,Q13751,P27487,P55268
GO:0005070	SH3/SH2 adaptor activity	F	0.0111334	0.000117883	11	Over	P08631,P06241,Q96PU8,Q8IVI9,A1A4S6,O60504,Q9H4M9,O94875,Q14847,Q9NZN4,Q9BX66
GO:0030506	ankyrin binding	F	0.0117078	0.00012672	9	Over	Q5M775,P46939,Q01118,Q8TDZ2,Q14315,P11532,P21333,P53814,P32004
GO:0015629	actin cytoskeleton	C	0.0120965	0.000135557	19	Over	Q9HBI0,Q9Y696,P07305,O14974,P48059,Q9BZL4,Q9Y490,A1A4S6,Q4L180,P08183,P18206,O60237,Q6NZI2,O76070,Q13555,Q9NVD7,Q7Z4I7,Q969G5,P21291
GO:0060373	regulation of ventricular cardiac muscle cell membrane depolarization	P	0.0120965	0.000136619	4	Over	Q01118,Q03135,P51636,P21695
GO:0007417	central nervous system development	P	0.0127445	0.000149732	15	Over	P29034,P06702,Q13740,Q96FQ6,P31949,P46939,P13591,Q15391,Q96S86,Q9HBL0,P11532,P43121,Q01995,O15061,P32004
GO:0008360	regulation of cell shape	P	0.0127445	0.000149936	20	Over	P08631,P15311,O14745,P04083,P40121,Q96F07,Q9NP74,Q15942,P06241,Q8IVI9,A1A4S6,Q08495,Q13683,Q93052,O94875,Q96AC1,P09493,P04271,P35749,P07951
GO:0048471	perinuclear region of cytoplasm	C	0.0156606	0.000188505	53	Over	O60635,P29034,P06702,P05109,P15311,P16989,Q14764,Q96FQ6,O14745,Q13393,O60218,O43795,Q96F07,P39687,Q13753,P31949,Q9HBL8,Q8WUY3,Q14643,Q99719,Q15555,Q9Y696,P28289,Q5U651,Q16181,Q08499,Q9UDY4,P48059,P08133,O00159,A1A4S6,P28906,P61601,P46821,Q9H4M9,Q08495,P05556,Q9UMS6,Q9BQI0,Q9ULC3,Q9Y6F6,O60237,O94875,Q13976,Q9NZN4,P21333,O76070,Q03135,P51636,P30837,O75112,Q7Z4I7,P04271
GO:0055010	ventricular cardiac muscle tissue morphogenesis	P	0.0156606	0.000191612	7	Over	P27482,P60660,P09493,P24844,P35749,P07951,P12829
GO:0030175	filopodium	C	0.015846	0.000197609	12	Over	P15311,P78310,O14745,P40121,O43795,Q9NP74,P10644,Q8TDZ2,Q14118,Q08495,Q13683,P62736
GO:0031430	M band	C	0.0177178	0.00022512	6	Over	Q9NZR1,P28289,Q01484,Q0ZGT2,P02511,P29536
GO:0043227	membrane-bounded organelle	C	0.0177596	0.000237081	11	Over	Q5JVL4,Q13740,Q16348,Q9HB40,P25942,Q15391,P22105,Q04609,P50895,P36269,P13224
GO:0005509	calcium ion binding	F	0.0177596	0.000237934	36	Over	P29034,P06702,P05109,Q5VT79,Q96JB6,Q5JVL4,Q96FQ6,Q9NRD9,P04083,P40121,P09486,P27482,P31949,P10412,Q8WUY3,Q14643,P14543,Q14118,P08133,Q04609,P61601,Q9H4M9,Q08495,Q0ZGT2,Q13201,P60660,Q96BS2,Q9NZN4,Q9H159,O76070,P09493,P24844,P04271,Q16853,P07951,P12829
GO:0071560	cellular response to transforming growth factor beta stimulus	P	0.0177596	0.000238188	8	Over	P08631,P06241,P48059,O43294,Q9Y490,P04150,Q9NR12,Q7Z4I7
GO:0010881	regulation of cardiac muscle contraction by regulation of the release of sequestered calcium ion	P	0.0179795	0.000245367	9	Over	P27482,Q9Y696,Q01484,P60660,P11532,Q13976,Q13555,P24844,P12829
GO:0044421	extracellular region part	C	0.0215752	0.000302195	8	Over	P29034,P06702,P35613,P09211,P13591,P50895,P13224,Q13683
GO:0035425	autocrine signaling	P	0.0215752	0.000304591	4	Over	P05109,P29508,P48594,Q6FHJ7
GO:0050786	RAGE receptor binding	F	0.0217363	0.000321775	6	Over	P29034,P06702,P05109,Q96FQ6,P31949,P04271
GO:0006919	activation of cysteine-type endopeptidase activity involved in apoptotic process	P	0.0217363	0.000322208	13	Over	P06702,P05109,P08631,Q96A26,P09668,Q9Y6C9,P39687,P31949,Q92934,Q9H9A6,P06241,P11137,O76070
GO:0098609	cell-cell adhesion	P	0.0217363	0.000322208	13	Over	Q96F07,P53708,Q9NZR1,P28289,P48059,P22105,P28906,P08514,P56199,Q93052,P08648,Q7Z4I7,P51911
GO:0046628	positive regulation of insulin receptor signaling pathway	P	0.0222695	0.000340592	7	Over	P08631,P06241,P63096,O60504,O94875,P19086,Q9BX66
GO:0055117	regulation of cardiac muscle contraction	P	0.0222695	0.000340592	7	Over	Q5JVL4,O14974,Q9BZL4,Q9H4M9,Q63ZY3,O60237,Q9NZN4
GO:0030336	negative regulation of cell migration	P	0.0259546	0.00040306	16	Over	Q04695,P15311,O14745,Q8WWI1,Q7Z5L7,P21359,Q99719,Q9Y696,O14531,Q16181,Q14118,Q9UPQ0,P10301,Q63ZY3,Q9HBL0,P51911
GO:0005911	cell-cell junction	C	0.0260668	0.000410935	20	Over	Q15942,Q9H9A6,Q9Y696,Q5U651,P48059,Q9UPQ0,Q14315,Q9BQJ4,P05556,Q15404,P18206,Q93052,Q13425,P05413,Q13418,P21333,Q13555,Q01995,Q7Z4I7,P51911
GO:0044853	plasma membrane raft	C	0.0277365	0.000443784	7	Over	P08311,P15311,P35612,P10644,P14543,Q14118,P05556
GO:0002003	angiotensin maturation	P	0.0294006	0.000491163	5	Over	P08311,Q07075,Q9UBR2,P07339,O75787
GO:0016460	myosin II complex	C	0.0294006	0.000491163	5	Over	O14745,Q8WWI1,Q6P1M3,Q9UPQ0,P51911
GO:0030240	skeletal muscle thin filament assembly	P	0.0294006	0.000491163	5	Over	Q9NZR1,P28289,Q0ZGT2,P62736,P29536
GO:0014002	astrocyte development	P	0.0338906	0.000582121	4	Over	P05109,P55268,P17661,P60201
GO:0086001	cardiac muscle cell action potential	P	0.0338906	0.000582121	4	Over	P10644,Q9BZL4,Q63ZY3,P11532
GO:0098590	plasma membrane region	C	0.0347758	0.000605508	13	Over	O75508,Q13740,P28288,P61020,Q9NZR1,Q15391,Q99501,O14974,Q9BZL4,P08514,Q9UMS6,Q9HBL0,O60237
GO:0051694	pointed-end actin filament capping	P	0.0364474	0.000683052	3	Over	Q9NZR1,P28289,P29536
GO:1901019	regulation of calcium ion transmembrane transporter activity	P	0.0364474	0.000683052	3	Over	P46939,Q03135,P51636
GO:0035508	positive regulation of myosin-light-chain-phosphatase activity	P	0.0364474	0.000683052	3	Over	O14974,Q9BZL4,O60237
GO:0008046	axon guidance receptor activity	F	0.0364474	0.000683052	3	Over	Q8WX93,P32004,O60609
GO:0043542	endothelial cell migration	P	0.0364474	0.000712978	8	Over	P29034,P06702,Q96JB6,Q96FQ6,P31949,P27487,Q13976,P04271
GO:0045773	positive regulation of axon extension	P	0.0364474	0.000712978	8	Over	Q9H2P0,P46939,Q14315,P46821,P11137,P11532,Q13418,P32004
GO:2000649	regulation of sodium ion transmembrane transporter activity	P	0.0364474	0.000728948	5	Over	P31947,P46939,Q03135,P51636,P21695
GO:0016461	unconventional myosin complex	C	0.0364474	0.000728948	5	Over	O43795,P27482,O00159,P60660,P12829
GO:0008179	adenylate cyclase binding	F	0.0364474	0.000728948	5	Over	P27482,P40123,P60660,P24844,P12829
GO:0005865	striated muscle thin filament	C	0.0364474	0.000728948	5	Over	Q9NZR1,P28289,Q0ZGT2,P62736,P29536
GO:0005523	tropomyosin binding	F	0.0364474	0.000728948	5	Over	Q9NZR1,P28289,Q14847,Q05682,P29536
GO:0010043	response to zinc ion	P	0.0402305	0.000814077	6	Over	P05109,Q04695,P07101,P52943,P00918,P21291
GO:0098685	Schaffer collateral - CA1 synapse	C	0.0413411	0.000862427	10	Over	P08631,Q12979,Q14643,P06241,P10644,P05556,P62736,Q92777,Q13555,P17600
GO:0032355	response to estradiol	P	0.0413411	0.000862427	10	Over	P04083,P09211,P42229,Q92934,P07101,P04150,P46821,P36269,P02511,P30837
GO:0051893	regulation of focal adhesion assembly	P	0.0413411	0.000865731	8	Over	Q8WWI1,P46939,Q9UPQ0,Q14315,P11532,Q15746,P51911,P60201
GO:0030017	sarcomere	C	0.0420033	0.000898557	9	Over	P29034,P06702,P05109,P35613,P31949,Q13418,Q15746,P53814,P35749
GO:0051000	positive regulation of nitric-oxide synthase activity	P	0.0420033	0.000909249	7	Over	P29034,P06702,P05109,Q96FQ6,P27482,P31949,P04271
GO:0030593	neutrophil chemotaxis	P	0.0420033	0.000909249	7	Over	P06702,P05109,P78310,Q08499,P05556,P56199,P04271
GO:0005515	protein binding	F	0.0434212	0.000950159	76	Under	K7EJ46,O60635,P49643,Q99715,Q8WXI7,P00488,P12035,Q8N1V2,P29373,Q8WUN7,P09758,Q86WW8,Q96A26,Q16348,Q9UBR2,Q13393,O95470,O60218,Q9Y5Y6,Q9Y6C9,Q9NRD9,P35613,Q8N5M1,Q9NQ88,Q8N490,Q6NZY4,Q96F07,Q96EY8,P09486,Q96GC5,Q9H0W9,Q5VW32,Q7KZN9,P0CG29,Q8TB36,Q9NP74,Q9UID3,Q9Y2Z9,P48681,Q16647,Q86UT6,Q9H6E4,P07305,O75787,O43301,Q96S86,Q8N6G6,Q01740,P31513,Q9NRM1,P36269,P03886,Q6PD74,Q15404,O75828,Q9Y6F6,A5A3E0,…
GO:0007601	visual perception	P	0.0438741	0.000993136	14	Over	O75911,P32121,Q8IZV5,Q04695,P09758,O43795,P07101,Q02108,O00159,P61601,P55268,P02511,O14558,Q16853
GO:0016010	dystrophin-associated glycoprotein complex	C	0.0438741	0.00100136	4	Over	Q04695,Q03135,P51636,Q15124
GO:0031095	platelet dense tubular network membrane	C	0.0438741	0.00100136	4	Over	Q14643,Q9H4M9,Q08495,Q9Y6F6
GO:0003680	AT DNA binding	F	0.0438741	0.00100136	4	Over	P07305,P52943,P11137,P21291
GO:0097386	glial cell projection	C	0.044356	0.00104328	5	Over	P08631,P06241,Q01118,P11137,P05556
GO:0051343	positive regulation of cyclic-nucleotide phosphodiesterase activity	P	0.044356	0.00104328	5	Over	P27482,P63096,P60660,P24844,P12829
GO:0007613	memory	P	0.044356	0.00104367	8	Over	P53708,P07101,Q01118,P09172,P46821,P11137,Q9BR39,P04271
GO:0008093	cytoskeletal adaptor activity	F	0.0448923	0.00106685	6	Over	Q99501,Q01484,P46821,O94875,Q14847,Q9BX66
GO:0032587	ruffle membrane	C	0.0455115	0.00110072	14	Over	P08631,P15311,P06241,Q08499,P27487,O00159,Q63ZY3,Q9BQI0,Q9Y281,Q96BS2,Q96AC1,P60981,P09493,P07951
GO:0005829	cytosol	C	0.0455115	0.00110299	201	Over	P29034,P06702,P05109,Q5VT79,P31947,P08631,P29508,O14975,P48594,P12035,P32121,P29373,P08311,Q04695,P15311,P09758,Q9BXD5,P16989,Q96A26,Q03426,Q9NXA8,P13647,Q14764,Q92598,Q96FQ6,P28288,O15460,Q9HB40,O60218,P06737,P30740,Q9NRD9,P04083,Q8N5M1,Q9NQ88,P16435,P40121,Q8WWI1,Q15651,P22307,Q12979,O43795,Q96F07,P14618,P27482,P31949,P09211,Q9UKK3,P20810,Q9Y265,P07203,Q5T0W9,O94992,Q6P1M3,Q9BVQ7,P0CG29,Q8TB36,…
GO:0042995	cell projection	C	0.0549814	0.00134543	14	Over	Q9NRD9,Q14166,P39687,Q9Y2Z9,Q86VS8,Q9H9A6,Q15555,Q9BV20,Q9HBL0,P55268,P05413,Q6UWY5,Q9BX66,P21291
GO:0010718	positive regulation of epithelial to mesenchymal transition	P	0.0551866	0.00137576	6	Over	Q96JB6,P29508,P48594,O43294,Q9NR12,O75112
GO:0051186	cofactor metabolic process	P	0.0551866	0.0013894	7	Over	O75911,Q8IZV5,P28288,P27482,P60660,Q13976,P12829
GO:0014731	spectrin-associated cytoskeleton	C	0.0551866	0.0013894	7	Over	Q5M775,P46939,Q8TDZ2,Q01484,Q08495,P21333,P53814
GO:0060314	regulation of ryanodine-sensitive calcium-release channel activity	P	0.056533	0.00144801	5	Over	Q5JVL4,P09211,Q08499,P11532,Q13555
GO:0001726	ruffle	C	0.056533	0.0014839	14	Over	P29034,P06702,P05109,Q96FQ6,O14745,P40121,P31949,P61020,Q9Y490,Q08495,P05556,Q8WX93,Q9NR12,P04271
GO:0031594	neuromuscular junction	C	0.056533	0.00148683	8	Over	P78310,P46939,P10644,Q01484,P55268,Q03135,P35749,P17661
GO:0016328	lateral plasma membrane	C	0.056533	0.00151495	10	Over	P09758,P04083,O43795,P46939,Q01118,O00159,Q01484,P11532,Q13425,Q7KZI7
GO:0006939	smooth muscle contraction	P	0.056533	0.00159508	4	Over	Q5M775,Q08499,P53814,P35749
GO:0005859	muscle myosin complex	C	0.056533	0.00159508	4	Over	P60660,P24844,P35749,P12829
GO:0071253	connexin binding	F	0.056533	0.00163613	3	Over	P78310,Q03135,P51636
GO:0032034	myosin II head/neck binding	F	0.056533	0.00163613	3	Over	Q8WWI1,Q9UPQ0,P51911
GO:0071963	establishment or maintenance of cell polarity regulating cell shape	P	0.056533	0.00163613	3	Over	Q9HBI0,Q9NVD7,Q7KZI7
GO:0048743	positive regulation of skeletal muscle fiber development	P	0.056533	0.00163613	3	Over	Q9NZR1,P28289,P29536
GO:0070307	lens fiber cell development	P	0.056533	0.00163613	3	Over	Q9NZR1,P28289,P17661
GO:0070938	contractile ring	C	0.056533	0.00163613	3	Over	P46939,Q14118,P11532
GO:0014819	regulation of skeletal muscle contraction	P	0.056533	0.00163613	3	Over	P46939,Q03135,P51636
GO:1901844	regulation of cell communication by electrical coupling involved in cardiac conduction	P	0.056533	0.00163613	3	Over	Q08499,Q13555,Q03135
GO:0032387	negative regulation of intracellular transport	P	0.056533	0.00163613	3	Over	P46821,P02511,O14558
GO:0097512	cardiac myofibril	C	0.056533	0.00163613	3	Over	P02511,P24844,P17661
GO:0007016	cytoskeletal anchoring at plasma membrane	P	0.0593082	0.0017485	6	Over	P15311,P46939,Q14118,Q9Y490,Q01484,P11532
GO:0002250	adaptive immune response	P	0.0593082	0.00175831	8	Over	P01591,P08631,Q13740,Q9NNX6,O43795,P25942,P06241,P01909
GO:0007223	Wnt signaling pathway, calcium modulating pathway	P	0.0593082	0.00175831	8	Over	P27482,P63096,Q92765,P60660,Q6FHJ7,P19086,Q13555,P12829
GO:0045121	membrane raft	C	0.0597327	0.00178495	20	Over	Q5VT79,P78310,O14745,P04083,P35613,P61020,P46939,P08133,P63096,O00159,P10301,Q01484,O60504,P11137,Q9NYN1,P08183,O94875,P11532,P19086,Q9BX66
GO:0030168	platelet activation	P	0.0632887	0.00190611	11	Over	P32121,Q14643,P06241,Q8IVI9,P63096,P13224,P05556,P19086,P21333,P02775,P51911
GO:0050832	defense response to fungus	P	0.0639969	0.00195755	5	Over	P06702,P05109,P08311,P31949,P04271
GO:1904706	negative regulation of vascular smooth muscle cell proliferation	P	0.0639969	0.00195755	5	Over	P09211,Q13976,P09493,P51911,P07951
GO:0006691	leukotriene metabolic process	P	0.0711502	0.0021931	6	Over	Q96SQ9,Q14914,P10620,O60218,Q16647,O75828
GO:0034988	Fc-gamma receptor I complex binding	F	0.0713067	0.00239585	4	Over	P08631,P06241,Q14315,P21333
GO:0001656	metanephros development	P	0.072995	0.00239585	4	Over	Q8IZV5,P09668,P21359,P53708
GO:0044440	endosomal part	C	0.072995	0.00239585	4	Over	P07339,P48509,Q9UMS6,Q53GG5
GO:0071872	cellular response to epinephrine stimulus	P	0.072995	0.00239585	4	Over	P14618,Q08499,Q13976,O76070
GO:0031997	N-terminal myristoylation domain binding	F	0.072995	0.00239585	4	Over	P27482,P60660,P24844,P12829
GO:0090287	regulation of cellular response to growth factor stimulus	P	0.072995	0.00239585	4	Over	P46939,Q92765,Q13683,P11532
GO:0048747	muscle fiber development	P	0.072995	0.00239585	4	Over	Q14315,Q16585,P11532,Q14847
GO:0071320	cellular response to cAMP	P	0.072995	0.00241795	8	Over	P15311,Q14643,Q08499,P10644,P10301,Q9NYN1,Q08495,P21695
GO:0007229	integrin-mediated signaling pathway	P	0.072995	0.00245496	12	Over	P08631,P53708,P06241,Q9Y490,P08514,P05556,P56199,Q13683,Q96AC1,P08648,Q13418,P60201
GO:0043014	alpha-tubulin binding	F	0.072995	0.00245607	7	Over	P08631,Q5JVL4,Q92598,P06241,P61601,O76070,Q03135
GO:0001618	virus receptor activity	F	0.072995	0.00245607	7	Over	P29508,P48594,P78310,P22897,Q9NNX6,P13591,Q14118
GO:0042803	protein homodimerization activity	F	0.072995	0.00251868	56	Over	P29034,P06702,P01591,P05109,P10620,P08311,Q96FQ6,P28288,Q9UII2,P06737,P04083,P40121,P27482,P31949,Q7LG56,Q7Z5L7,Q99719,P46939,Q93062,Q5U651,Q8WWP7,Q16181,P35612,Q99501,Q8TDZ2,P27487,P08133,Q04609,Q96CF2,Q14315,P11137,Q9H8W4,Q08495,Q92765,Q9UMS6,P11532,Q96BS2,Q6FHJ7,Q9H159,P21333,P11217,Q13555,P02511,Q03135,P51636,P21695,P30837,O14558,O75112,Q15746,P53814,P09493,P04271,Q16853,P35749,P07951
GO:0016529	sarcoplasmic reticulum	C	0.0737816	0.00254974	9	Over	P29034,P06702,P05109,Q96FQ6,P16435,P31949,Q01484,Q9Y6F6,P04271
GO:0009719	response to endogenous stimulus	P	0.0737816	0.0025867	5	Over	O75508,Q9NXA8,P48681,Q9HBL0,O15061
GO:0001570	vasculogenesis	P	0.0737816	0.0025867	5	Over	O95470,Q96PU8,Q5U651,Q9ULJ6,P05556
GO:0060316	positive regulation of ryanodine-sensitive calcium-release channel activity	P	0.0737816	0.0025867	5	Over	P27482,Q9BR39,P60660,P24844,P12829
GO:0031674	I band	C	0.0737816	0.0025867	5	Over	Q14643,P60660,Q96AC1,P04271,P12829
GO:0003785	actin monomer binding	F	0.0737816	0.00271789	6	Over	Q9NZR1,P28289,P60660,P29536,P24844,P12829
GO:0008016	regulation of heart contraction	P	0.0762499	0.00281327	8	Over	P29034,P16435,P07101,P63096,P18206,Q13418,P04271,P17661
GO:0016324	apical plasma membrane	C	0.0762499	0.00305066	19	Over	Q07075,O14745,Q13393,Q9NRD9,P04083,Q8WWI1,Q99719,Q9Y696,Q16181,O75787,Q08499,Q9UPQ0,P63096,P28906,Q01484,P08183,O94875,Q03135,P51636
GO:0050966	detection of mechanical stimulus involved in sensory perception of pain	P	0.0762499	0.00313565	3	Over	P08631,P06241,Q01118
GO:0060231	mesenchymal to epithelial transition	P	0.0762499	0.00313565	3	Over	P80723,Q92765,Q6FHJ7
GO:0016709	oxidoreductase activity, acting on paired donors, with incorporation or reduction of molecular oxygen, NAD(P)H as one donor, and incorporation of one atom of oxygen	F	0.0762499	0.00313565	3	Over	Q9Y2Z9,Q16647,Q8TDZ2
GO:0034678	integrin alpha8-beta1 complex	C	0.0762499	0.00313565	3	Over	P53708,P05556,P08648
GO:0045010	actin nucleation	P	0.0762499	0.00313565	3	Over	Q9NZR1,P28289,P29536
GO:0016013	syntrophin complex	C	0.0762499	0.00313565	3	Over	P46939,P11532,Q13425
GO:0035995	detection of muscle stretch	P	0.0762499	0.00313565	3	Over	Q0ZGT2,Q03135,P21291
GO:0016712	oxidoreductase activity, acting on paired donors, with incorporation or reduction of molecular oxygen, reduced flavin or flavoprotein as one donor, and incorporation of one atom of oxygen	F	0.0762499	0.00317558	2	Over	Q96SQ9,Q9Y2Z9
GO:0032119	sequestering of zinc ion	P	0.0762499	0.00317558	2	Over	P06702,P05109
GO:1903510	mucopolysaccharide metabolic process	P	0.0762499	0.00317558	2	Over	P22897,Q7Z5L7
GO:0033484	nitric oxide homeostasis	P	0.0762499	0.00317558	2	Over	Q9H2P0,Q03135
GO:0004309	exopolyphosphatase activity	F	0.0762499	0.00317558	2	Over	Q8WUY3,Q86TP1
GO:0006798	polyphosphate catabolic process	P	0.0762499	0.00317558	2	Over	Q8WUY3,Q86TP1
GO:0043043	peptide biosynthetic process	P	0.0762499	0.00317558	2	Over	P46939,P11532
GO:0016476	regulation of embryonic cell shape	P	0.0762499	0.00317558	2	Over	Q16181,Q14118
GO:0061042	vascular wound healing	P	0.0762499	0.00317558	2	Over	P28906,P43121
GO:1902174	positive regulation of keratinocyte apoptotic process	P	0.0762499	0.00317558	2	Over	Q92765,Q6FHJ7
GO:2000119	negative regulation of sodium-dependent phosphate transport	P	0.0762499	0.00317558	2	Over	Q92765,Q6FHJ7
GO:0002095	caveolar macromolecular signaling complex	C	0.0762499	0.00317558	2	Over	Q03135,P51636
GO:0070320	inward rectifier potassium channel inhibitor activity	F	0.0762499	0.00317558	2	Over	Q03135,P51636
GO:0038009	regulation of signal transduction by receptor internalization	P	0.0762499	0.00317558	2	Over	Q03135,P51636
GO:0051394	regulation of nerve growth factor receptor activity	P	0.0762499	0.00317558	2	Over	Q03135,P51636
GO:0060299	negative regulation of sarcomere organization	P	0.0762499	0.00317558	2	Over	Q03135,P51636
GO:1900085	negative regulation of peptidyl-tyrosine autophosphorylation	P	0.0762499	0.00317558	2	Over	Q03135,P51636
GO:1903609	negative regulation of inward rectifier potassium channel activity	P	0.0762499	0.00317558	2	Over	Q03135,P51636
GO:0005604	basement membrane	C	0.0762499	0.00325727	8	Over	Q96JB6,P09486,P48509,P14543,Q14118,Q13555,Q2UY09,P09493
GO:0005546	phosphatidylinositol-4,5-bisphosphate binding	F	0.0772503	0.0033127	11	Over	Q5VT79,P04083,P40121,O43795,Q8TDZ2,P08133,Q08495,Q92765,Q9BR39,Q6FHJ7,Q7KZI7
GO:0043154	negative regulation of cysteine-type endopeptidase activity involved in apoptotic process	P	0.0772503	0.0033127	11	Over	P31947,P08631,P32121,P16435,P07203,P06241,Q8TDZ2,Q13976,O76070,P02511,Q9BX66
GO:0061028	establishment of endothelial barrier	P	0.0772503	0.00335046	5	Over	P15311,Q08499,P10644,P10301,Q9NYN1
GO:0031432	titin binding	F	0.0772503	0.00335046	5	Over	P27482,Q8TDZ2,P60660,Q13555,P12829
GO:0060307	regulation of ventricular cardiac muscle cell membrane repolarization	P	0.0772503	0.00335046	5	Over	Q01118,Q01484,Q13425,Q03135,P51636
GO:0043114	regulation of vascular permeability	P	0.0772503	0.00343537	4	Over	P08631,Q12979,P06241,Q02108
GO:0043616	keratinocyte proliferation	P	0.0772503	0.00343537	4	Over	O75911,Q8IZV5,Q9Y490,Q96AC1
GO:0030836	positive regulation of actin filament depolymerization	P	0.0772503	0.00343537	4	Over	P40121,Q08495,Q9Y281,P60981
GO:0010856	adenylate cyclase activator activity	F	0.0772503	0.00343537	4	Over	P27482,P60660,P24844,P12829
GO:0033627	cell adhesion mediated by integrin	P	0.0772503	0.00343537	4	Over	P53708,P05556,P56199,P08648
GO:0048333	mesodermal cell differentiation	P	0.0772503	0.00343537	4	Over	P53708,P08514,P05556,P56199
GO:0030425	dendrite	C	0.0772503	0.00354853	21	Over	P08631,Q13740,Q9H2P0,P61020,Q8WUY3,P21359,P07101,P06241,P10644,P63096,Q01484,Q14315,P03886,Q13425,Q14847,P19086,Q7KZI7,P12277,P17600,O43556,P32004
GO:0031532	actin cytoskeleton reorganization	P	0.079375	0.00400403	10	Over	P15311,P78310,P04083,Q9HBI0,Q14315,Q9UMS6,P21333,Q9NVD7,O75112,Q7KZI7
GO:0030863	cortical cytoskeleton	C	0.0890949	0.00404247	6	Over	P15311,Q9NZR1,P28289,Q14315,Q13425,P21333
GO:0002026	regulation of the force of heart contraction	P	0.0894818	0.0042639	5	Over	P10253,P60660,P21291,P35749,P12829
GO:0055003	cardiac myofibril assembly	P	0.0934103	0.0042639	5	Over	Q0ZGT2,P62736,P24844,P21291,P35749
GO:0012505	endomembrane system	C	0.0934103	0.00443698	18	Over	Q9UN76,O14745,Q7Z5L7,Q86UT6,Q15391,Q99501,O14974,Q9BZL4,Q9Y490,Q14315,O60504,Q9NYN1,Q08495,Q9HBL0,O60237,O94875,Q96BS2,Q96Q06
GO:0001765	membrane raft assembly	P	0.0967034	0.0047439	4	Over	P29034,Q96FQ6,P04083,P31949
GO:0032233	positive regulation of actin filament bundle assembly	P	0.100328	0.0047439	4	Over	P40121,Q08495,Q9UMS6,P21333
GO:2000179	positive regulation of neural precursor cell proliferation	P	0.100328	0.0047439	4	Over	P48681,Q92765,Q6FHJ7,P21333
GO:0045745	positive regulation of G protein-coupled receptor signaling pathway	P	0.100328	0.0047439	4	Over	Q9NZR1,P28289,Q92765,Q6FHJ7
GO:0043270	positive regulation of ion transport	P	0.100328	0.0047439	4	Over	O14974,Q9BZL4,Q63ZY3,O60237
GO:2001244	positive regulation of intrinsic apoptotic signaling pathway	P	0.100328	0.00474492	7	Over	P08631,O14745,Q99719,P06241,Q16181,Q03135,P51636
GO:0031954	positive regulation of protein autophosphorylation	P	0.100328	0.00485983	6	Over	P08631,P27482,P06241,P60660,P24844,P12829
GO:0051017	actin filament bundle assembly	P	0.101247	0.00485983	6	Over	P15311,O43795,O14531,Q96IZ0,P35612,Q8TDZ2
GO:0072359	circulatory system development	P	0.101247	0.00485983	6	Over	P16435,Q9HBI0,P53708,P13591,Q8N6G6,P08648
GO:0051496	positive regulation of stress fiber assembly	P	0.101247	0.00496765	10	Over	Q8WWI1,P10644,O43294,Q9UPQ0,O60504,O94875,Q9BX66,P09493,P51911,P07951
GO:0070488	neutrophil aggregation	P	0.10273	0.00525894	3	Over	P06702,P05109,P31949
GO:0034136	negative regulation of toll-like receptor 2 signaling pathway	P	0.10273	0.00525894	3	Over	P08631,Q9H9A6,P06241
GO:0086098	angiotensin-activated signaling pathway involved in heart process	P	0.10273	0.00525894	3	Over	P08631,P06241,Q03135
GO:0070831	basement membrane assembly	P	0.10273	0.00525894	3	Over	Q13751,Q13753,P55268
GO:0019934	cGMP-mediated signaling	P	0.10273	0.00525894	3	Over	Q9H2P0,P10644,Q13976
GO:0050805	negative regulation of synaptic transmission	P	0.10273	0.00525894	3	Over	Q9H2P0,P63096,P19086
GO:0035308	negative regulation of protein dephosphorylation	P	0.10273	0.00525894	3	Over	Q9H9A6,O14974,Q9BZL4
GO:0014894	response to denervation involved in regulation of muscle adaptation	P	0.10273	0.00525894	3	Over	P46939,Q01118,Q14118
GO:1904753	negative regulation of vascular associated smooth muscle cell migration	P	0.10273	0.00525894	3	Over	Q13976,P09493,P07951
GO:0071711	basement membrane organization	P	0.10273	0.00525894	3	Over	Q96AC1,Q03135,P51636
GO:2000535	regulation of entry of bacterium into host cell	P	0.10273	0.00525894	3	Over	Q03135,P51636,P02775
GO:0008361	regulation of cell size	P	0.10273	0.00534198	5	Over	P15311,O14745,Q8IVI9,Q9UPQ0,P51911
GO:0030898	actin-dependent ATPase activity	F	0.10273	0.00534198	5	Over	O43795,O00159,P60660,P35749,P12829
GO:0032930	positive regulation of superoxide anion generation	P	0.10273	0.00534198	5	Over	P09211,P63096,P11137,P05556,P19086
GO:1903169	regulation of calcium ion transmembrane transport	P	0.10273	0.00534198	5	Over	Q14643,O14974,Q9BZL4,Q63ZY3,O60237
GO:0001954	positive regulation of cell-matrix adhesion	P	0.10273	0.00534198	5	Over	P46939,Q14118,P11532,Q96AC1,Q13418
GO:0045471	response to ethanol	P	0.10273	0.0053675	9	Over	P08631,P09486,P09211,Q92934,P07101,P06241,P62736,P07451,P00325
GO:0005198	structural molecule activity	F	0.102756	0.00551321	10	Over	O75508,Q6P1M3,Q99719,Q16181,Q8TDZ2,P46821,P11137,P18206,Q13425,Q15124
GO:0005887	integral component of plasma membrane	C	0.105072	0.00586771	30	Over	O60635,Q9UN76,Q99102,Q07075,Q13740,Q16348,P22897,Q9Y5Y6,Q9NNX6,P35613,Q7Z5L7,Q687X5,Q96S86,Q02108,Q04609,P50895,P28906,P13224,Q92765,Q15404,P08183,Q16585,Q6FHJ7,Q14BN4,Q03135,P51636,Q6UWY5,P01909,O43556,P32004
GO:0005201	extracellular matrix structural constituent	F	0.111329	0.0060096	9	Over	Q13751,P09486,Q13753,P14543,P22105,Q16363,P55268,Q7Z7G0,P55083
GO:0045211	postsynaptic membrane	C	0.113515	0.00610454	10	Over	P32121,Q9H9A6,P46939,Q14118,P61601,Q01484,P11532,Q13425,Q13555,O75112
GO:0014069	postsynaptic density	C	0.114798	0.00618557	17	Over	P32121,Q14643,P53708,P35612,Q08499,Q9UDY4,P40123,P61601,P46821,P11137,Q08495,Q13425,Q92777,Q13555,P02511,P17600,P51911
GO:0071310	cellular response to organic substance	P	0.115809	0.00625358	12	Over	O75508,Q9NXA8,P28288,Q7Z5L7,P21359,P48681,Q86UT6,Q9H9A6,Q9NZR1,P14543,Q9ULC3,Q9HBL0
GO:0016791	phosphatase activity	F	0.115824	0.00634988	4	Over	P15311,Q8WUY3,Q86TP1,P07451
GO:0009893	positive regulation of metabolic process	P	0.115824	0.00634988	4	Over	Q9NNX6,P35613,P48681,P13591
GO:0051014	actin filament severing	P	0.115824	0.00634988	4	Over	P40121,Q08495,Q9Y281,P60981
GO:0050998	nitric-oxide synthase binding	F	0.115824	0.00634988	4	Over	Q01118,P11532,Q13425,Q03135
GO:0000904	cell morphogenesis involved in differentiation	P	0.115824	0.00634988	4	Over	Q8TDZ2,O43294,Q9Y490,Q16363
GO:0008305	integrin complex	C	0.115824	0.00731949	14	Over	Q5VT79,P78310,Q13751,P46939,P48509,Q99501,P27487,P22105,Q9Y490,P08514,Q13683,P11532,P55268,Q13418
GO:0097320	plasma membrane tubulation	P	0.132939	0.00803885	6	Over	Q5M775,Q96CF2,Q9H4M9,Q6NZI2,Q9NZN4,Q969G5
GO:0048041	focal adhesion assembly	P	0.139373	0.00803885	6	Over	Q8TDZ2,O60504,O94875,Q96AC1,P21333,Q9BX66
GO:0042622	photoreceptor outer segment membrane	C	0.139373	0.00806503	3	Over	O75911,P63096,P19086
GO:0005324	long-chain fatty acid transporter activity	F	0.139373	0.00806503	3	Over	O14975,P28288,P05413
GO:0070538	oleic acid binding	F	0.139373	0.00806503	3	Over	P29373,P22307,P05413
GO:0019048	modulation by virus of host morphology or physiology	P	0.139373	0.00806503	3	Over	Q9NNX6,Q9H9A6,Q14118
GO:0042308	negative regulation of protein import into nucleus	P	0.139373	0.00806503	3	Over	P21359,Q9ULC3,Q96AC1
GO:0038132	neuregulin binding	F	0.139373	0.00806503	3	Over	P53708,Q13683,P08648
GO:0031400	negative regulation of protein modification process	P	0.139373	0.00806503	3	Over	P46939,O60504,Q9BX66
GO:0071493	cellular response to UV-B	P	0.139373	0.00806503	3	Over	P52943,P21291,P55083
GO:0005915	zonula adherens	C	0.139373	0.00806503	3	Over	O60504,O94875,Q9BX66
GO:0030864	cortical actin cytoskeleton	C	0.139373	0.00806725	8	Over	Q6P1M3,P10644,Q8TDZ2,P40123,Q9UMS6,Q9Y281,Q14847,P60981
GO:0061099	negative regulation of protein tyrosine kinase activity	P	0.139373	0.00827955	4	Over	Q14764,P06241,Q03135,P51636
GO:0086005	ventricular cardiac muscle cell action potential	P	0.140193	0.00827955	4	Over	Q01118,Q01484,Q13425,Q03135
GO:0022604	regulation of cell morphogenesis	P	0.140193	0.00835944	7	Over	Q12979,P09486,Q99501,O60504,Q9NRM1,Q9Y281,P60981
GO:0048468	cell development	P	0.140193	0.00904814	8	Over	O75508,Q99715,Q15942,Q5U651,Q6IA86,Q9UMS6,Q93052,O15061
GO:0005902	microvillus	C	0.140193	0.00904814	8	Over	P40121,O43795,Q9Y696,P10644,O00159,Q08495,P00918,Q16853
GO:0035662	Toll-like receptor 4 binding	F	0.140193	0.00917026	2	Over	P06702,P05109
GO:0097454	Schwann cell microvillus	C	0.140193	0.00917026	2	Over	P15311,O60218
GO:0050884	neuromuscular process controlling posture	P	0.140193	0.00917026	2	Over	P10253,Q8N490
GO:0043436	oxoacid metabolic process	P	0.140193	0.00917026	2	Over	P22897,Q7Z5L7
GO:0008184	glycogen phosphorylase activity	F	0.140193	0.00917026	2	Over	P06737,P11217
GO:0102250	linear malto-oligosaccharide phosphorylase activity	F	0.140193	0.00917026	2	Over	P06737,P11217
GO:0102499	SHG alpha-glucan phosphorylase activity	F	0.140193	0.00917026	2	Over	P06737,P11217
GO:0016558	protein import into peroxisome matrix	P	0.140193	0.00917026	2	Over	Q9BVQ7,Q8NB90
GO:0048016	inositol phosphate-mediated signaling	P	0.140193	0.00917026	2	Over	Q14643,Q14642
GO:0034683	integrin alphav-beta3 complex	C	0.140193	0.00917026	2	Over	P53708,P08648
GO:0050748	negative regulation of lipoprotein metabolic process	P	0.140193	0.00917026	2	Over	P53708,P08648
GO:0042421	norepinephrine biosynthetic process	P	0.140193	0.00917026	2	Over	P07101,P09172
GO:0060087	relaxation of vascular smooth muscle	P	0.140193	0.00917026	2	Over	Q02108,Q13976
GO:0004499	N,N-dimethylaniline monooxygenase activity	F	0.140193	0.00917026	2	Over	Q01740,P31513
GO:0006082	organic acid metabolic process	P	0.140193	0.00917026	2	Over	Q01740,P31513
GO:0031523	Myb complex	C	0.140193	0.00917026	2	Over	Q14315,P21333
GO:0043467	regulation of generation of precursor metabolites and energy	P	0.140193	0.00917026	2	Over	Q14315,Q9NVD7
GO:1901381	positive regulation of potassium ion transmembrane transport	P	0.140193	0.00917026	2	Over	Q14315,P21333
GO:0150001	primary dendrite	C	0.140193	0.00917026	2	Over	P46821,P11137
GO:1904393	regulation of skeletal muscle acetylcholine-gated channel clustering	P	0.140193	0.00917026	2	Over	Q92765,Q6FHJ7
GO:0070593	dendrite self-avoidance	P	0.140193	0.00917026	2	Over	Q0ZGT2,Q8WX93
GO:0016012	sarcoglycan complex	C	0.140193	0.00917026	2	Over	Q16585,O43556
GO:0032038	myosin II heavy chain binding	F	0.140193	0.00917026	2	Over	P60660,P12829
GO:1900825	regulation of membrane depolarization during cardiac muscle cell action potential	P	0.140193	0.00917026	2	Over	Q14BN4,P51636
GO:1905907	negative regulation of amyloid fibril formation	P	0.140193	0.00917026	2	Over	P02511,O14558
GO:0019065	receptor-mediated endocytosis of virus by host cell	P	0.140193	0.00917026	2	Over	Q03135,P51636
GO:0060161	positive regulation of dopamine receptor signaling pathway	P	0.140193	0.00917026	2	Over	Q03135,P51636
GO:0035578	azurophil granule lumen	C	0.140193	0.00921615	13	Over	P08631,P29508,P48594,P08311,P61916,P06865,P06737,P30740,Q8NB90,P06241,P40123,Q9HCJ6,P11217
GO:0044093	positive regulation of molecular function	P	0.140389	0.00951473	7	Over	Q13740,O14745,P42229,P14543,Q9Y490,Q63ZY3,Q9HBL0
GO:0000398	mRNA splicing, via spliceosome	P	0.14442	0.00999344	1	Under	Q6NZY4
GO:0048156	tau protein binding	F	0.151146	0.0101501	9	Over	P29034,P08631,P06241,P46821,P11137,P62736,O76070,Q7KZI7,P04271
GO:0003723	RNA binding	F	0.152972	0.0102453	5	Under	Q9NVV4,Q5RKV6,P04150,P11137,Q9HCJ6
GO:0043025	neuronal cell body	C	0.153861	0.0103504	20	Over	Q9UN76,Q5JVL4,Q13740,Q9H2P0,Q14643,P46939,Q9UDY4,P63096,P03886,P11532,P05413,Q13418,P21333,O76070,Q8WX93,P12277,P04271,P32004,P35749,P51911
GO:0051480	regulation of cytosolic calcium ion concentration	P	0.154891	0.0105567	4	Over	P31947,Q92765,Q6FHJ7,P51636
GO:0051928	positive regulation of calcium ion transport	P	0.155246	0.0105567	4	Over	P32121,Q0ZGT2,Q13555,Q15746
GO:0072542	protein phosphatase activator activity	F	0.155246	0.0105567	4	Over	P27482,P60660,P24844,P12829
GO:0051764	actin crosslink formation	P	0.155246	0.0105567	4	Over	O14531,Q14315,Q9BQI0,P21333
GO:0043194	axon initial segment	C	0.155246	0.0105567	4	Over	Q01118,Q01484,P46821,P11137
GO:0000165	MAPK cascade	P	0.155246	0.0106541	12	Over	P31947,Q8NB90,Q5M775,P06241,P46939,P13591,P11532,Q13425,Q7KZI7,P53814,O60609,P17661
GO:0070013	intracellular organelle lumen	C	0.156138	0.0111873	9	Over	Q07075,Q96S86,Q9UPQ0,Q9UMS6,O76070,Q6UWY5,P08294,Q01995,Q15746
GO:0010801	negative regulation of peptidyl-threonine phosphorylation	P	0.163201	0.0115877	5	Over	P27482,Q08495,P60660,P24844,P12829
GO:0050544	arachidonic acid binding	F	0.163201	0.0115969	3	Over	P06702,P05109,P31949
GO:0003094	glomerular filtration	P	0.163201	0.0115969	3	Over	P01591,P28906,P43121
GO:1990667	PCSK9-AnxA2 complex	C	0.163201	0.0115969	3	Over	Q5VT79,P04083,P08133
GO:0045216	cell-cell junction organization	P	0.163201	0.0115969	3	Over	P78310,P48059,Q7Z4I7
GO:0070324	thyroid hormone binding	F	0.163201	0.0115969	3	Over	P09668,P14618,P30837
GO:0022011	myelination in peripheral nervous system	P	0.163201	0.0115969	3	Over	P21359,Q14118,Q13418
GO:0032228	regulation of synaptic transmission, GABAergic	P	0.163201	0.0115969	3	Over	P21359,Q92777,P17600
GO:0005244	voltage-gated ion channel activity	F	0.163201	0.0115969	3	Over	Q9Y696,P10644,Q01118
GO:0031852	mu-type opioid receptor binding	F	0.163201	0.0115969	3	Over	P63096,P19086,P21333
GO:0048168	regulation of neuronal synaptic plasticity	P	0.163201	0.0115969	3	Over	Q9BR39,O76070,P04271
GO:0005930	axoneme	C	0.163201	0.0121688	7	Over	Q5JVL4,Q9H492,Q99719,Q16181,P10644,P63096,P11137
GO:0071889	14-3-3 protein binding	F	0.170123	0.0121688	7	Over	P32121,Q92934,O14974,Q9BZL4,Q9UMS6,O60237,Q7KZI7
GO:0097110	scaffold protein binding	F	0.170123	0.012302	9	Over	P31947,P08631,Q04695,P13647,Q14643,P06241,Q08499,Q01118,P51636
GO:0008091	spectrin	C	0.170861	0.012302	9	Over	O43795,Q5M775,P46939,P35612,O00159,Q01484,Q08495,P11532,P53814
GO:0008544	epidermis development	P	0.170861	0.012492	6	Over	P29373,Q13751,Q8WWI1,Q13753,P27482,Q9UPQ0
GO:0030534	adult behavior	P	0.172935	0.0132026	4	Over	Q99719,P46939,Q16181,P11532
GO:0008270	zinc ion binding	F	0.182179	0.0134367	29	Over	P29034,P06702,P05109,Q14914,Q07075,Q9NXA8,Q6NZY4,P31949,Q9H0W9,Q8WWV3,Q15942,P46939,Q9ULJ6,P48059,P52943,Q04609,P04150,Q93052,P11532,Q9HCJ6,Q9H7Z6,O76070,P00918,Q7Z4I7,P04271,Q16853,P21291,P07451,P00325
GO:0043687	post-translational protein modification	P	0.184809	0.0135778	4	Under	Q8WWI1,Q9UPQ0,Q9NRM1,P51911
GO:0001822	kidney development	P	0.186016	0.0136792	7	Over	O95470,P07339,Q7LG56,P14543,P08514,P00918,P30837
GO:0004602	glutathione peroxidase activity	F	0.186016	0.0136995	5	Over	P10620,P09211,P07203,P0CG29,Q9Y696
GO:0031253	cell projection membrane	C	0.186016	0.0136995	5	Over	Q9NP74,Q9Y490,Q08495,Q13683,P08648
GO:0030036	actin cytoskeleton organization	P	0.186016	0.0138788	8	Over	O14745,P21359,P52943,P22105,Q13976,Q9NR12,P53814,P02775
GO:2000300	regulation of synaptic vesicle exocytosis	P	0.18785	0.0142987	6	Over	Q99719,Q16181,P61601,Q9ULC3,Q92777,P17600
GO:0005615	extracellular space	C	0.19292	0.0147601	44	Over	Q99715,P05109,Q8WXI7,Q99102,Q96JB6,P31947,P29373,P08311,Q07075,P09758,P61916,P78310,Q96FQ6,P09668,Q9UBR2,P22897,O60218,Q9Y5Y6,P30740,Q15651,P07339,P09486,Q13753,P07203,Q9H2P0,Q7Z5L7,Q16647,O14531,O75787,P27487,P09172,Q92765,Q6FHJ7,P08648,P05413,O76070,P43121,P00918,Q2UY09,P12277,P02775,P04271,P07451,P55083
GO:0010033	response to organic substance	P	0.198514	0.0151217	12	Over	P29034,P06702,Q96JB6,Q8IZV5,Q13740,Q96FQ6,P07339,P31949,P52943,P56199,P08294,P21291
GO:0030027	lamellipodium	C	0.202736	0.0154664	19	Over	P40121,Q9HBI0,O14531,Q14118,P27487,Q08495,Q9UMS6,Q9BQI0,Q0ZGT2,O94875,Q96BS2,Q14847,P62736,Q13418,Q9NVD7,Q8WX93,O75112,Q15746,P35749
GO:0051962	positive regulation of nervous system development	P	0.205601	0.0158833	3	Over	P05109,P21359,Q9P291
GO:1900004	negative regulation of serine-type endopeptidase activity	P	0.205601	0.0158833	3	Over	Q5VT79,P04083,P08133
GO:0031076	embryonic camera-type eye development	P	0.205601	0.0158833	3	Over	Q8IZV5,P48681,P30837
GO:0060055	angiogenesis involved in wound healing	P	0.205601	0.0158833	3	Over	P07203,Q14118,P05556
GO:0035331	negative regulation of hippo signaling	P	0.205601	0.0158833	3	Over	Q15942,Q93052,Q7KZI7
GO:0002162	dystroglycan binding	F	0.205601	0.0158833	3	Over	P46939,P11137,P11532
GO:0042813	Wnt-activated receptor activity	F	0.205601	0.0158833	3	Over	P14543,Q92765,Q6FHJ7
GO:0051926	negative regulation of calcium ion transport	P	0.205601	0.0158833	3	Over	P63096,Q03135,P51636
GO:0045766	positive regulation of angiogenesis	P	0.205601	0.0159451	11	Over	Q5VT79,P09668,Q16647,P10644,P08133,P10301,P28906,P05556,P02511,O14558,P02775
GO:0005178	integrin binding	F	0.205601	0.0160468	14	Over	Q5VT79,P08631,P78310,Q13751,P46939,P48509,Q99501,P27487,P22105,Q9Y490,P05556,P11532,P55268,Q13418
GO:0010243	response to organonitrogen compound	P	0.205601	0.0160559	5	Over	Q9UN76,P10620,P22897,P48681,P17661
GO:0044092	negative regulation of molecular function	P	0.205601	0.0160559	5	Over	Q9NXA8,Q86UT6,Q9H9A6,P04150,Q9HBL0
GO:0022607	cellular component assembly	P	0.205601	0.0161436	9	Over	P48681,Q86VS8,P14543,Q8IVI9,O14974,P05556,Q53GG5,Q9NR12,O15061
GO:0043473	pigmentation	P	0.205601	0.0162358	4	Over	O60635,P12035,P21359,P07101
GO:0051602	response to electrical stimulus	P	0.205601	0.0162358	4	Over	P08631,P07101,P06241,Q9BQI0
GO:0050728	negative regulation of inflammatory response	P	0.205601	0.0162798	6	Over	Q03426,Q12979,Q16647,Q86UT6,Q9H9A6,P28289
GO:0005516	calmodulin binding	F	0.205601	0.0166618	15	Over	Q9UII2,O43795,P35612,Q01118,O00159,P10301,P11137,Q9NYN1,Q0ZGT2,Q13425,Q13555,Q15746,Q05682,P35749,P51911
GO:0072659	protein localization to plasma membrane	P	0.205601	0.0166815	17	Over	O14745,P22307,Q8TDZ2,O14974,Q9BZL4,P10301,Q14315,Q9H8W4,Q9NYN1,Q9H4M9,Q9ULC3,O60237,Q96BS2,Q9NZN4,P21333,Q14BN4,Q03135
GO:0005903	brush border	C	0.205601	0.0170947	7	Over	Q07075,P15311,O43795,O00159,P60660,P35749,P12829
GO:0005576	extracellular region	C	0.205601	0.0171945	39	Over	P00488,P08631,Q04695,Q14764,Q92598,Q13740,Q9HB40,P06737,Q9NNX6,Q9NRD9,P40121,P14618,P27482,P31949,P25942,Q8NB90,Q9H9A6,Q9H6E4,P06241,Q9UPQ0,Q9Y490,P40123,Q14315,P11137,Q9H9S4,P05556,Q0ZGT2,Q9HCJ6,Q9H159,P21333,P11217,P02511,Q8WX93,P15259,Q6UWY5,O14558,Q01995,Q15124,P51911
GO:0018931	naphthalene metabolic process	P	0.205601	0.0176575	2	Over	Q96SQ9,O60218
GO:0034666	integrin alpha2-beta1 complex	C	0.205601	0.0176575	2	Over	P08631,P56199
GO:0001545	primary ovarian follicle growth	P	0.205601	0.0176575	2	Over	P08631,P06241
GO:0060491	regulation of cell projection assembly	P	0.205601	0.0176575	2	Over	P08631,P06241
GO:0042760	very long-chain fatty acid catabolic process	P	0.205601	0.0176575	2	Over	O14975,P28288
GO:0034703	cation channel complex	C	0.205601	0.0176575	2	Over	Q5JVL4,Q13425
GO:0005608	laminin-3 complex	C	0.205601	0.0176575	2	Over	Q13751,P55268
GO:0009414	response to water deprivation	P	0.205601	0.0176575	2	Over	O60218,P07101
GO:0045920	negative regulation of exocytosis	P	0.205601	0.0176575	2	Over	P04083,O76070
GO:0009629	response to gravity	P	0.205601	0.0176575	2	Over	P09486,P14618
GO:0019212	phosphatase inhibitor activity	F	0.205601	0.0176575	2	Over	P39687,Q96BS2
GO:0038027	apolipoprotein A-I-mediated signaling pathway	P	0.205601	0.0176575	2	Over	P53708,P08648
GO:1901575	organic substance catabolic process	P	0.205601	0.0176575	2	Over	Q16647,P14543
GO:1904825	protein localization to microtubule plus-end	P	0.205601	0.0176575	2	Over	Q15555,Q99501
GO:0086046	membrane depolarization during SA node cell action potential	P	0.205601	0.0176575	2	Over	Q01118,Q01484
GO:0060741	prostate gland stromal morphogenesis	P	0.205601	0.0176575	2	Over	P52943,P21291
GO:0086065	cell communication involved in cardiac conduction	P	0.205601	0.0176575	2	Over	Q9BZL4,Q63ZY3
GO:0007195	adenylate cyclase-inhibiting dopamine receptor signaling pathway	P	0.205601	0.0176575	2	Over	Q14315,P21333
GO:0044307	dendritic branch	C	0.205601	0.0176575	2	Over	P46821,P11137
GO:0008595	anterior/posterior axis specification, embryo	P	0.205601	0.0176575	2	Over	Q92765,Q6FHJ7
GO:0042666	negative regulation of ectodermal cell fate specification	P	0.205601	0.0176575	2	Over	Q92765,Q6FHJ7
GO:0055062	phosphate ion homeostasis	P	0.205601	0.0176575	2	Over	Q92765,Q6FHJ7
GO:0060061	Spemann organizer formation	P	0.205601	0.0176575	2	Over	Q92765,Q6FHJ7
GO:0110135	Norrin signaling pathway	P	0.205601	0.0176575	2	Over	Q92765,Q6FHJ7
GO:0030043	actin filament fragmentation	P	0.205601	0.0176575	2	Over	Q9Y281,P60981
GO:0005862	muscle thin filament tropomyosin	C	0.205601	0.0176575	2	Over	P09493,P07951
GO:0003065	positive regulation of heart rate by epinephrine	P	0.205601	0.0176575	2	Over	P09493,P07951
GO:0030198	extracellular matrix organization	P	0.205601	0.0185213	11	Over	P22897,P53708,P14543,Q96S86,Q16363,P08514,P05556,Q13683,P08648,Q2UY09,Q7Z7G0
GO:0031640	killing of cells of other organism	P	0.21507	0.0186675	5	Over	P06702,P05109,Q15651,P31949,P04271
GO:1901700	response to oxygen-containing compound	P	0.216177	0.0191519	9	Over	Q9UN76,Q9NXA8,Q13740,P28288,P07339,P25942,P48681,Q9H9A6,Q9HBL0
GO:0046716	muscle cell cellular homeostasis	P	0.221184	0.0196718	4	Over	P10253,Q9Y281,P11532,Q03135
GO:0005513	detection of calcium ion	P	0.224143	0.0196718	4	Over	P27482,P61601,P60660,P12829
GO:0016757	transferase activity, transferring glycosyl groups	F	0.224143	0.0196718	4	Over	O00534,Q68CQ7,O14974,Q01484
GO:0006941	striated muscle contraction	P	0.224143	0.0196718	4	Over	Q9NZR1,P28289,P15259,P29536
GO:1901017	negative regulation of potassium ion transmembrane transporter activity	P	0.224143	0.0196718	4	Over	Q8TDZ2,Q14315,Q9H9S4,P21333
GO:0005901	caveola	C	0.224143	0.020364	8	Over	P08631,Q16647,P06241,Q01118,Q9H4M9,Q6NZI2,Q9NZN4,Q969G5
GO:0042802	identical protein binding	F	0.227621	0.0204436	59	Over	O75508,Q5VT79,P31947,P08631,P32121,P15311,Q9BXD5,Q03426,P07311,P78310,Q14764,Q9NVV4,Q13740,O15460,P22897,P14618,P09211,O94992,Q9BVQ7,Q86W92,Q8NB90,Q9HBL8,P42229,Q8WUY3,Q5M775,Q86VS8,Q15555,O14531,P06241,Q9NZR1,Q96PU8,P13591,Q687X5,P10644,P14543,Q8IVI9,Q9Y490,P04150,P40123,P10301,P61601,Q9BV20,Q9NYN1,Q9H4M9,P13224,Q0ZGT2,O94875,Q13976,Q6NZI2,Q9NZN4,P62736,Q92777,O76070,P17600,Q9BX66,P02775,P21291,…
GO:0090303	positive regulation of wound healing	P	0.227621	0.0207941	6	Over	Q9NRD9,P04083,P10301,Q63ZY3,Q0ZGT2,Q15746
GO:0005913	cell-cell adherens junction	C	0.227621	0.0207997	9	Over	P08631,P78310,P35612,Q14118,Q9UMS6,Q9H159,Q53GG5,Q9NR12,O75112
GO:0030449	regulation of complement activation	P	0.227621	0.0208794	1	Under	A0A0J9YXX1
GO:0032506	cytokinetic process	P	0.227621	0.0209411	3	Over	Q5VT79,P04083,P08133
GO:1900138	negative regulation of phospholipase A2 activity	P	0.227621	0.0209411	3	Over	Q5VT79,P04083,P08133
GO:0003334	keratinocyte development	P	0.227621	0.0209411	3	Over	P31947,P21333,Q8WX93
GO:0042629	mast cell granule	C	0.227621	0.0209411	3	Over	P08631,O60218,P04083
GO:0033668	negative regulation by symbiont of host apoptotic process	P	0.227621	0.0209411	3	Over	P29508,P48594,P30740
GO:0052650	NADP-retinol dehydrogenase activity	F	0.227621	0.0209411	3	Over	O75911,Q8IZV5,O60218
GO:0035067	negative regulation of histone acetylation	P	0.227621	0.0209411	3	Over	O75911,Q8IZV5,O76070
GO:0010556	regulation of macromolecule biosynthetic process	P	0.227621	0.0209411	3	Over	Q13740,Q86UT6,P43121
GO:0032421	stereocilium bundle	C	0.227621	0.0209411	3	Over	Q13751,O43795,O00159
GO:0045654	positive regulation of megakaryocyte differentiation	P	0.227621	0.0209411	3	Over	P40121,Q9ULC3,Q96BS2
GO:0042246	tissue regeneration	P	0.227621	0.0209411	3	Over	Q8IVN3,Q92765,Q6FHJ7
GO:0048251	elastic fiber assembly	P	0.227621	0.0209411	3	Over	P22105,P35749,P55083
GO:0017160	Ral GTPase binding	F	0.227621	0.0209411	3	Over	O00159,Q14315,P21333
GO:0019902	phosphatase binding	F	0.227621	0.021072	7	Over	O14745,P46939,Q9BZL4,P11532,Q13425,P53814,Q9BX66
GO:1901216	positive regulation of neuron death	P	0.228459	0.0215441	5	Over	P08631,Q92934,P06241,P11137,O76070
GO:0050661	NADP binding	F	0.231804	0.0215441	5	Over	Q9NRD9,P16435,Q01740,P31513,Q9HCJ6
GO:0034704	calcium channel complex	C	0.231804	0.0215441	5	Over	P27482,Q14643,P60660,Q13976,P12829
GO:0043005	neuron projection	C	0.231804	0.0230188	20	Over	P29034,P15311,Q16762,P13591,O75787,Q6IA86,Q8IVI9,Q02108,P22105,P10301,Q9NYN1,Q9H4M9,Q92765,Q9UMS6,P56199,Q9BR39,Q6FHJ7,Q9NZN4,Q92777,P60201
GO:0097718	disordered domain specific binding	F	0.247045	0.023284	7	Over	P08631,P15311,P27482,P06241,P60660,P24844,P12829
GO:0046889	positive regulation of lipid biosynthetic process	P	0.249262	0.0235238	4	Over	O75911,O60504,O94875,Q9BX66
GO:0042475	odontogenesis of dentin-containing tooth	P	0.249317	0.0235238	4	Over	P35613,Q01118,P63096,P00918
GO:0002011	morphogenesis of an epithelial sheet	P	0.249317	0.0235238	4	Over	Q12979,Q14118,A1A4S6,Q13425
GO:0043198	dendritic shaft	C	0.249317	0.0235238	4	Over	P46821,P11137,Q13418,P21333
GO:0002576	platelet degranulation	P	0.249317	0.023843	14	Over	Q5VT79,P00488,P08631,P27482,P06241,Q8NBM8,Q9Y490,P05556,Q13201,P60660,P21333,Q01995,P02775,P12829
GO:0045177	apical part of cell	C	0.252072	0.0243076	8	Over	P10620,P07339,O43795,Q14643,P53708,O00159,P00918,P07451
GO:0016032	viral process	P	0.254626	0.0244626	5	Under	Q04695,Q86UT6,Q9Y490,O60518,P17661
GO:0043197	dendritic spine	C	0.254626	0.025286	13	Over	P32121,Q12979,Q9NP74,Q08499,Q9UDY4,A1A4S6,P46821,P11137,Q13555,P02511,O75112,P35749,P51911
GO:0001772	immunological synapse	C	0.254626	0.0260888	6	Over	P08631,P08311,P15311,Q13740,P06241,P10644
GO:0090314	positive regulation of protein targeting to membrane	P	0.254626	0.0260888	6	Over	P08631,P06241,O00159,P10301,P61601,Q01484
GO:0001932	regulation of protein phosphorylation	P	0.254626	0.0260888	6	Over	Q5JVL4,Q9NXA8,Q13201,P02511,Q8WX93,O14558
GO:0009887	animal organ morphogenesis	P	0.254626	0.0264898	10	Over	Q13751,Q13753,P13591,P10301,Q16363,Q9UMS6,P55268,Q8WX93,Q53GG5,Q13642
GO:0005739	mitochondrion	C	0.254626	0.0265385	34	Over	Q14914,P31947,O14975,Q86WW8,Q96A26,Q9NVV4,O15460,Q9UII2,Q8N5M1,P16435,P22307,P09486,P09211,Q7LG56,Q8NB90,Q9H492,P07101,Q9H9A6,Q9Y696,Q9ULJ6,P08133,Q01484,P11137,Q63ZY3,Q9BQI0,O75953,Q13976,Q6NZI2,Q9HCJ6,Q13555,P02511,Q7KZI7,P24844,P00325
GO:0032332	positive regulation of chondrocyte differentiation	P	0.254626	0.0267764	3	Over	Q96JB6,P04083,P16435
GO:0043508	negative regulation of JUN kinase activity	P	0.254626	0.0267764	3	Over	P29508,P48594,P09211
GO:0031748	D1 dopamine receptor binding	F	0.254626	0.0267764	3	Over	P32121,Q03135,P51636
GO:0005537	mannose binding	F	0.254626	0.0267764	3	Over	P22897,Q9NNX6,P35613
GO:0000812	Swr1 complex	C	0.254626	0.0267764	3	Over	P39687,Q9Y265,Q9H7Z6
GO:0071169	establishment of protein localization to chromatin	P	0.254626	0.0267764	3	Over	Q9Y265,P10412,P07305
GO:0048821	erythrocyte development	P	0.254626	0.0267764	3	Over	Q9NZR1,P28289,Q08495
GO:0033268	node of Ranvier	C	0.254626	0.0267764	3	Over	Q01118,Q14118,Q01484
GO:2001137	positive regulation of endocytic recycling	P	0.254626	0.0267764	3	Over	Q8TDZ2,Q9H4M9,Q9NZN4
GO:0072357	PTW/PP1 phosphatase complex	C	0.254626	0.0267764	3	Over	O14974,Q9BZL4,O60237
GO:1903140	regulation of establishment of endothelial barrier	P	0.254626	0.0267764	3	Over	O14974,Q9BZL4,O60237
GO:1902936	phosphatidylinositol bisphosphate binding	F	0.254626	0.0267764	3	Over	Q9Y490,O00159,P11137
GO:0048522	positive regulation of cellular process	P	0.254626	0.0274591	17	Over	O75508,P35613,Q86UT6,P13591,Q6IA86,Q99501,Q9P291,Q04609,Q16363,P13224,P08648,Q8WX93,Q53GG5,O15061,Q13642,P07451,P55083
GO:0001837	epithelial to mesenchymal transition	P	0.254626	0.0278019	4	Over	P29034,Q5T0W9,P48059,Q7Z4I7
GO:0032270	positive regulation of cellular protein metabolic process	P	0.254626	0.0278019	4	Over	Q9NXA8,P42229,Q9ULJ6,Q15391
GO:0050767	regulation of neurogenesis	P	0.254626	0.0278019	4	Over	Q8WUY3,Q86TP1,P18206,P55083
GO:0051493	regulation of cytoskeleton organization	P	0.254626	0.0281262	5	Over	P06702,P05109,P31949,Q9Y696,Q0ZGT2
GO:0014704	intercalated disc	C	0.254626	0.0281262	5	Over	P78310,Q01118,Q01484,Q03135,Q15124
GO:0043410	positive regulation of MAPK cascade	P	0.254626	0.0281775	7	Over	Q9NZR1,O60504,Q15404,Q03135,P51636,P43121,Q9BX66
GO:0097066	response to thyroid hormone	P	0.254626	0.0283384	2	Over	Q5VT79,O60218
GO:0098962	regulation of postsynaptic neurotransmitter receptor activity	P	0.254626	0.0283384	2	Over	P08631,P06241
GO:0032691	negative regulation of interleukin-1 beta production	P	0.254626	0.0283384	2	Over	P32121,P09211
GO:0090240	positive regulation of histone H4 acetylation	P	0.254626	0.0283384	2	Over	P32121,Q9H7Z6
GO:0033327	Leydig cell differentiation	P	0.254626	0.0283384	2	Over	P10620,O95470
GO:0022612	gland morphogenesis	P	0.254626	0.0283384	2	Over	P15311,O14745
GO:0045159	myosin II binding	F	0.254626	0.0283384	2	Over	O14745,Q6P1M3
GO:0044272	sulfur compound biosynthetic process	P	0.254626	0.0283384	2	Over	P22897,Q96S86
GO:0010761	fibroblast migration	P	0.254626	0.0283384	2	Over	O95470,Q13418
GO:0044342	type B pancreatic cell proliferation	P	0.254626	0.0283384	2	Over	P30740,Q92934
GO:0030369	ICAM-3 receptor activity	F	0.254626	0.0283384	2	Over	Q9NNX6,P05556
GO:0046968	peptide antigen transport	P	0.254626	0.0283384	2	Over	Q9NNX6,P08183
GO:0016174	NAD(P)H oxidase activity	F	0.254626	0.0283384	2	Over	Q9NRD9,Q8TDZ2
GO:0046689	response to mercury ion	P	0.254626	0.0283384	2	Over	P35613,P15259
GO:1990275	preribosome binding	F	0.254626	0.0283384	2	Over	Q9BVQ7,Q8NB90
GO:0010040	response to iron(II) ion	P	0.254626	0.0283384	2	Over	Q9H492,O76070
GO:0048745	smooth muscle tissue development	P	0.254626	0.0283384	2	Over	P21359,P53708
GO:0048844	artery morphogenesis	P	0.254626	0.0283384	2	Over	P21359,Q9ULJ6
GO:0042462	eye photoreceptor cell development	P	0.254626	0.0283384	2	Over	P07101,P19086
GO:0030552	cAMP binding	F	0.254626	0.0283384	2	Over	Q08499,P10644
GO:0048259	regulation of receptor-mediated endocytosis	P	0.254626	0.0283384	2	Over	Q8IVI9,Q9Y490
GO:0019228	neuronal action potential	P	0.254626	0.0283384	2	Over	Q01118,Q01484
GO:2001259	positive regulation of cation channel activity	P	0.254626	0.0283384	2	Over	Q8TDZ2,Q01484
GO:0031643	positive regulation of myelination	P	0.254626	0.0283384	2	Over	Q14118,P04271
GO:1904158	axonemal central apparatus assembly	P	0.254626	0.0283384	2	Over	Q9UDY4,O75953
GO:2000346	negative regulation of hepatocyte proliferation	P	0.254626	0.0283384	2	Over	P48059,Q7Z4I7
GO:0033622	integrin activation	P	0.254626	0.0283384	2	Over	Q9Y490,Q96AC1
GO:0008020	G protein-coupled photoreceptor activity	F	0.254626	0.0283384	2	Over	P63096,P19086
GO:0051430	corticotropin-releasing hormone receptor 1 binding	F	0.254626	0.0283384	2	Over	P63096,P19086
GO:0043949	regulation of cAMP-mediated signaling	P	0.254626	0.0283384	2	Over	P63096,P19086
GO:0070995	NADPH oxidation	P	0.254626	0.0283384	2	Over	Q01740,P31513
GO:0016528	sarcoplasm	C	0.254626	0.0283384	2	Over	Q14315,P05413
GO:0032410	negative regulation of transporter activity	P	0.254626	0.0283384	2	Over	Q4L180,O76070
GO:1901387	positive regulation of voltage-gated calcium channel activity	P	0.254626	0.0283384	2	Over	Q9H4M9,Q9NZN4
GO:0038031	non-canonical Wnt signaling pathway via JNK cascade	P	0.254626	0.0283384	2	Over	Q92765,Q6FHJ7
GO:0044338	canonical Wnt signaling pathway involved in mesenchymal stem cell differentiation	P	0.254626	0.0283384	2	Over	Q92765,Q6FHJ7
GO:0044339	canonical Wnt signaling pathway involved in osteoblast differentiation	P	0.254626	0.0283384	2	Over	Q92765,Q6FHJ7
GO:0033059	cellular pigmentation	P	0.254626	0.0283384	2	Over	Q9UMS6,Q53GG5
GO:2001225	regulation of chloride transport	P	0.254626	0.0283384	2	Over	P08183,P00918
GO:0004687	myosin light chain kinase activity	F	0.254626	0.0283384	2	Over	Q0ZGT2,Q15746
GO:0031433	telethonin binding	F	0.254626	0.0283384	2	Over	Q0ZGT2,P21291
GO:0005212	structural constituent of eye lens	F	0.254626	0.0283384	2	Over	P02511,O14558
GO:0060355	positive regulation of cell adhesion molecule production	P	0.254626	0.0283384	2	Over	Q03135,P51636
GO:2001150	positive regulation of dipeptide transmembrane transport	P	0.254626	0.0283384	2	Over	P00918,P07451
GO:0044297	cell body	C	0.254626	0.0287579	8	Over	P08631,P15311,P78310,O14531,P06241,O75787,P19086,P62736
GO:0001764	neuron migration	P	0.255936	0.0287579	8	Over	P08631,P06241,P46821,Q13976,Q7KZI7,O60609,P35749,P60201
GO:0015485	cholesterol binding	F	0.255936	0.0290437	6	Over	P29373,P61916,P22307,P08133,P05413,Q03135
GO:0000086	G2/M transition of mitotic cell cycle	P	0.255936	0.0290437	6	Over	P48681,Q15942,O14974,Q9BZL4,P08183,O60237
GO:0009615	response to virus	P	0.255936	0.0308676	7	Over	P08631,P61916,Q9NRD9,P06241,P62736,P02511,O14558
GO:0016363	nuclear matrix	C	0.255936	0.0314793	10	Over	Q9Y265,Q9Y696,P46939,Q9Y281,P11532,Q9H7Z6,Q13555,P53814,Q9BX66,P17661
GO:0002224	toll-like receptor signaling pathway	P	0.255936	0.0318461	5	Over	P29034,P06702,P05109,P31949,P04271
GO:0043086	negative regulation of catalytic activity	P	0.255936	0.0318461	5	Over	P39687,P48681,O14974,O60237,O14558
GO:0050877	nervous system process	P	0.255936	0.0322106	6	Over	Q9UN76,P46939,Q92765,P11532,Q6FHJ7,P32004
GO:0010923	negative regulation of phosphatase activity	P	0.255936	0.0322106	6	Over	O43795,Q9BZL4,O00159,O94875,Q13425,Q9BX66
GO:0050793	regulation of developmental process	P	0.255936	0.0325136	4	Over	Q14914,Q13751,P55268,Q13642
GO:0060021	roof of mouth development	P	0.255936	0.0325136	4	Over	Q96JB6,O75911,O95470,P39687
GO:0033625	positive regulation of integrin activation	P	0.255936	0.0325136	4	Over	P08631,P06241,Q5U651,P10301
GO:0051260	protein homooligomerization	P	0.255936	0.0326491	13	Over	Q5VT79,O60218,P04083,Q99719,Q16181,P08133,Q96CF2,P11137,Q9H4M9,Q13425,Q9NZN4,P02511,O14558
GO:0005102	signaling receptor binding	F	0.255936	0.0330656	17	Over	Q13740,P04083,P22307,P07339,Q7Z5L7,P21359,Q9H9A6,P14543,O00159,A1A4S6,Q16363,Q08495,P56199,Q13201,O75953,Q93052,O60609
GO:0002548	monocyte chemotaxis	P	0.255936	0.0333861	3	Over	P06702,P04083,P04271
GO:0045606	positive regulation of epidermal cell differentiation	P	0.255936	0.0333861	3	Over	P31947,Q92765,Q6FHJ7
GO:0032715	negative regulation of interleukin-6 production	P	0.255936	0.0333861	3	Over	P32121,Q86UT6,P28289
GO:0014032	neural crest cell development	P	0.255936	0.0333861	3	Over	Q8IZV5,Q8WUF8,P30837
GO:2000378	negative regulation of reactive oxygen species metabolic process	P	0.255936	0.0333861	3	Over	Q9NXA8,Q9NQ88,P02511
GO:0043434	response to peptide hormone	P	0.255936	0.0333861	3	Over	P04083,P35613,P07101
GO:0043403	skeletal muscle tissue regeneration	P	0.255936	0.0333861	3	Over	P14618,P07203,Q14118
GO:0003774	motor activity	F	0.255936	0.0333861	3	Over	P27482,P60660,P12829
GO:0048147	negative regulation of fibroblast proliferation	P	0.255936	0.0333861	3	Over	P09211,P21359,Q96IZ0
GO:0017147	Wnt-protein binding	F	0.255936	0.0333861	3	Over	P14543,Q92765,Q6FHJ7
GO:0070080	titin Z domain binding	F	0.255936	0.0333861	3	Over	Q8TDZ2,Q14315,P21333
GO:0071476	cellular hypotonic response	P	0.255936	0.0333861	3	Over	Q9H9S4,Q0ZGT2,Q15746
GO:1904886	beta-catenin destruction complex disassembly	P	0.255936	0.0333861	3	Over	Q92765,Q6FHJ7,Q03135
GO:0005634	nucleus	C	0.255936	0.0333915	54	Over	O75911,P10620,Q8IZV5,P08311,Q04695,P09758,P58340,O14745,Q9NRD9,Q9NQ88,Q8N490,P16435,Q96F07,P14618,P09211,Q5T0W9,Q8WUF8,Q7KZN9,Q9HBL8,Q86TP1,Q8IVN3,P07101,Q9Y520,Q16647,Q15942,Q9H6E4,O14531,Q99501,O43301,O95425,Q9Y490,P10301,Q9NYN1,Q63ZY3,Q9UMS6,Q9BQI0,Q93052,Q96BS2,P62736,O76070,Q8WX93,P15259,P51636,P43121,Q6UWY5,Q9NR12,P08294,O75112,Q01995,Q7Z4I7,P12277,Q15746,Q13642,P51911
GO:0006118	obsolete electron transport	P	0.255936	0.0340786	15	Over	Q96SQ9,Q96JB6,O75911,P22570,O15460,O60218,P16435,P07203,Q9Y2Z9,Q687X5,O75828,P21695,P30837,Q16853,P00325
GO:0003682	chromatin binding	F	0.255936	0.0342952	4	Under	Q9H2P0,P42229,P04150,Q01484
GO:0007611	learning or memory	P	0.255936	0.0355939	6	Over	P29034,P06702,P31949,Q9NZR1,P28289,P10644
GO:0006804	obsolete peroxidase reaction	P	0.255936	0.0355939	6	Over	P10620,Q9NRD9,P09211,P07203,P0CG29,Q9Y696
GO:0070064	proline-rich region binding	F	0.255936	0.0355939	6	Over	Q8IVI9,O60504,Q9H4M9,Q14847,Q9NZN4,Q9BX66
GO:0051240	positive regulation of multicellular organismal process	P	0.255936	0.0358006	9	Over	Q9NXA8,Q9NRD9,P25942,O95425,P22105,P04150,Q13425,P53814,P07451
GO:0097159	organic cyclic compound binding	F	0.255936	0.0358597	5	Over	Q9UN76,Q14914,Q5VT79,Q14643,Q9BV20
GO:0002102	podosome	C	0.255936	0.0358597	5	Over	P08631,P06241,O95425,Q96AC1,Q8WX93
GO:0010800	positive regulation of peptidyl-threonine phosphorylation	P	0.255936	0.0358597	5	Over	P27482,Q9H9S4,P60660,P24844,P12829
GO:0006886	intracellular protein transport	P	0.255936	0.0363048	3	Under	P61020,Q9H4M9,Q9NZN4
GO:0097458	neuron part	C	0.255936	0.036672	14	Over	Q5VT79,P04083,Q8WWI1,P14543,P08133,Q9UPQ0,O60504,P18206,Q9HBL0,O94875,P55268,Q6UWY5,O14558,Q01995
GO:0008047	enzyme activator activity	F	0.255936	0.0367535	7	Over	Q5JVL4,Q8IVI9,O14974,Q9BZL4,O60237,P02511,P02775
GO:0019904	protein domain specific binding	F	0.255936	0.0368939	22	Over	P31947,P80723,Q5JVL4,P32121,P58340,Q92598,P40121,O43795,Q9BVQ7,Q8NB90,P61020,P07101,P10644,Q01118,P04150,P63096,O00159,P61601,Q9HBL0,P19086,P32004,P17661
GO:0051093	negative regulation of developmental process	P	0.255936	0.0376637	4	Over	Q9UN76,Q9NXA8,P42229,P13591
GO:0006654	phosphatidic acid biosynthetic process	P	0.255936	0.0376637	4	Over	O14975,Q13393,Q86UL3,P21695
GO:0004364	glutathione transferase activity	F	0.255936	0.0376637	4	Over	P10620,P09211,P0CG29,Q9Y696
GO:0006803	obsolete glutathione conjugation reaction	P	0.255936	0.0376637	4	Over	P10620,P09211,P0CG29,Q9Y696
GO:0050885	neuromuscular process controlling balance	P	0.255936	0.0376637	4	Over	P10253,Q12979,Q9BR39,P30837
GO:0016491	oxidoreductase activity	F	0.255936	0.0376637	4	Over	Q8WWV3,Q5M775,O76070,P21291
GO:0009897	external side of plasma membrane	C	0.255936	0.0381809	14	Over	A0A0J9YXX1,Q07075,Q13740,Q9NNX6,P25942,P13591,O75787,Q14118,P50895,P28906,P08514,P56199,P43121,O60609
GO:0030426	growth cone	C	0.255936	0.0382585	10	Over	P80723,P78310,P27482,O14531,Q9NZR1,P28289,P46939,P46821,O76070,Q8WX93
GO:0030030	cell projection organization	P	0.255936	0.0401714	5	Over	Q8N1V2,P53708,Q15942,O00159,Q93052
GO:0007626	locomotory behavior	P	0.255936	0.0401714	5	Over	P10253,P07101,P09172,P63096,P30837
GO:0120036	plasma membrane bounded cell projection organization	P	0.255936	0.0401714	5	Over	P28288,O43795,P10644,Q6IA86,Q9BR39
GO:0042759	long-chain fatty acid biosynthetic process	P	0.255936	0.0407597	3	Over	Q96SQ9,Q96PU8,P60201
GO:0001935	endothelial cell proliferation	P	0.255936	0.0407597	3	Over	Q96JB6,P28906,Q13976
GO:0099092	postsynaptic density, intracellular component	C	0.255936	0.0407597	3	Over	P08631,Q12979,P06241
GO:2000394	positive regulation of lamellipodium morphogenesis	P	0.255936	0.0407597	3	Over	P08631,P06241,Q08495
GO:0035115	embryonic forelimb morphogenesis	P	0.255936	0.0407597	3	Over	P29373,Q8IZV5,P30837
GO:0006471	protein ADP-ribosylation	P	0.255936	0.0407597	3	Over	Q9NXA8,O14974,Q01484
GO:0048739	cardiac muscle fiber development	P	0.255936	0.0407597	3	Over	P78310,Q0ZGT2,P35749
GO:0016208	AMP binding	F	0.255936	0.0407597	3	Over	P06737,P10412,P11217
GO:0017156	calcium-ion regulated exocytosis	P	0.255936	0.0407597	3	Over	P40121,Q92777,P17600
GO:0000146	microfilament motor activity	F	0.255936	0.0407597	3	Over	O43795,O00159,P35749
GO:0071280	cellular response to copper ion	P	0.255936	0.0407597	3	Over	Q9H492,O76070,Q16853
GO:0051011	microtubule minus-end binding	F	0.255936	0.0407597	3	Over	P46939,Q14315,P11532
GO:0032886	regulation of microtubule-based process	P	0.255936	0.0407597	3	Over	P46939,Q14315,P11532
GO:0060143	positive regulation of syncytium formation by plasma membrane fusion	P	0.255936	0.0407597	3	Over	P10644,Q13555,Q15746
GO:1901985	positive regulation of protein acetylation	P	0.255936	0.0407597	3	Over	P10644,Q13555,Q15746
GO:0048514	blood vessel morphogenesis	P	0.255936	0.0407597	3	Over	P14543,Q92765,Q6FHJ7
GO:2000009	negative regulation of protein localization to cell surface	P	0.255936	0.0407597	3	Over	Q8TDZ2,Q13425,Q03135
GO:0038166	angiotensin-activated signaling pathway	P	0.255936	0.0407597	3	Over	Q13555,P00918,P07451
GO:0051428	peptide hormone receptor binding	F	0.255936	0.0409397	2	Over	P08631,P06241
GO:0000304	response to singlet oxygen	P	0.255936	0.0409397	2	Over	P08631,P06241
GO:0002522	leukocyte migration involved in immune response	P	0.255936	0.0409397	2	Over	P08631,P06241
GO:0034144	negative regulation of toll-like receptor 4 signaling pathway	P	0.255936	0.0409397	2	Over	P08631,Q9H9A6
GO:0060444	branching involved in mammary gland duct morphogenesis	P	0.255936	0.0409397	2	Over	P08631,P06241
GO:1902951	negative regulation of dendritic spine maintenance	P	0.255936	0.0409397	2	Over	P08631,P06241
GO:1903202	negative regulation of oxidative stress-induced cell death	P	0.255936	0.0409397	2	Over	P08631,P06241
GO:1905430	cellular response to glycine	P	0.255936	0.0409397	2	Over	P08631,P06241
GO:1905664	regulation of calcium ion import across plasma membrane	P	0.255936	0.0409397	2	Over	P08631,P06241
GO:0006700	C21-steroid hormone biosynthetic process	P	0.255936	0.0409397	2	Over	P22570,O60218
GO:0060441	epithelial tube branching involved in lung morphogenesis	P	0.255936	0.0409397	2	Over	Q9UBR2,Q14118
GO:0030166	proteoglycan biosynthetic process	P	0.255936	0.0409397	2	Over	P22897,Q96S86
GO:0031098	stress-activated protein kinase signaling cascade	P	0.255936	0.0409397	2	Over	O60218,Q9H7Z6
GO:2000147	positive regulation of cell motility	P	0.255936	0.0409397	2	Over	Q9NRD9,Q6NZI2
GO:0046929	negative regulation of neurotransmitter secretion	P	0.255936	0.0409397	2	Over	Q8N490,P21359
GO:0060327	cytoplasmic actin-based contraction involved in cell motility	P	0.255936	0.0409397	2	Over	P40121,Q08495
GO:0003014	renal system process	P	0.255936	0.0409397	2	Over	Q12979,Q7LG56
GO:0097733	photoreceptor cell cilium	C	0.255936	0.0409397	2	Over	Q9BVQ7,Q8NB90
GO:0045582	positive regulation of T cell differentiation	P	0.255936	0.0409397	2	Over	Q92934,Q9ULJ6
GO:1900119	positive regulation of execution phase of apoptosis	P	0.255936	0.0409397	2	Over	Q16647,P27487
GO:0035088	establishment or maintenance of apical/basal cell polarity	P	0.255936	0.0409397	2	Over	Q9H9A6,Q9Y696
GO:0071679	commissural neuron axon guidance	P	0.255936	0.0409397	2	Over	P13591,Q14118
GO:0047555	3',5'-cyclic-GMP phosphodiesterase activity	F	0.255936	0.0409397	2	Over	Q08499,P10644
GO:0014033	neural crest cell differentiation	P	0.255936	0.0409397	2	Over	P14543,Q92765
GO:0030301	cholesterol transport	P	0.255936	0.0409397	2	Over	P14543,Q03135
GO:0014706	striated muscle tissue development	P	0.255936	0.0409397	2	Over	P52943,Q15124
GO:0032970	regulation of actin filament-based process	P	0.255936	0.0409397	2	Over	P52943,Q01995
GO:0042588	zymogen granule	C	0.255936	0.0409397	2	Over	P63096,P19086
GO:0000035	acyl binding	F	0.255936	0.0409397	2	Over	P63096,P19086
GO:1904322	cellular response to forskolin	P	0.255936	0.0409397	2	Over	P63096,P19086
GO:1901385	regulation of voltage-gated calcium channel activity	P	0.255936	0.0409397	2	Over	P61601,P11532
GO:0051597	response to methylmercury	P	0.255936	0.0409397	2	Over	Q01484,P04271
GO:0097441	basal dendrite	C	0.255936	0.0409397	2	Over	P46821,P11137
GO:0061299	retina vasculature morphogenesis in camera-type eye	P	0.255936	0.0409397	2	Over	Q92765,Q6FHJ7
GO:2000726	negative regulation of cardiac muscle cell differentiation	P	0.255936	0.0409397	2	Over	Q92765,Q6FHJ7
GO:0098632	cell-cell adhesion mediator activity	F	0.255936	0.0409397	2	Over	Q0ZGT2,Q8WX93
GO:0030241	skeletal muscle myosin thick filament assembly	P	0.255936	0.0409397	2	Over	Q0ZGT2,P35749
GO:0060414	aorta smooth muscle tissue morphogenesis	P	0.255936	0.0409397	2	Over	Q0ZGT2,Q15746
GO:0061049	cell growth involved in cardiac muscle cell development	P	0.255936	0.0409397	2	Over	O94875,Q9BX66
GO:0097091	synaptic vesicle clustering	P	0.255936	0.0409397	2	Over	Q92777,P17600
GO:0046928	regulation of neurotransmitter secretion	P	0.255936	0.0409397	2	Over	O76070,Q13555
GO:0030193	regulation of blood coagulation	P	0.255936	0.0409397	2	Over	Q03135,P51636
GO:0034141	positive regulation of toll-like receptor 3 signaling pathway	P	0.255936	0.0409397	2	Over	Q03135,P51636
GO:0090279	regulation of calcium ion import	P	0.255936	0.0409397	2	Over	Q03135,P51636
GO:0098909	regulation of cardiac muscle cell action potential involved in regulation of contraction	P	0.255936	0.0409397	2	Over	Q03135,P51636
GO:0004089	carbonate dehydratase activity	F	0.255936	0.0409397	2	Over	P00918,P07451
GO:0001786	phosphatidylserine binding	F	0.255936	0.0430256	6	Over	P40121,P08133,Q9BR39,Q6NZI2,Q7KZI7,Q969G5
GO:0032781	positive regulation of ATPase activity	P	0.255936	0.0430256	6	Over	Q9UDY4,O75953,P60660,P09493,P07951,P12829
GO:1902494	catalytic complex	C	0.255936	0.0432547	4	Over	P27482,P60660,P24844,P12829
GO:0035371	microtubule plus-end	C	0.255936	0.0432547	4	Over	Q15555,P46939,Q99501,P11532
GO:0051010	microtubule plus-end binding	F	0.255936	0.0432547	4	Over	Q15555,P46939,Q99501,P11532
GO:0005246	calcium channel regulator activity	F	0.255936	0.0432547	4	Over	P61601,Q13976,Q03135,P51636
GO:0061844	antimicrobial humoral immune response mediated by antimicrobial peptide	P	0.255936	0.0433354	7	Over	P06702,P05109,P12035,Q15651,P31949,P02775,P04271
GO:0006958	complement activation, classical pathway	P	0.255936	0.0435077	1	Under	A0A0J9YXX1
GO:0005158	insulin receptor binding	F	0.255936	0.0447846	5	Over	P08631,P06241,O60504,O94875,Q9BX66
GO:0005899	insulin receptor complex	C	0.255936	0.0447846	5	Over	P08631,P06241,O60504,O94875,Q9BX66
GO:0031329	regulation of cellular catabolic process	P	0.255936	0.0447846	5	Over	Q9NXA8,Q9BVQ7,P02511,O14558,O15061
GO:0006986	response to unfolded protein	P	0.255936	0.0447846	5	Over	Q92598,Q9UDY4,O75953,P02511,O14558
GO:0050808	synapse organization	P	0.255936	0.0447846	5	Over	P14543,Q9HBL0,P11532,Q8WX93,P17600
GO:0017124	SH3 domain binding	F	0.255936	0.0464851	12	Over	P08631,P07203,O14531,Q96PU8,Q8TDZ2,P11137,Q9H8W4,Q9H4M9,Q14847,Q9NZN4,Q13418,Q8WX93
GO:0048699	generation of neurons	P	0.255936	0.0465916	9	Over	P05109,P35613,P48681,Q9H9A6,Q6IA86,Q9UMS6,O94875,Q13425,O15061
GO:0009055	electron transfer activity	F	0.255936	0.0465916	9	Over	Q96JB6,O75911,O15460,O60218,P16435,P07203,Q687X5,P30837,Q16853
GO:0005811	lipid droplet	C	0.255936	0.0465916	9	Over	O75911,P29373,Q8IZV5,P61020,Q8WWP7,P10301,Q9H4M9,Q9NZN4,Q96Q06
GO:0071902	positive regulation of protein serine/threonine kinase activity	P	0.255936	0.0470802	6	Over	P08631,P06241,Q9H9S4,O76070,Q13555,Q15746
GO:0008022	protein C-terminus binding	F	0.255936	0.0474347	19	Over	P08631,Q5JVL4,P15311,O14745,Q8NB90,Q9Y520,Q15555,P06241,P46939,Q99501,P50895,O00159,P10301,P61601,P11532,Q13425,Q03135,P51636,P17661
GO:0048037	cofactor binding	F	0.255936	0.0488797	3	Over	Q14914,Q8IZV5,P15259
GO:0007172	signal complex assembly	P	0.255936	0.0488797	3	Over	P08631,P06241,O43294
GO:0048813	dendrite morphogenesis	P	0.255936	0.0488797	3	Over	P08631,P06241,P11137
GO:2000536	negative regulation of entry of bacterium into host cell	P	0.255936	0.0488797	3	Over	P12035,P53708,P08648
GO:0051546	keratinocyte migration	P	0.255936	0.0488797	3	Over	Q04695,Q9Y490,Q96AC1
GO:0043226	organelle	C	0.255936	0.0488797	3	Over	Q13751,Q9Y5Y6,P32004
GO:0006024	glycosaminoglycan biosynthetic process	P	0.255936	0.0488797	3	Over	P22897,P06865,Q96S86
GO:0051016	barbed-end actin filament capping	P	0.255936	0.0488797	3	Over	P40121,P35612,Q08495
GO:0017134	fibroblast growth factor binding	F	0.255936	0.0488797	3	Over	P53708,Q01118,P08648
GO:0030011	maintenance of cell polarity	P	0.255936	0.0488797	3	Over	P46939,Q99501,P11532
GO:0033137	negative regulation of peptidyl-serine phosphorylation	P	0.255936	0.0488797	3	Over	Q08499,Q08495,P11532
GO:0030050	vesicle transport along actin filament	P	0.255936	0.0488797	3	Over	O00159,Q14315,P21333
GO:0001774	microglial cell activation	P	0.255936	0.0488797	3	Over	P11137,Q9BQI0,O76070
GO:0031258	lamellipodium membrane	C	0.255936	0.0488797	3	Over	Q9Y281,Q96AC1,P60981
GO:0032720	negative regulation of tumor necrosis factor production	P	0.255936	0.0492866	4	Over	P32121,P09211,P28289,P28906
GO:0035987	endodermal cell differentiation	P	0.255936	0.0492866	4	Over	Q13751,P22897,P05556,Q13683
GO:0019722	calcium-mediated signaling	P	0.255936	0.0492866	4	Over	P46939,Q15391,P61601,P02775
GO:0001578	microtubule bundle formation	P	0.255936	0.0492866	4	Over	Q99501,P46821,P11137,Q7KZI7
GO:0043209	myelin sheath	C	0.255936	0.0492866	4	Over	P63096,P05413,P00918,P60201
GO:0001917	photoreceptor inner segment	C	0.255936	0.0497017	5	Over	P32121,O43795,P63096,O00159,P19086
GO:0043195	terminal bouton	C	0.255936	0.0497017	5	Over	Q96F07,P61020,P07101,A1A4S6,Q13418
GO:0008285	negative regulation of cell population proliferation	P	0.255936	0.0504888	22	Over	P29373,P15311,O14745,P40121,Q8WUY3,Q7Z5L7,P06241,Q9UDY4,O43294,P04150,P10301,Q9NYN1,Q63ZY3,Q92765,Q9HBL0,Q96BS2,Q6FHJ7,P05413,Q03135,P30837,Q9NR12,P02775
GO:0006909	phagocytosis	P	0.255936	0.0513638	6	Over	Q5VT79,P04083,O43795,P61020,P08133,Q13418
GO:0101003	ficolin-1-rich granule membrane	C	0.255936	0.0513638	6	Over	P29508,P48594,P10253,P30740,O75787,P05556
GO:0007420	brain development	P	0.255936	0.0531317	15	Over	Q9UN76,P32121,Q12979,Q9BVQ7,Q8NB90,P48681,P53708,Q99719,O14531,P61601,Q14315,Q92765,Q9UMS6,Q6FHJ7,P19086
GO:0036477	somatodendritic compartment	C	0.255936	0.053736	8	Over	O14745,Q8IVI9,Q92765,Q9UMS6,Q9BR39,O75953,Q6FHJ7,P08294
GO:0046827	positive regulation of protein export from nucleus	P	0.255936	0.0549238	5	Over	P31947,P39687,P10644,Q13555,Q15746
GO:0050839	cell adhesion molecule binding	F	0.255936	0.0549238	5	Over	P15311,P04083,P06241,Q8TDZ2,Q14315
GO:1902532	negative regulation of intracellular signal transduction	P	0.255936	0.0549238	5	Over	Q9NXA8,Q9NZR1,P48509,Q9HBL0,O75953
GO:0043621	protein self-association	F	0.255936	0.0549238	5	Over	P28288,O14745,Q9BTV4,Q08495,Q0ZGT2
GO:0071364	cellular response to epidermal growth factor stimulus	P	0.255936	0.0549238	5	Over	P40121,P09211,P42229,Q08499,Q08495
GO:0045184	establishment of protein localization	P	0.255936	0.0549238	5	Over	P53708,O14974,P48059,Q9BZL4,O60237
GO:0051283	negative regulation of sequestering of calcium ion	P	0.255936	0.055212	2	Over	Q5VT79,P08133
GO:0061053	somite development	P	0.255936	0.055212	2	Over	Q96JB6,Q92765
GO:0010641	positive regulation of platelet-derived growth factor receptor signaling pathway	P	0.255936	0.055212	2	Over	P08631,P06241
GO:0010730	negative regulation of hydrogen peroxide biosynthetic process	P	0.255936	0.055212	2	Over	P08631,P06241
GO:0036035	osteoclast development	P	0.255936	0.055212	2	Over	P08631,P06241
GO:0045728	respiratory burst after phagocytosis	P	0.255936	0.055212	2	Over	P08631,P06241
GO:0051385	response to mineralocorticoid	P	0.255936	0.055212	2	Over	P08631,P06241
GO:0060065	uterus development	P	0.255936	0.055212	2	Over	P08631,P06241
GO:0070668	positive regulation of mast cell proliferation	P	0.255936	0.055212	2	Over	P08631,P06241
GO:1905232	cellular response to L-glutamate	P	0.255936	0.055212	2	Over	P08631,P06241
GO:0006710	androgen catabolic process	P	0.255936	0.055212	2	Over	O75911,Q8IZV5
GO:1900028	negative regulation of ruffle assembly	P	0.255936	0.055212	2	Over	P09758,Q63ZY3
GO:0030162	regulation of proteolysis	P	0.255936	0.055212	2	Over	Q9NXA8,P51636
GO:0033619	membrane protein proteolysis	P	0.255936	0.055212	2	Over	P09668,P07339
GO:0097067	cellular response to thyroid hormone stimulus	P	0.255936	0.055212	2	Over	P09668,Q99501
GO:0009056	catabolic process	P	0.255936	0.055212	2	Over	Q9UBR2,P22897
GO:0004630	phospholipase D activity	F	0.255936	0.055212	2	Over	Q13393,Q5T0W9
GO:0098693	regulation of synaptic vesicle cycle	P	0.255936	0.055212	2	Over	Q13393,P10644
GO:0006015	5-phosphoribose 1-diphosphate biosynthetic process	P	0.255936	0.055212	2	Over	P06737,P11217
GO:0019834	phospholipase A2 inhibitor activity	F	0.255936	0.055212	2	Over	P04083,P08133
GO:0046903	secretion	P	0.255936	0.055212	2	Over	P16435,P00918
GO:0035727	lysophosphatidic acid binding	F	0.255936	0.055212	2	Over	P40121,Q08495
GO:0090527	actin filament reorganization	P	0.255936	0.055212	2	Over	P40121,Q08495
GO:1901841	regulation of high voltage-gated calcium channel activity	P	0.255936	0.055212	2	Over	P27482,Q08499
GO:0071672	negative regulation of smooth muscle cell chemotaxis	P	0.255936	0.055212	2	Over	P09211,Q9BQI0
GO:1902905	positive regulation of supramolecular fiber organization	P	0.255936	0.055212	2	Over	P07203,O95425
GO:0031668	cellular response to extracellular stimulus	P	0.255936	0.055212	2	Over	Q9H2P0,Q9BQI0
GO:0008199	ferric iron binding	F	0.255936	0.055212	2	Over	Q7LG56,P07101
GO:1902254	negative regulation of intrinsic apoptotic signaling pathway by p53 class mediator	P	0.255936	0.055212	2	Over	Q7LG56,Q9P291
GO:1904749	regulation of protein localization to nucleolus	P	0.255936	0.055212	2	Over	Q9BVQ7,Q8NB90
GO:0001960	negative regulation of cytokine-mediated signaling pathway	P	0.255936	0.055212	2	Over	Q9NP74,Q03135
GO:0048485	sympathetic nervous system development	P	0.255936	0.055212	2	Over	P21359,O60609
GO:0072089	stem cell proliferation	P	0.255936	0.055212	2	Over	P48681,P08183
GO:0098930	axonal transport	P	0.255936	0.055212	2	Over	P48681,O15061
GO:0030042	actin filament depolymerization	P	0.255936	0.055212	2	Over	Q5M775,P21291
GO:0000930	gamma-tubulin complex	C	0.255936	0.055212	2	Over	Q08499,Q7KZI7
GO:0097011	cellular response to granulocyte macrophage colony-stimulating factor stimulus	P	0.255936	0.055212	2	Over	Q08499,Q02108
GO:0034199	activation of protein kinase A activity	P	0.255936	0.055212	2	Over	P10644,Q13976
GO:0051270	regulation of cellular component movement	P	0.255936	0.055212	2	Over	P10644,P18206
GO:1901018	positive regulation of potassium ion transmembrane transporter activity	P	0.255936	0.055212	2	Over	Q8TDZ2,Q01484
GO:2001065	mannan binding	F	0.255936	0.055212	2	Over	P22105,P55083
GO:0031821	G protein-coupled serotonin receptor binding	F	0.255936	0.055212	2	Over	P63096,P19086
GO:0033864	positive regulation of NAD(P)H oxidase activity	P	0.255936	0.055212	2	Over	P63096,P19086
GO:0050916	sensory perception of sweet taste	P	0.255936	0.055212	2	Over	P63096,P19086
GO:2000651	positive regulation of sodium ion transmembrane transporter activity	P	0.255936	0.055212	2	Over	Q01484,P11532
GO:0006907	pinocytosis	P	0.255936	0.055212	2	Over	Q9H4M9,Q9NZN4
GO:0004896	cytokine receptor activity	F	0.255936	0.055212	2	Over	Q92765,Q6FHJ7
GO:0055013	cardiac muscle cell development	P	0.255936	0.055212	2	Over	Q16585,Q15746
GO:0044791	positive regulation by host of viral release from host cell	P	0.255936	0.055212	2	Over	Q03135,P51636
GO:0070836	caveola assembly	P	0.255936	0.055212	2	Over	Q03135,P51636
GO:0020037	heme binding	F	0.255936	0.055295	8	Over	Q96SQ9,P08631,Q9NRD9,Q7KZN9,Q16647,P06241,Q687X5,Q02108
GO:0007166	cell surface receptor signaling pathway	P	0.255936	0.0555644	11	Over	P35613,Q7Z5L7,Q96PU8,P46939,Q99501,P13224,Q9HBL0,P11532,Q9NR12,O75112,Q13642
GO:0042574	retinal metabolic process	P	0.255936	0.0557569	4	Over	O75911,Q8IZV5,O60218,P30837
GO:0051603	proteolysis involved in cellular protein catabolic process	P	0.255936	0.0557569	4	Over	P08311,P09668,Q9HB40,P27487
GO:0017144	drug metabolic process	P	0.255936	0.0557569	4	Over	P28288,Q01740,P31513,O75828
GO:0097190	apoptotic signaling pathway	P	0.255936	0.0557569	4	Over	O95470,Q16647,Q96IZ0,P08133
GO:0051960	regulation of nervous system development	P	0.255936	0.0557569	4	Over	P61020,Q92765,Q9UMS6,Q53GG5
GO:0051241	negative regulation of multicellular organismal process	P	0.255936	0.0560678	9	Over	Q9UN76,O75508,Q8N1V2,Q13740,P42229,Q7Z5L7,P13591,P10644,P43121
GO:0140042	lipid droplet formation	P	0.255936	0.0564263	1	Over	K7EJ46
GO:0005298	proline:sodium symporter activity	F	0.255936	0.0564263	1	Over	Q9UN76
GO:0015824	proline transport	P	0.255936	0.0564263	1	Over	Q9UN76
GO:0019862	IgA binding	F	0.255936	0.0564263	1	Over	P01591
GO:0005595	collagen type XII trimer	C	0.255936	0.0564263	1	Over	Q99715
GO:0032602	chemokine production	P	0.255936	0.0564263	1	Over	P05109
GO:0030197	extracellular matrix constituent, lubricant activity	F	0.255936	0.0564263	1	Over	Q99102
GO:0032440	2-alkenal reductase [NAD(P)] activity	F	0.255936	0.0564263	1	Over	Q14914
GO:0007356	thorax and anterior abdomen determination	P	0.255936	0.0564263	1	Over	P80723
GO:2001076	positive regulation of metanephric ureteric bud development	P	0.255936	0.0564263	1	Over	P80723
GO:0060431	primary lung bud formation	P	0.255936	0.0564263	1	Over	Q8IZV5
GO:1900054	positive regulation of retinoic acid biosynthetic process	P	0.255936	0.0564263	1	Over	Q8IZV5
GO:0070946	neutrophil mediated killing of gram-positive bacterium	P	0.255936	0.0564263	1	Over	P08311
GO:0090191	negative regulation of branching involved in ureteric bud morphogenesis	P	0.255936	0.0564263	1	Over	P09758
GO:0019747	regulation of isoprenoid metabolic process	P	0.255936	0.0564263	1	Over	P61916
GO:0008747	N-acetylneuraminate lyase activity	F	0.255936	0.0564263	1	Over	Q9BXD5
GO:0048642	negative regulation of skeletal muscle tissue development	P	0.255936	0.0564263	1	Over	P16989
GO:0004496	mevalonate kinase activity	F	0.255936	0.0564263	1	Over	Q03426
GO:0017136	NAD-dependent histone deacetylase activity	F	0.255936	0.0564263	1	Over	Q9NXA8
GO:0036054	protein-malonyllysine demalonylase activity	F	0.255936	0.0564263	1	Over	Q9NXA8
GO:0036055	protein-succinyllysine desuccinylase activity	F	0.255936	0.0564263	1	Over	Q9NXA8
GO:0061697	protein-glutaryllysine deglutarylase activity	F	0.255936	0.0564263	1	Over	Q9NXA8
GO:0010566	regulation of ketone biosynthetic process	P	0.255936	0.0564263	1	Over	Q9NXA8
GO:0036047	peptidyl-lysine demalonylation	P	0.255936	0.0564263	1	Over	Q9NXA8
GO:0036049	peptidyl-lysine desuccinylation	P	0.255936	0.0564263	1	Over	Q9NXA8
GO:0061699	peptidyl-lysine deglutarylation	P	0.255936	0.0564263	1	Over	Q9NXA8
GO:1905269	positive regulation of chromatin organization	P	0.255936	0.0564263	1	Over	Q9NXA8
GO:0086082	cell adhesive protein binding involved in AV node cell-bundle of His cell communication	F	0.255936	0.0564263	1	Over	P78310
GO:0046629	gamma-delta T cell activation	P	0.255936	0.0564263	1	Over	P78310
GO:0086072	AV node cell-bundle of His cell adhesion involved in cell communication	P	0.255936	0.0564263	1	Over	P78310
GO:0140098	catalytic activity, acting on RNA	F	0.255936	0.0564263	1	Over	Q9NVV4
GO:0002706	regulation of lymphocyte mediated immunity	P	0.255936	0.0564263	1	Over	Q13740
GO:0002086	diaphragm contraction	P	0.255936	0.0564263	1	Over	P10253
GO:0043181	vacuolar sequestering	P	0.255936	0.0564263	1	Over	P10253
GO:0033013	tetrapyrrole metabolic process	P	0.255936	0.0564263	1	Over	P28288
GO:0071916	dipeptide transmembrane transporter activity	F	0.255936	0.0564263	1	Over	Q16348
GO:0035442	dipeptide transmembrane transport	P	0.255936	0.0564263	1	Over	Q16348
GO:0004324	ferredoxin-NADP+ reductase activity	F	0.255936	0.0564263	1	Over	P22570
GO:0015039	NADPH-adrenodoxin reductase activity	F	0.255936	0.0564263	1	Over	P22570
GO:0140260	mitochondrial proton-transporting ATP synthase complex binding	F	0.255936	0.0564263	1	Over	Q9UII2
GO:0050780	dopamine receptor binding	F	0.255936	0.0564263	1	Over	O14745
GO:0032416	negative regulation of sodium:proton antiporter activity	P	0.255936	0.0564263	1	Over	O14745
GO:0034635	glutathione transport	P	0.255936	0.0564263	1	Over	O14745
GO:0044062	regulation of excretion	P	0.255936	0.0564263	1	Over	O14745
GO:0097291	renal phosphate ion absorption	P	0.255936	0.0564263	1	Over	O14745
GO:0030108	HLA-A specific activating MHC class I receptor activity	F	0.255936	0.0564263	1	Over	P09668
GO:0010813	neuropeptide catabolic process	P	0.255936	0.0564263	1	Over	P09668
GO:0060448	dichotomous subdivision of terminal units involved in lung branching	P	0.255936	0.0564263	1	Over	P09668
GO:0097323	B cell adhesion	P	0.255936	0.0564263	1	Over	Q9NNX6
GO:0042335	cuticle development	P	0.255936	0.0564263	1	Over	Q9NRD9
GO:1990814	DNA/DNA annealing activity	F	0.255936	0.0564263	1	Over	P04083
GO:0045627	positive regulation of T-helper 1 cell differentiation	P	0.255936	0.0564263	1	Over	P04083
GO:0045629	negative regulation of T-helper 2 cell differentiation	P	0.255936	0.0564263	1	Over	P04083
GO:0070459	prolactin secretion	P	0.255936	0.0564263	1	Over	P04083
GO:0043461	proton-transporting ATP synthase complex assembly	P	0.255936	0.0564263	1	Over	Q8N5M1
GO:0004083	bisphosphoglycerate 2-phosphatase activity	F	0.255936	0.0564263	1	Over	Q9NQ88
GO:1902153	regulation of response to DNA damage checkpoint signaling	P	0.255936	0.0564263	1	Over	Q9NQ88
GO:1903301	positive regulation of hexokinase activity	P	0.255936	0.0564263	1	Over	Q9NQ88
GO:0032225	regulation of synaptic transmission, dopaminergic	P	0.255936	0.0564263	1	Over	Q8N490
GO:0008941	nitric oxide dioxygenase activity	F	0.255936	0.0564263	1	Over	P16435
GO:0047726	iron-cytochrome-c reductase activity	F	0.255936	0.0564263	1	Over	P16435
GO:0006732	coenzyme metabolic process	P	0.255936	0.0564263	1	Over	P16435
GO:0006767	water-soluble vitamin metabolic process	P	0.255936	0.0564263	1	Over	P16435
GO:0018393	internal peptidyl-lysine acetylation	P	0.255936	0.0564263	1	Over	P16435
GO:0032770	positive regulation of monooxygenase activity	P	0.255936	0.0564263	1	Over	P16435
GO:0043271	negative regulation of ion transport	P	0.255936	0.0564263	1	Over	P16435
GO:0043602	nitrate catabolic process	P	0.255936	0.0564263	1	Over	P16435
GO:0046210	nitric oxide catabolic process	P	0.255936	0.0564263	1	Over	P16435
GO:0051339	regulation of lyase activity	P	0.255936	0.0564263	1	Over	P16435
GO:0090031	positive regulation of steroid hormone biosynthetic process	P	0.255936	0.0564263	1	Over	P16435
GO:0004835	tubulin-tyrosine ligase activity	F	0.255936	0.0564263	1	Over	Q14166
GO:0070510	regulation of histone H4-K20 methylation	P	0.255936	0.0564263	1	Over	Q14166
GO:0033814	propanoyl-CoA C-acyltransferase activity	F	0.255936	0.0564263	1	Over	P22307
GO:0006701	progesterone biosynthetic process	P	0.255936	0.0564263	1	Over	P22307
GO:1901373	lipid hydroperoxide transport	P	0.255936	0.0564263	1	Over	P22307
GO:0002692	negative regulation of cellular extravasation	P	0.255936	0.0564263	1	Over	Q12979
GO:0043314	negative regulation of neutrophil degranulation	P	0.255936	0.0564263	1	Over	Q12979
GO:0060268	negative regulation of respiratory burst	P	0.255936	0.0564263	1	Over	Q12979
GO:0008817	cob(I)yrinic acid a,c-diamide adenosyltransferase activity	F	0.255936	0.0564263	1	Over	Q96EY8
GO:0005607	laminin-2 complex	C	0.255936	0.0564263	1	Over	Q13753
GO:1902912	pyruvate kinase complex	C	0.255936	0.0564263	1	Over	P14618
GO:0004743	pyruvate kinase activity	F	0.255936	0.0564263	1	Over	P14618
GO:0014870	response to muscle inactivity	P	0.255936	0.0564263	1	Over	P14618
GO:0035730	S-nitrosoglutathione binding	F	0.255936	0.0564263	1	Over	P09211
GO:0035731	dinitrosyl-iron complex binding	F	0.255936	0.0564263	1	Over	P09211
GO:0070026	nitric oxide binding	F	0.255936	0.0564263	1	Over	P09211
GO:0035732	nitric oxide storage	P	0.255936	0.0564263	1	Over	P09211
GO:0070664	negative regulation of leukocyte proliferation	P	0.255936	0.0564263	1	Over	P09211
GO:0071460	cellular response to cell-matrix adhesion	P	0.255936	0.0564263	1	Over	P09211
GO:0010859	calcium-dependent cysteine-type endopeptidase inhibitor activity	F	0.255936	0.0564263	1	Over	P20810
GO:1990709	presynaptic active zone organization	P	0.255936	0.0564263	1	Over	P20810
GO:0071847	TNFSF11-mediated signaling pathway	P	0.255936	0.0564263	1	Over	P25942
GO:0009200	deoxyribonucleoside triphosphate metabolic process	P	0.255936	0.0564263	1	Over	Q7LG56
GO:0016627	oxidoreductase activity, acting on the CH-CH group of donors	F	0.255936	0.0564263	1	Over	Q7KZN9
GO:0016653	oxidoreductase activity, acting on NAD(P)H, heme protein as acceptor	F	0.255936	0.0564263	1	Over	Q7KZN9
GO:0006784	heme a biosynthetic process	P	0.255936	0.0564263	1	Over	Q7KZN9
GO:0022624	proteasome accessory complex	C	0.255936	0.0564263	1	Over	Q8NB90
GO:0040009	regulation of growth rate	P	0.255936	0.0564263	1	Over	Q8WUY3
GO:0061534	gamma-aminobutyric acid secretion, neurotransmission	P	0.255936	0.0564263	1	Over	P21359
GO:0061535	glutamate secretion, neurotransmission	P	0.255936	0.0564263	1	Over	P21359
GO:0098597	observational learning	P	0.255936	0.0564263	1	Over	P21359
GO:0030844	positive regulation of intermediate filament depolymerization	P	0.255936	0.0564263	1	Over	P48681
GO:0048858	cell projection morphogenesis	P	0.255936	0.0564263	1	Over	P48681
GO:2000721	positive regulation of transcription from RNA polymerase II promoter involved in smooth muscle cell differentiation	P	0.255936	0.0564263	1	Over	P53708
GO:0060139	positive regulation of apoptotic process by virus	P	0.255936	0.0564263	1	Over	Q92934
GO:0071247	cellular response to chromate	P	0.255936	0.0564263	1	Over	Q92934
GO:1902220	positive regulation of intrinsic apoptotic signaling pathway in response to osmotic stress	P	0.255936	0.0564263	1	Over	Q92934
GO:1904710	positive regulation of granulosa cell apoptotic process	P	0.255936	0.0564263	1	Over	Q92934
GO:2000078	positive regulation of type B pancreatic cell development	P	0.255936	0.0564263	1	Over	Q92934
GO:0004510	tryptophan 5-monooxygenase activity	F	0.255936	0.0564263	1	Over	P07101
GO:0004511	tyrosine 3-monooxygenase activity	F	0.255936	0.0564263	1	Over	P07101
GO:0006585	dopamine biosynthetic process from tyrosine	P	0.255936	0.0564263	1	Over	P07101
GO:0015842	aminergic neurotransmitter loading into synaptic vesicle	P	0.255936	0.0564263	1	Over	P07101
GO:0018963	phthalate metabolic process	P	0.255936	0.0564263	1	Over	P07101
GO:0042214	terpene metabolic process	P	0.255936	0.0564263	1	Over	P07101
GO:0042418	epinephrine biosynthetic process	P	0.255936	0.0564263	1	Over	P07101
GO:0045472	response to ether	P	0.255936	0.0564263	1	Over	P07101
GO:0046684	response to pyrethroid	P	0.255936	0.0564263	1	Over	P07101
GO:0052314	phytoalexin metabolic process	P	0.255936	0.0564263	1	Over	P07101
GO:0008116	prostaglandin-I synthase activity	F	0.255936	0.0564263	1	Over	Q16647
GO:0044772	mitotic cell cycle phase transition	P	0.255936	0.0564263	1	Over	Q96PU8
GO:2001260	regulation of semaphorin-plexin signaling pathway	P	0.255936	0.0564263	1	Over	P13591
GO:1905709	negative regulation of membrane permeability	P	0.255936	0.0564263	1	Over	Q5U651
GO:0061665	SUMO ligase activity	F	0.255936	0.0564263	1	Over	Q9ULJ6
GO:0021903	rostrocaudal neural tube patterning	P	0.255936	0.0564263	1	Over	O75787
GO:0048069	eye pigmentation	P	0.255936	0.0564263	1	Over	O75787
GO:0060323	head morphogenesis	P	0.255936	0.0564263	1	Over	O75787
GO:0001621	ADP receptor activity	F	0.255936	0.0564263	1	Over	Q15391
GO:0045029	UDP-activated nucleotide receptor activity	F	0.255936	0.0564263	1	Over	Q15391
GO:0035589	G protein-coupled purinergic nucleotide receptor signaling pathway	P	0.255936	0.0564263	1	Over	Q15391
GO:0004115	3',5'-cyclic-AMP phosphodiesterase activity	F	0.255936	0.0564263	1	Over	Q08499
GO:0004117	calmodulin-dependent cyclic-nucleotide phosphodiesterase activity	F	0.255936	0.0564263	1	Over	Q08499
GO:0006198	cAMP catabolic process	P	0.255936	0.0564263	1	Over	Q08499
GO:0086024	adenylate cyclase-activating adrenergic receptor signaling pathway involved in positive regulation of heart rate	P	0.255936	0.0564263	1	Over	Q08499
GO:1901898	negative regulation of relaxation of cardiac muscle	P	0.255936	0.0564263	1	Over	Q08499
GO:0045835	negative regulation of meiotic nuclear division	P	0.255936	0.0564263	1	Over	P10644
GO:0051452	intracellular pH reduction	P	0.255936	0.0564263	1	Over	B7ZAQ6
GO:0102420	sn-1-glycerol-3-phosphate C16:0-DCA-CoA acyl transferase activity	F	0.255936	0.0564263	1	Over	Q86UL3
GO:0086060	voltage-gated sodium channel activity involved in AV node cell action potential	F	0.255936	0.0564263	1	Over	Q01118
GO:0086061	voltage-gated sodium channel activity involved in bundle of His cell action potential	F	0.255936	0.0564263	1	Over	Q01118
GO:0086062	voltage-gated sodium channel activity involved in Purkinje myocyte action potential	F	0.255936	0.0564263	1	Over	Q01118
GO:0086063	voltage-gated sodium channel activity involved in SA node cell action potential	F	0.255936	0.0564263	1	Over	Q01118
GO:0060372	regulation of atrial cardiac muscle cell membrane repolarization	P	0.255936	0.0564263	1	Over	Q01118
GO:0098912	membrane depolarization during atrial cardiac muscle cell action potential	P	0.255936	0.0564263	1	Over	Q01118
GO:0100001	regulation of skeletal muscle contraction by action potential	P	0.255936	0.0564263	1	Over	Q01118
GO:0051373	FATZ binding	F	0.255936	0.0564263	1	Over	Q8TDZ2
GO:0051695	actin filament uncapping	P	0.255936	0.0564263	1	Over	Q8TDZ2
GO:0086097	phospholipase C-activating angiotensin-activated signaling pathway	P	0.255936	0.0564263	1	Over	Q8TDZ2
GO:0016011	dystroglycan complex	C	0.255936	0.0564263	1	Over	Q14118
GO:0016340	calcium-dependent cell-matrix adhesion	P	0.255936	0.0564263	1	Over	Q14118
GO:0021682	nerve maturation	P	0.255936	0.0564263	1	Over	Q14118
GO:0098942	retrograde trans-synaptic signaling by trans-synaptic protein complex	P	0.255936	0.0564263	1	Over	Q14118
GO:0010710	regulation of collagen catabolic process	P	0.255936	0.0564263	1	Over	P27487
GO:0097325	melanocyte proliferation	P	0.255936	0.0564263	1	Over	P27487
GO:1902362	melanocyte apoptotic process	P	0.255936	0.0564263	1	Over	P27487
GO:0007589	body fluid secretion	P	0.255936	0.0564263	1	Over	Q02108
GO:0052565	response to defense-related host nitric oxide production	P	0.255936	0.0564263	1	Over	Q02108
GO:0098925	retrograde trans-synaptic signaling by nitric oxide, modulating synaptic transmission	P	0.255936	0.0564263	1	Over	Q02108
GO:0015276	ligand-gated ion channel activity	F	0.255936	0.0564263	1	Over	P08133
GO:0003418	growth plate cartilage chondrocyte differentiation	P	0.255936	0.0564263	1	Over	P08133
GO:0034466	chromaffin granule lumen	C	0.255936	0.0564263	1	Over	P09172
GO:0042309	homoiothermy	P	0.255936	0.0564263	1	Over	P09172
GO:0042596	fear response	P	0.255936	0.0564263	1	Over	P09172
GO:0001091	RNA polymerase II general transcription initiation factor binding	F	0.255936	0.0564263	1	Over	P04150
GO:0004883	glucocorticoid receptor activity	F	0.255936	0.0564263	1	Over	P04150
GO:0043402	glucocorticoid mediated signaling pathway	P	0.255936	0.0564263	1	Over	P04150
GO:0045720	negative regulation of integrin biosynthetic process	P	0.255936	0.0564263	1	Over	P04150
GO:0038089	positive regulation of cell migration by vascular endothelial growth factor signaling pathway	P	0.255936	0.0564263	1	Over	O00159
GO:0036053	glomerular endothelium fenestra	C	0.255936	0.0564263	1	Over	P28906
GO:0035759	mesangial cell-matrix adhesion	P	0.255936	0.0564263	1	Over	P28906
GO:0042482	positive regulation of odontogenesis	P	0.255936	0.0564263	1	Over	P28906
GO:0071657	positive regulation of granulocyte colony-stimulating factor production	P	0.255936	0.0564263	1	Over	P28906
GO:0071971	extracellular exosome assembly	P	0.255936	0.0564263	1	Over	P28906
GO:0072254	metanephric glomerular mesangial cell differentiation	P	0.255936	0.0564263	1	Over	P28906
GO:1900035	negative regulation of cellular response to heat	P	0.255936	0.0564263	1	Over	P28906
GO:0046523	S-methyl-5-thioribose-1-phosphate isomerase activity	F	0.255936	0.0564263	1	Over	Q9BV20
GO:0043256	laminin complex	C	0.255936	0.0564263	1	Over	Q16363
GO:0034899	trimethylamine monooxygenase activity	F	0.255936	0.0564263	1	Over	P31513
GO:0030345	structural constituent of tooth enamel	F	0.255936	0.0564263	1	Over	Q9NRM1
GO:0036305	ameloblast differentiation	P	0.255936	0.0564263	1	Over	Q9NRM1
GO:0070175	positive regulation of enamel mineralization	P	0.255936	0.0564263	1	Over	Q9NRM1
GO:0150014	apical distal dendrite	C	0.255936	0.0564263	1	Over	P11137
GO:1901953	positive regulation of anterograde dense core granule transport	P	0.255936	0.0564263	1	Over	P11137
GO:1902988	neurofibrillary tangle assembly	P	0.255936	0.0564263	1	Over	P11137
GO:1904527	negative regulation of microtubule binding	P	0.255936	0.0564263	1	Over	P11137
GO:1905689	positive regulation of diacylglycerol kinase activity	P	0.255936	0.0564263	1	Over	P11137
GO:2000575	negative regulation of microtubule motor activity	P	0.255936	0.0564263	1	Over	P11137
GO:0002951	leukotriene-C(4) hydrolase	F	0.255936	0.0564263	1	Over	P36269
GO:0051125	regulation of actin nucleation	P	0.255936	0.0564263	1	Over	Q08495
GO:0061037	negative regulation of cartilage development	P	0.255936	0.0564263	1	Over	Q92765
GO:0070367	negative regulation of hepatocyte differentiation	P	0.255936	0.0564263	1	Over	Q92765
GO:0099023	vesicle tethering complex	C	0.255936	0.0564263	1	Over	Q9UMS6
GO:0015849	organic acid transport	P	0.255936	0.0564263	1	Over	Q15404
GO:0048058	compound eye corneal lens development	P	0.255936	0.0564263	1	Over	P08183
GO:1901557	response to fenofibrate	P	0.255936	0.0564263	1	Over	P08183
GO:0034680	integrin alpha10-beta1 complex	C	0.255936	0.0564263	1	Over	P56199
GO:1903035	negative regulation of response to wounding	P	0.255936	0.0564263	1	Over	Q9HBL0
GO:0030314	junctional membrane complex	C	0.255936	0.0564263	1	Over	Q9BR39
GO:0055024	regulation of cardiac muscle tissue development	P	0.255936	0.0564263	1	Over	Q9BR39
GO:1902807	negative regulation of cell cycle G1/S phase transition	P	0.255936	0.0564263	1	Over	Q9UGT4
GO:0070884	regulation of calcineurin-NFAT signaling cascade	P	0.255936	0.0564263	1	Over	Q96BS2
GO:0048677	axon extension involved in regeneration	P	0.255936	0.0564263	1	Over	P55268
GO:0072274	metanephric glomerular basement membrane development	P	0.255936	0.0564263	1	Over	P55268
GO:0099645	neurotransmitter receptor localization to postsynaptic specialization membrane	P	0.255936	0.0564263	1	Over	Q13425
GO:0051886	negative regulation of timing of anagen	P	0.255936	0.0564263	1	Over	Q96AC1
GO:2001203	positive regulation of transforming growth factor-beta secretion	P	0.255936	0.0564263	1	Over	Q96AC1
GO:0005927	muscle tendon junction	C	0.255936	0.0564263	1	Over	Q14847
GO:0032777	Piccolo NuA4 histone acetyltransferase complex	C	0.255936	0.0564263	1	Over	Q9H7Z6
GO:0072487	MSL complex	C	0.255936	0.0564263	1	Over	Q9H7Z6
GO:0043983	histone H4-K12 acetylation	P	0.255936	0.0564263	1	Over	Q9H7Z6
GO:0072708	response to sorbitol	P	0.255936	0.0564263	1	Over	Q9H7Z6
GO:0072710	response to hydroxyurea	P	0.255936	0.0564263	1	Over	Q9H7Z6
GO:0072716	response to actinomycin D	P	0.255936	0.0564263	1	Over	Q9H7Z6
GO:0072720	response to dithiothreitol	P	0.255936	0.0564263	1	Over	Q9H7Z6
GO:0072739	response to anisomycin	P	0.255936	0.0564263	1	Over	Q9H7Z6
GO:0050543	icosatetraenoic acid binding	F	0.255936	0.0564263	1	Over	P05413
GO:2001245	regulation of phosphatidylcholine biosynthetic process	P	0.255936	0.0564263	1	Over	P05413
GO:0016479	negative regulation of transcription by RNA polymerase I	P	0.255936	0.0564263	1	Over	P21333
GO:1905000	regulation of membrane repolarization during atrial cardiac muscle cell action potential	P	0.255936	0.0564263	1	Over	P21333
GO:0031109	microtubule polymerization or depolymerization	P	0.255936	0.0564263	1	Over	P02511
GO:0003057	regulation of the force of heart contraction by chemical signal	P	0.255936	0.0564263	1	Over	Q03135
GO:0044860	protein localization to plasma membrane raft	P	0.255936	0.0564263	1	Over	Q03135
GO:1900826	negative regulation of membrane depolarization during cardiac muscle cell action potential	P	0.255936	0.0564263	1	Over	Q03135
GO:0046538	2,3-bisphosphoglycerate-dependent phosphoglycerate mutase activity	F	0.255936	0.0564263	1	Over	P15259
GO:0032849	positive regulation of cellular pH reduction	P	0.255936	0.0564263	1	Over	P00918
GO:0000303	response to superoxide	P	0.255936	0.0564263	1	Over	P08294
GO:0014820	tonic smooth muscle contraction	P	0.255936	0.0564263	1	Over	Q15746
GO:0031443	fast-twitch skeletal muscle fiber contraction	P	0.255936	0.0564263	1	Over	O15061
GO:2001015	negative regulation of skeletal muscle cell differentiation	P	0.255936	0.0564263	1	Over	P04271
GO:0052593	tryptamine:oxygen oxidoreductase (deaminating) activity	F	0.255936	0.0564263	1	Over	Q16853
GO:0052594	aminoacetone:oxygen oxidoreductase(deaminating) activity	F	0.255936	0.0564263	1	Over	Q16853
GO:0052595	aliphatic-amine oxidase activity	F	0.255936	0.0564263	1	Over	Q16853
GO:0052596	phenethylamine:oxygen oxidoreductase (deaminating) activity	F	0.255936	0.0564263	1	Over	Q16853
GO:0052597	diamine oxidase activity	F	0.255936	0.0564263	1	Over	Q16853
GO:0035874	cellular response to copper ion starvation	P	0.255936	0.0564263	1	Over	Q16853
GO:0097185	cellular response to azide	P	0.255936	0.0564263	1	Over	Q16853
GO:1901003	negative regulation of fermentation	P	0.255936	0.0564263	1	Over	Q969G5
GO:0016151	nickel cation binding	F	0.255936	0.0564263	1	Over	P07451
GO:0000139	Golgi membrane	C	0.255936	0.05715	8	Under	P32121,Q13393,P35613,Q9H492,P13591,Q8WWP7,Q03135,P51636
GO:0030335	positive regulation of cell migration	P	0.257694	0.0577051	15	Over	K7EJ46,P08631,Q13751,P22897,Q13753,Q5T0W9,Q15942,P06241,P48509,P10301,Q9UMS6,Q0ZGT2,O94875,P55268,P43121
GO:0042582	azurophil granule	C	0.257694	0.0577235	3	Over	Q5VT79,P04083,P08133
GO:0043149	stress fiber assembly	P	0.257694	0.0577235	3	Over	P08631,P32121,P06241
GO:0048678	response to axon injury	P	0.257694	0.0577235	3	Over	P08631,O14531,Q9BQI0
GO:0015721	bile acid and bile salt transport	P	0.257694	0.0577235	3	Over	O14975,P28288,O60218
GO:0022400	regulation of rhodopsin mediated signaling pathway	P	0.257694	0.0577235	3	Over	P32121,P63096,P19086
GO:0019371	cyclooxygenase pathway	P	0.257694	0.0577235	3	Over	O60218,Q16647,O75828
GO:0031235	intrinsic component of the cytoplasmic side of the plasma membrane	C	0.257694	0.0577235	3	Over	Q5M775,P46939,P53814
GO:0007569	cell aging	P	0.257694	0.0577235	3	Over	Q9ULJ6,P48059,Q13418
GO:0007193	adenylate cyclase-inhibiting G protein-coupled receptor signaling pathway	P	0.257694	0.0577235	3	Over	Q15391,P63096,P19086
GO:2000615	regulation of histone H3-K9 acetylation	P	0.257694	0.0577235	3	Over	P10644,Q13555,Q15746
GO:0061061	muscle structure development	P	0.257694	0.0577235	3	Over	Q9UMS6,Q53GG5,Q9NR12
GO:0045197	establishment or maintenance of epithelial cell apical/basal polarity	P	0.257694	0.0577235	3	Over	Q13425,Q13418,Q7KZI7
GO:0007088	regulation of mitotic nuclear division	P	0.257694	0.0577235	3	Over	Q03135,P51636,Q15746
GO:0008017	microtubule binding	F	0.257694	0.058895	13	Over	P06702,P05109,P15311,P31949,Q5T0W9,Q9H492,Q86VS8,O14531,P46821,P02511,Q7KZI7,P51911,P17661
GO:0030900	forebrain development	P	0.262648	0.0604513	5	Over	P08631,P06241,Q9UDY4,P63096,Q13976
GO:0042572	retinol metabolic process	P	0.268743	0.0604513	5	Over	O75911,Q8IZV5,O60218,P30837,P00325
GO:0042632	cholesterol homeostasis	P	0.268743	0.0604513	5	Over	P61916,O60218,Q9H4M9,P05413,Q03135
GO:0035556	intracellular signal transduction	P	0.268743	0.0606245	6	Over	Q9NNX6,P39687,Q9BVQ7,Q86VS8,Q9H9S4,O14558
GO:0043312	neutrophil degranulation	P	0.269231	0.0619466	40	Over	P06702,P05109,Q5VT79,P08631,P29508,O14975,P48594,P10620,P08311,P61916,P13647,Q14764,P10253,P09668,Q13393,P06737,P30740,P04083,Q96F07,P14618,P27482,P31949,P09211,Q8NB90,P61020,P06241,O75787,P08133,P40123,P10301,Q9H9S4,Q9ULC3,Q9HCJ6,P11217,P15259,P02775,P04271,Q15124,P51911,P55083
GO:0030199	collagen fibril organization	P	0.274815	0.0626615	4	Over	Q99715,Q96JB6,P21359,P22105
GO:0086091	regulation of heart rate by cardiac conduction	P	0.276543	0.0626615	4	Over	P31947,Q01118,Q01484,Q03135
GO:0030315	T-tubule	C	0.276543	0.0626615	4	Over	P15311,Q01118,Q01484,Q03135
GO:0045596	negative regulation of cell differentiation	P	0.276543	0.0626615	4	Over	P39687,Q15942,P14543,Q93052
GO:1903076	regulation of protein localization to plasma membrane	P	0.276543	0.0626615	4	Over	P46939,P04150,P11532,P53814
GO:0034614	cellular response to reactive oxygen species	P	0.276543	0.0656032	6	Over	P08631,P06241,O43294,P11137,P09493,P07951
GO:0005581	collagen trimer	C	0.289226	0.0661675	8	Over	Q96JB6,P09668,P09486,Q7Z5L7,P14543,Q96P44,Q2UY09,Q7Z7G0
GO:0006749	glutathione metabolic process	P	0.291411	0.0662832	5	Over	P10620,P09211,P07203,P0CG29,Q9Y696
GO:0005802	trans-Golgi network	C	0.291619	0.0665353	2	Under	Q5M775,Q9ULC3
GO:0045807	positive regulation of endocytosis	P	0.291705	0.0672636	3	Over	O60635,P48509,O76070
GO:0007043	cell-cell junction assembly	P	0.291705	0.0672636	3	Over	O75508,Q9Y490,Q9H159
GO:0043015	gamma-tubulin binding	F	0.291705	0.0672636	3	Over	P08631,Q08499,Q7KZI7
GO:0071803	positive regulation of podosome assembly	P	0.291705	0.0672636	3	Over	P08631,P40121,P06241
GO:0042270	protection from natural killer cell mediated cytotoxicity	P	0.291705	0.0672636	3	Over	P29508,P48594,P30740
GO:0002092	positive regulation of receptor internalization	P	0.291705	0.0672636	3	Over	P32121,Q92765,Q6FHJ7
GO:0031326	regulation of cellular biosynthetic process	P	0.291705	0.0672636	3	Over	Q13740,Q86UT6,P43121
GO:0098901	regulation of cardiac muscle cell action potential	P	0.291705	0.0672636	3	Over	Q14643,O14974,O60237
GO:0015026	coreceptor activity	F	0.291705	0.0672636	3	Over	P53708,P05556,P08648
GO:0004857	enzyme inhibitor activity	F	0.291705	0.0672636	3	Over	O14974,Q9BZL4,O60237
GO:0032412	regulation of ion transmembrane transporter activity	P	0.291705	0.0672636	3	Over	O14974,Q9BZL4,O60237
GO:0043113	receptor clustering	P	0.291705	0.0672636	3	Over	Q14315,P05556,P21333
GO:0006906	vesicle fusion	P	0.291705	0.0672636	3	Over	Q9H8W4,Q03135,P51636
GO:0042742	defense response to bacterium	P	0.291705	0.0680606	10	Over	A0A0J9YXX1,P06702,P05109,Q5VT79,P04083,P31949,Q9NZR1,P08133,P02775,P04271
GO:0007040	lysosome organization	P	0.29486	0.0699938	4	Over	P10253,O43795,Q86VS8,O00159
GO:0009611	response to wounding	P	0.295243	0.0699938	4	Over	Q7Z5L7,P46939,Q99501,P11532
GO:0031012	extracellular matrix	C	0.295243	0.0708144	6	Over	Q7Z5L7,Q9NRM1,Q96S86,Q16363,Q2UY09,Q13753,Q7Z7G0,P14543,Q96P44,Q8N6G6,Q13201,P22897,P09486,Q99102,Q99715
GO:0030100	regulation of endocytosis	P	0.295243	0.0708144	6	Over	P61020,P10301,Q9H8W4,Q9NYN1,Q9H4M9,Q9NZN4
GO:0043204	perikaryon	C	0.295243	0.0708144	6	Over	P53708,P07101,P61601,P46821,Q9BQI0,P02511
GO:0007631	feeding behavior	P	0.295243	0.0709277	2	Over	P08631,P06241
GO:0010827	regulation of glucose transmembrane transport	P	0.295243	0.0709277	2	Over	P08631,P06241
GO:0014003	oligodendrocyte development	P	0.295243	0.0709277	2	Over	P08631,P09211
GO:1900449	regulation of glutamate receptor signaling pathway	P	0.295243	0.0709277	2	Over	P08631,P06241
GO:0019433	triglyceride catabolic process	P	0.295243	0.0709277	2	Over	P29373,P05413
GO:1900041	negative regulation of interleukin-2 secretion	P	0.295243	0.0709277	2	Over	P15311,P28906
GO:0032052	bile acid binding	F	0.295243	0.0709277	2	Over	O60218,P06737
GO:0002366	leukocyte activation involved in immune response	P	0.295243	0.0709277	2	Over	Q9NNX6,Q15391
GO:0044849	estrous cycle	P	0.295243	0.0709277	2	Over	P04083,Q9H2P0
GO:0009410	response to xenobiotic stimulus	P	0.295243	0.0709277	2	Over	Q9NQ88,P07203
GO:0071375	cellular response to peptide hormone stimulus	P	0.295243	0.0709277	2	Over	P16435,P46821
GO:0032432	actin filament bundle	C	0.295243	0.0709277	2	Over	P40121,P02511
GO:0033194	response to hydroperoxide	P	0.295243	0.0709277	2	Over	P07203,P03886
GO:0050773	regulation of dendrite development	P	0.295243	0.0709277	2	Over	Q8WWV3,Q7KZI7
GO:0072001	renal system development	P	0.295243	0.0709277	2	Over	P42229,Q13683
GO:0035868	alphav-beta3 integrin-HMGB1 complex	C	0.295243	0.0709277	2	Over	P53708,P08648
GO:0071316	cellular response to nicotine	P	0.295243	0.0709277	2	Over	Q92934,P07101
GO:0010259	multicellular organism aging	P	0.295243	0.0709277	2	Over	P07101,P02511
GO:1900037	regulation of cellular response to hypoxia	P	0.295243	0.0709277	2	Over	Q15942,Q93052
GO:0016331	morphogenesis of embryonic epithelium	P	0.295243	0.0709277	2	Over	Q9H9A6,P30837
GO:1901992	positive regulation of mitotic cell cycle phase transition	P	0.295243	0.0709277	2	Over	Q9NZR1,P28289
GO:0007422	peripheral nervous system development	P	0.295243	0.0709277	2	Over	Q01118,O60609
GO:0008239	dipeptidyl-peptidase activity	F	0.295243	0.0709277	2	Over	P27487,Q04609
GO:0019208	phosphatase regulator activity	F	0.295243	0.0709277	2	Over	O14974,Q9BZL4
GO:1904356	regulation of telomere maintenance via telomere lengthening	P	0.295243	0.0709277	2	Over	O14974,Q01484
GO:0002064	epithelial cell development	P	0.295243	0.0709277	2	Over	P04150,Q14315
GO:0051896	regulation of protein kinase B signaling	P	0.295243	0.0709277	2	Over	P10301,Q03135
GO:0020018	ciliary pocket membrane	C	0.295243	0.0709277	2	Over	Q9H4M9,Q9NZN4
GO:0055008	cardiac muscle tissue morphogenesis	P	0.295243	0.0709277	2	Over	Q0ZGT2,Q15746
GO:1902083	negative regulation of peptidyl-cysteine S-nitrosylation	P	0.295243	0.0709277	2	Over	P11532,Q13425
GO:0031589	cell-substrate adhesion	P	0.295243	0.0709277	2	Over	Q13976,Q14847
GO:0005916	fascia adherens	C	0.295243	0.0709277	2	Over	Q14847,P17661
GO:2001028	positive regulation of endothelial cell chemotaxis	P	0.295243	0.0709277	2	Over	P02511,O14558
GO:0004064	arylesterase activity	F	0.295243	0.0709277	2	Over	P00918,P07451
GO:0008140	cAMP response element binding protein binding	F	0.295243	0.0709277	2	Over	Q7KZI7,Q15746
GO:0120038	plasma membrane bounded cell projection part	C	0.295243	0.0719248	12	Over	Q13751,Q6IA86,Q8IVI9,O14974,Q02108,Q9BZL4,P22105,P13224,Q92765,O60237,Q9BR39,Q6FHJ7
GO:0006897	endocytosis	P	0.2991	0.0729249	10	Over	Q96JB6,Q9NNX6,Q86VS8,O14531,Q687X5,Q96S86,Q01484,P05556,Q9UGT4,Q14847
GO:0030020	extracellular matrix structural constituent conferring tensile strength	F	0.302963	0.0774692	3	Over	Q99715,Q96P44,Q2UY09
GO:0009743	response to carbohydrate	P	0.316494	0.0774692	3	Over	P08631,Q9H2P0,P46821
GO:0004745	retinol dehydrogenase activity	F	0.316494	0.0774692	3	Over	O75911,Q8IZV5,P00325
GO:0060349	bone morphogenesis	P	0.316494	0.0774692	3	Over	O75911,Q92765,Q6FHJ7
GO:0007212	dopamine receptor signaling pathway	P	0.316494	0.0774692	3	Over	P32121,P63096,P19086
GO:0001953	negative regulation of cell-matrix adhesion	P	0.316494	0.0774692	3	Over	P15311,P21359,Q13555
GO:0048878	chemical homeostasis	P	0.316494	0.0774692	3	Over	Q9NXA8,Q16647,P14543
GO:0043394	proteoglycan binding	F	0.316494	0.0774692	3	Over	P09668,P14543,P55083
GO:0031492	nucleosomal DNA binding	F	0.316494	0.0774692	3	Over	Q15651,P10412,P07305
GO:0016358	dendrite development	P	0.316494	0.0774692	3	Over	Q13753,P46821,Q13976
GO:0019955	cytokine binding	F	0.316494	0.0774692	3	Over	P25942,Q92765,Q6FHJ7
GO:0000176	nuclear exosome (RNase complex)	C	0.316494	0.0774692	3	Over	Q9BVQ7,Q8NB90,Q5RKV6
GO:0005215	transporter activity	F	0.316494	0.0774692	3	Over	Q687X5,Q92777,P17600
GO:0051044	positive regulation of membrane protein ectodomain proteolysis	P	0.316494	0.0774692	3	Over	O60504,Q14847,Q9BX66
GO:0034113	heterotypic cell-cell adhesion	P	0.316494	0.0774692	3	Over	P05556,Q13683,Q9NVD7
GO:0043407	negative regulation of MAP kinase activity	P	0.316494	0.0777457	4	Over	P08631,P21359,Q03135,P51636
GO:0006631	fatty acid metabolic process	P	0.316494	0.0777457	4	Over	Q8IZV5,O95470,P07101,P36269
GO:0042277	peptide binding	F	0.316494	0.0777457	4	Over	Q07075,Q9H2P0,P52943,P21291
GO:0005771	multivesicular body	C	0.316494	0.0777457	4	Over	P09668,P07339,Q687X5,P48509
GO:0019897	extrinsic component of plasma membrane	C	0.316494	0.0777457	4	Over	Q9Y5Y6,Q9Y490,Q9H8W4,P18206
GO:0010811	positive regulation of cell-substrate adhesion	P	0.316494	0.0777457	4	Over	P14543,Q15404,Q9NR12,Q7Z7G0
GO:0050729	positive regulation of inflammatory response	P	0.316494	0.0788524	5	Over	P06702,P05109,P31949,O76070,P04271
GO:1900026	positive regulation of substrate adhesion-dependent cell spreading	P	0.320385	0.0788524	5	Over	P48059,Q14315,Q08495,P21333,Q7Z4I7
GO:0005856	cytoskeleton	C	0.320385	0.0804186	14	Over	P80723,Q14764,P16435,O00534,Q9H9A6,P52943,O43294,Q9HBL0,Q16585,Q92777,O14558,P17600,P04271,O43556
GO:0043231	intracellular membrane-bounded organelle	C	0.326436	0.0817864	12	Over	P22897,Q9NP74,Q7Z5L7,P10644,P14543,Q96S86,Q02108,Q15404,Q13201,Q92777,Q96Q06,Q05682
GO:0051592	response to calcium ion	P	0.328259	0.085481	7	Over	Q5VT79,Q5JVL4,Q96FQ6,Q14643,Q92934,Q0ZGT2,Q03135
GO:0010604	positive regulation of macromolecule metabolic process	P	0.328259	0.085481	7	Over	P16435,Q9UKK3,Q86UT6,P08133,Q13201,O75953,Q8WX93
GO:0007219	Notch signaling pathway	P	0.328259	0.0855833	5	Over	Q04695,P16989,O94875,P15259,Q9BX66
GO:0004888	transmembrane signaling receptor activity	F	0.328259	0.0855833	5	Over	P22897,P25942,P50895,P13224,Q6UWY5
GO:0048010	vascular endothelial growth factor receptor signaling pathway	P	0.328259	0.0858115	8	Over	P08631,Q96F07,P53708,P06241,Q8IVI9,O43294,P08648,P51911
GO:0009925	basal plasma membrane	C	0.328259	0.0859075	4	Over	P09758,O00159,P28906,Q01484
GO:0019827	stem cell population maintenance	P	0.328259	0.0859075	4	Over	P16989,P04150,Q92765,Q6FHJ7
GO:0044087	regulation of cellular component biogenesis	P	0.328259	0.0859075	4	Over	Q92598,Q9HBL0,Q53GG5,O75112
GO:0015631	tubulin binding	F	0.328259	0.0859075	4	Over	Q14166,Q8WUY3,Q86TP1,Q14118
GO:0007416	synapse assembly	P	0.328259	0.0859075	4	Over	P35612,P46821,P11137,P32004
GO:0032729	positive regulation of interferon-gamma production	P	0.328259	0.0859075	4	Over	Q08499,Q92765,Q6FHJ7,P01909
GO:1903861	positive regulation of dendrite extension	P	0.328259	0.0859075	4	Over	Q8IVI9,Q9H4M9,Q9NZN4,Q9BX66
GO:0007154	cell communication	P	0.328259	0.0878794	2	Over	O75508,Q9UBR2
GO:0031802	type 5 metabotropic glutamate receptor binding	F	0.328259	0.0878794	2	Over	P08631,P06241
GO:0042610	CD8 receptor binding	F	0.328259	0.0878794	2	Over	P08631,P06241
GO:0010907	positive regulation of glucose metabolic process	P	0.328259	0.0878794	2	Over	P08631,P06241
GO:0010954	positive regulation of protein processing	P	0.328259	0.0878794	2	Over	P08631,P06241
GO:0050855	regulation of B cell receptor signaling pathway	P	0.328259	0.0878794	2	Over	P08631,P06241
GO:0008406	gonad development	P	0.328259	0.0878794	2	Over	P80723,Q8IZV5
GO:0016918	retinal binding	F	0.328259	0.0878794	2	Over	P29373,P30837
GO:0006776	vitamin A metabolic process	P	0.328259	0.0878794	2	Over	P29373,P30837
GO:0034236	protein kinase A catalytic subunit binding	F	0.328259	0.0878794	2	Over	P15311,P10644
GO:0010667	negative regulation of cardiac muscle cell apoptotic process	P	0.328259	0.0878794	2	Over	Q9NXA8,O14558
GO:0008656	cysteine-type endopeptidase activator activity involved in apoptotic process	F	0.328259	0.0878794	2	Over	P09668,Q92934
GO:0002764	immune response-regulating signaling pathway	P	0.328259	0.0878794	2	Over	P09668,Q13418
GO:0008303	caspase complex	C	0.328259	0.0878794	2	Over	P09668,Q92934
GO:0001894	tissue homeostasis	P	0.328259	0.0878794	2	Over	O60218,P28906
GO:0071385	cellular response to glucocorticoid stimulus	P	0.328259	0.0878794	2	Over	P04083,P09211
GO:0010666	positive regulation of cardiac muscle cell apoptotic process	P	0.328259	0.0878794	2	Over	Q9NQ88,Q13555
GO:0061178	regulation of insulin secretion involved in cellular response to glucose stimulus	P	0.328259	0.0878794	2	Over	Q15651,Q7KZI7
GO:0003009	skeletal muscle contraction	P	0.328259	0.0878794	2	Over	P27482,P60660
GO:0001816	cytokine production	P	0.328259	0.0878794	2	Over	P31949,P09172
GO:0009650	UV protection	P	0.328259	0.0878794	2	Over	P07203,P55083
GO:0031936	negative regulation of chromatin silencing	P	0.328259	0.0878794	2	Over	P10412,P07305
GO:0031113	regulation of microtubule polymerization	P	0.328259	0.0878794	2	Over	Q8WUY3,Q86TP1
GO:0050882	voluntary musculoskeletal movement	P	0.328259	0.0878794	2	Over	Q14643,P46821
GO:0008429	phosphatidylethanolamine binding	F	0.328259	0.0878794	2	Over	Q9H492,P21359
GO:0045762	positive regulation of adenylate cyclase activity	P	0.328259	0.0878794	2	Over	P21359,P61601
GO:0019215	intermediate filament binding	F	0.328259	0.0878794	2	Over	P48681,O15061
GO:0010745	negative regulation of macrophage derived foam cell differentiation	P	0.328259	0.0878794	2	Over	P53708,P08648
GO:0044458	motile cilium assembly	P	0.328259	0.0878794	2	Over	P46939,P11532
GO:0071377	cellular response to glucagon stimulus	P	0.328259	0.0878794	2	Over	P10644,Q13976
GO:0071438	invadopodium membrane	C	0.328259	0.0878794	2	Over	P27487,P05556
GO:0007188	adenylate cyclase-modulating G protein-coupled receptor signaling pathway	P	0.328259	0.0878794	2	Over	Q02108,Q13976
GO:0071236	cellular response to antibiotic	P	0.328259	0.0878794	2	Over	P52943,P21291
GO:0001778	plasma membrane repair	P	0.328259	0.0878794	2	Over	P08133,Q03135
GO:0051344	negative regulation of cyclic-nucleotide phosphodiesterase activity	P	0.328259	0.0878794	2	Over	P63096,P19086
GO:0033189	response to vitamin A	P	0.328259	0.0878794	2	Over	P46821,P30837
GO:0097418	neurofibrillary tangle	C	0.328259	0.0878794	2	Over	P11137,P17661
GO:0055007	cardiac muscle cell differentiation	P	0.328259	0.0878794	2	Over	P05556,Q7KZI7
GO:0003300	cardiac muscle hypertrophy	P	0.328259	0.0878794	2	Over	Q0ZGT2,P21291
GO:0032060	bleb assembly	P	0.328259	0.0878794	2	Over	Q0ZGT2,Q15746
GO:0046809	replication compartment	C	0.328259	0.0878794	2	Over	Q9H7Z6,P33992
GO:1900027	regulation of ruffle assembly	P	0.328259	0.0878794	2	Over	Q03135,P51636
GO:0003824	catalytic activity	F	0.328259	0.0883062	3	Over	Q8N1V2,P50895,O60237
GO:0030097	hemopoiesis	P	0.328259	0.0883062	3	Over	O95470,P35612,P52943
GO:0006900	vesicle budding from membrane	P	0.328259	0.0883062	3	Over	P04083,P08133,Q96CF2
GO:0010288	response to lead ion	P	0.328259	0.0883062	3	Over	P09486,Q9H492,P11137
GO:0070372	regulation of ERK1 and ERK2 cascade	P	0.328259	0.0883062	3	Over	Q5T0W9,Q9NYN1,Q9HBL0
GO:0048169	regulation of long-term neuronal synaptic plasticity	P	0.328259	0.0883062	3	Over	P61020,P21359,Q13555
GO:0051721	protein phosphatase 2A binding	F	0.328259	0.0883062	3	Over	Q9H9A6,Q4L180,P11137
GO:0031115	negative regulation of microtubule polymerization	P	0.328259	0.0883062	3	Over	Q15555,P11137,O76070
GO:0030056	hemidesmosome	C	0.328259	0.0883062	3	Over	P46939,Q99501,P11532
GO:0099738	cell cortex region	C	0.328259	0.0883062	3	Over	P63096,P19086,P24844
GO:0007189	adenylate cyclase-activating G protein-coupled receptor signaling pathway	P	0.328259	0.0883062	3	Over	P63096,P19086,P02775
GO:0042826	histone deacetylase binding	F	0.328259	0.0903055	1	Under	P31947
GO:0032956	regulation of actin cytoskeleton organization	P	0.328259	0.0926061	5	Over	K7EJ46,P15311,Q92765,Q6FHJ7,P60201
GO:0007032	endosome organization	P	0.328259	0.0926061	5	Over	Q5VT79,P04083,Q86VS8,P08133,Q9H8W4
GO:0000776	kinetochore	C	0.328259	0.0926061	5	Over	Q99719,O14974,Q9BZL4,O60237,Q9H7Z6
GO:0051291	protein heterooligomerization	P	0.328259	0.0926061	5	Over	Q99719,Q16181,P48059,Q9H9S4,Q13418
GO:0006915	apoptotic process	P	0.328259	0.0931158	2	Under	Q96F07,Q63ZY3
GO:0008210	estrogen metabolic process	P	0.328259	0.0944676	4	Over	Q96SQ9,Q8IZV5,O95470,P22307
GO:0008630	intrinsic apoptotic signaling pathway in response to DNA damage	P	0.328259	0.0944676	4	Over	P31947,Q92934,P52943,P21291
GO:0051090	regulation of DNA-binding transcription factor activity	P	0.328259	0.0944676	4	Over	P08631,Q9H9A6,P06241,Q9NZR1
GO:0045095	keratin filament	C	0.328259	0.0944676	4	Over	P12035,Q04695,P13647,Q5T0W9
GO:0043202	lysosomal lumen	C	0.328259	0.0981735	7	Over	P29508,P48594,P61916,P10253,P09668,P06865,P30740
GO:0042573	retinoic acid metabolic process	P	0.328259	0.0997384	3	Over	Q96SQ9,Q9HB40,P00325
GO:1901687	glutathione derivative biosynthetic process	P	0.328259	0.0997384	3	Over	P10620,P09211,P0CG29
GO:0045198	establishment of epithelial cell apical/basal polarity	P	0.328259	0.0997384	3	Over	P15311,O14745,A1A4S6
GO:0042730	fibrinolysis	P	0.328259	0.0997384	3	Over	P13647,P30740,P04083
GO:0007157	heterophilic cell-cell adhesion via plasma membrane cell adhesion molecules	P	0.328259	0.0997384	3	Over	P78310,Q13740,Q9NNX6
GO:0022008	neurogenesis	P	0.328259	0.0997384	3	Over	Q96FQ6,P42229,P05413
GO:0048705	skeletal system morphogenesis	P	0.328259	0.0997384	3	Over	P22897,O95470,P06241
GO:0002252	immune effector process	P	0.328259	0.0997384	3	Over	O43795,P42229,Q9UPQ0
GO:0030514	negative regulation of BMP signaling pathway	P	0.328259	0.0997384	3	Over	Q93062,Q03135,P51636
GO:0043627	response to estrogen	P	0.328259	0.0999153	5	Over	Q04695,P04150,Q03135,P51636,P00918
GO:0010976	positive regulation of neuron projection development	P	0.328259	0.101758	11	Over	P06702,P08631,O14531,P06241,P14543,P10301,O60504,Q9NYN1,Q6FHJ7,Q14847,Q7KZI7
GO:0006094	gluconeogenesis	P	0.328259	0.102008	7	Over	P07311,Q9NQ88,P14618,P15259,P21695,P30837,Q15124
GO:0097060	synaptic membrane	C	0.328259	0.103414	4	Over	Q9UN76,P04083,Q9Y490,P02511
GO:0017022	myosin binding	F	0.328259	0.103414	4	Over	P46939,P11532,P62736,Q05682
GO:0030195	negative regulation of blood coagulation	P	0.328259	0.105878	2	Over	Q5VT79,P28906
GO:0033628	regulation of cell adhesion mediated by integrin	P	0.328259	0.105878	2	Over	P08631,Q96BS2
GO:0060397	growth hormone receptor signaling pathway via JAK-STAT	P	0.328259	0.105878	2	Over	P08631,P42229
GO:2001286	regulation of caveolin-mediated endocytosis	P	0.328259	0.105878	2	Over	P08631,P06241
GO:1901135	carbohydrate derivative metabolic process	P	0.328259	0.105878	2	Over	O75911,Q8IZV5
GO:0001775	cell activation	P	0.328259	0.105878	2	Over	Q13740,Q9UPQ0
GO:0031698	beta-2 adrenergic receptor binding	F	0.328259	0.105878	2	Over	O14745,Q08499
GO:0030073	insulin secretion	P	0.328259	0.105878	2	Over	P04083,Q13555
GO:0008652	cellular amino acid biosynthetic process	P	0.328259	0.105878	2	Over	P16435,Q04609
GO:0008290	F-actin capping protein complex	C	0.328259	0.105878	2	Over	P40121,P35612
GO:0048741	skeletal muscle fiber development	P	0.328259	0.105878	2	Over	P07203,P51636
GO:0005940	septin ring	C	0.328259	0.105878	2	Over	Q99719,Q16181
GO:0031105	septin complex	C	0.328259	0.105878	2	Over	Q99719,Q16181
GO:0097227	sperm annulus	C	0.328259	0.105878	2	Over	Q99719,Q16181
GO:0001975	response to amphetamine	P	0.328259	0.105878	2	Over	P07101,P09172
GO:0035637	multicellular organismal signaling	P	0.328259	0.105878	2	Over	P46939,P11532
GO:0031588	nucleotide-activated protein kinase complex	C	0.328259	0.105878	2	Over	P10644,Q13976
GO:0010770	positive regulation of cell morphogenesis involved in differentiation	P	0.328259	0.105878	2	Over	P14543,Q14847
GO:0010765	positive regulation of sodium ion transport	P	0.328259	0.105878	2	Over	Q01118,P21695
GO:0001867	complement activation, lectin pathway	P	0.328259	0.105878	2	Over	P22105,P55083
GO:0044305	calyx of Held	C	0.328259	0.105878	2	Over	P61601,P62736
GO:0060412	ventricular septum morphogenesis	P	0.328259	0.105878	2	Over	Q92765,Q6FHJ7
GO:2000178	negative regulation of neural precursor cell proliferation	P	0.328259	0.105878	2	Over	Q13418,Q7Z4I7
GO:0002080	acrosomal membrane	C	0.328259	0.105878	2	Over	Q03135,P51636
GO:0048566	embryonic digestive tract development	P	0.328259	0.105878	2	Over	P30837,P02775
GO:0000281	mitotic cytokinesis	P	0.328259	0.106097	7	Over	Q5JVL4,Q99719,P46939,Q01484,P11532,P53814,P35749
GO:0005330	dopamine:sodium symporter activity	F	0.328259	0.109677	1	Over	Q9UN76
GO:0005335	serotonin:sodium symporter activity	F	0.328259	0.109677	1	Over	Q9UN76
GO:0015375	glycine:sodium symporter activity	F	0.328259	0.109677	1	Over	Q9UN76
GO:0051610	serotonin uptake	P	0.328259	0.109677	1	Over	Q9UN76
GO:0060012	synaptic transmission, glycinergic	P	0.328259	0.109677	1	Over	Q9UN76
GO:0090067	regulation of thalamus size	P	0.328259	0.109677	1	Over	Q9UN76
GO:0090494	dopamine uptake	P	0.328259	0.109677	1	Over	Q9UN76
GO:1903804	glycine import across plasma membrane	P	0.328259	0.109677	1	Over	Q9UN76
GO:0004796	thromboxane-A synthase activity	F	0.328259	0.109677	1	Over	Q96SQ9
GO:0005658	alpha DNA polymerase:primase complex	C	0.328259	0.109677	1	Over	P49643
GO:0003896	DNA primase activity	F	0.328259	0.109677	1	Over	P49643
GO:0006269	DNA replication, synthesis of RNA primer	P	0.328259	0.109677	1	Over	P49643
GO:0002793	positive regulation of peptide secretion	P	0.328259	0.109677	1	Over	P05109
GO:1902455	negative regulation of stem cell population maintenance	P	0.328259	0.109677	1	Over	Q96JB6
GO:1905590	fibronectin fibril organization	P	0.328259	0.109677	1	Over	Q96JB6
GO:2000329	negative regulation of T-helper 17 cell lineage commitment	P	0.328259	0.109677	1	Over	Q96JB6
GO:0001534	radial spoke	C	0.328259	0.109677	1	Over	Q5TD94
GO:0002513	tolerance induction to self antigen	P	0.328259	0.109677	1	Over	P08631
GO:0002774	Fc receptor mediated inhibitory signaling pathway	P	0.328259	0.109677	1	Over	P08631
GO:0006991	response to sterol depletion	P	0.328259	0.109677	1	Over	P08631
GO:0070447	positive regulation of oligodendrocyte progenitor proliferation	P	0.328259	0.109677	1	Over	P08631
GO:0090025	regulation of monocyte chemotaxis	P	0.328259	0.109677	1	Over	P08631
GO:0060411	cardiac septum morphogenesis	P	0.328259	0.109677	1	Over	O75911
GO:0047747	cholate-CoA ligase activity	F	0.328259	0.109677	1	Over	O14975
GO:0060421	positive regulation of heart growth	P	0.328259	0.109677	1	Over	P80723
GO:0072112	glomerular visceral epithelial cell differentiation	P	0.328259	0.109677	1	Over	P80723
GO:0060285	cilium-dependent cell motility	P	0.328259	0.109677	1	Over	Q5JVL4
GO:0031691	alpha-1A adrenergic receptor binding	F	0.328259	0.109677	1	Over	P32121
GO:0031762	follicle-stimulating hormone receptor binding	F	0.328259	0.109677	1	Over	P32121
GO:0031859	platelet activating factor receptor binding	F	0.328259	0.109677	1	Over	P32121
GO:0031896	V2 vasopressin receptor binding	F	0.328259	0.109677	1	Over	P32121
GO:0002032	desensitization of G protein-coupled receptor signaling pathway by arrestin	P	0.328259	0.109677	1	Over	P32121
GO:0042699	follicle-stimulating hormone signaling pathway	P	0.328259	0.109677	1	Over	P32121
GO:0034653	retinoic acid catabolic process	P	0.328259	0.109677	1	Over	P29373
GO:0071449	cellular response to lipid hydroperoxide	P	0.328259	0.109677	1	Over	P10620
GO:1901568	fatty acid derivative metabolic process	P	0.328259	0.109677	1	Over	Q8IZV5
GO:0046836	glycolipid transport	P	0.328259	0.109677	1	Over	P61916
GO:0009386	translational attenuation	P	0.328259	0.109677	1	Over	P16989
GO:2000767	positive regulation of cytoplasmic translation	P	0.328259	0.109677	1	Over	P16989
GO:0003998	acylphosphatase activity	F	0.328259	0.109677	1	Over	P07311
GO:0010669	epithelial structure maintenance	P	0.328259	0.109677	1	Over	P78310
GO:0023057	negative regulation of signaling	P	0.328259	0.109677	1	Over	Q14764
GO:0004652	polynucleotide adenylyltransferase activity	F	0.328259	0.109677	1	Over	Q9NVV4
GO:0045345	positive regulation of MHC class I biosynthetic process	P	0.328259	0.109677	1	Over	Q92598
GO:1905897	regulation of response to endoplasmic reticulum stress	P	0.328259	0.109677	1	Over	Q92598
GO:0001910	regulation of leukocyte mediated cytotoxicity	P	0.328259	0.109677	1	Over	Q13740
GO:0032450	maltose alpha-glucosidase activity	F	0.328259	0.109677	1	Over	P10253
GO:0000023	maltose metabolic process	P	0.328259	0.109677	1	Over	P10253
GO:0000041	transition metal ion transport	P	0.328259	0.109677	1	Over	P28288
GO:0015910	long-chain fatty acid import into peroxisome	P	0.328259	0.109677	1	Over	P28288
GO:0015333	peptide:proton symporter activity	F	0.328259	0.109677	1	Over	Q16348
GO:0032782	bile acid secretion	P	0.328259	0.109677	1	Over	O14745
GO:0022411	cellular component disassembly	P	0.328259	0.109677	1	Over	P09668
GO:0008117	sphinganine-1-phosphate aldolase activity	F	0.328259	0.109677	1	Over	O95470
GO:0001553	luteinization	P	0.328259	0.109677	1	Over	O95470
GO:0043795	glyceraldehyde oxidoreductase activity	F	0.328259	0.109677	1	Over	O60218
GO:0047886	farnesol dehydrogenase activity	F	0.328259	0.109677	1	Over	O60218
GO:0006061	sorbitol biosynthetic process	P	0.328259	0.109677	1	Over	O60218
GO:0035809	regulation of urine volume	P	0.328259	0.109677	1	Over	O60218
GO:0071475	cellular hyperosmotic salinity response	P	0.328259	0.109677	1	Over	O60218
GO:0072061	inner medullary collecting duct development	P	0.328259	0.109677	1	Over	O60218
GO:0097238	cellular response to methylglyoxal	P	0.328259	0.109677	1	Over	O60218
GO:0060672	epithelial cell morphogenesis involved in placental branching	P	0.328259	0.109677	1	Over	Q9Y5Y6
GO:0002060	purine nucleobase binding	F	0.328259	0.109677	1	Over	P06737
GO:0002685	regulation of leukocyte migration	P	0.328259	0.109677	1	Over	P04083
GO:0014839	myoblast migration involved in skeletal muscle regeneration	P	0.328259	0.109677	1	Over	P04083
GO:0031394	positive regulation of prostaglandin biosynthetic process	P	0.328259	0.109677	1	Over	P04083
GO:0032652	regulation of interleukin-1 production	P	0.328259	0.109677	1	Over	P04083
GO:0042063	gliogenesis	P	0.328259	0.109677	1	Over	P04083
GO:0070365	hepatocyte differentiation	P	0.328259	0.109677	1	Over	P04083
GO:0004331	fructose-2,6-bisphosphate 2-phosphatase activity	F	0.328259	0.109677	1	Over	Q9NQ88
GO:0006003	fructose 2,6-bisphosphate metabolic process	P	0.328259	0.109677	1	Over	Q9NQ88
GO:0043456	regulation of pentose-phosphate shunt	P	0.328259	0.109677	1	Over	Q9NQ88
GO:0071279	cellular response to cobalt ion	P	0.328259	0.109677	1	Over	Q9NQ88
GO:1901525	negative regulation of mitophagy	P	0.328259	0.109677	1	Over	Q9NQ88
GO:0004416	hydroxyacylglutathione hydrolase activity	F	0.328259	0.109677	1	Over	Q8N490
GO:0019243	methylglyoxal catabolic process to D-lactate via S-lactoyl-glutathione	P	0.328259	0.109677	1	Over	Q8N490
GO:0042053	regulation of dopamine metabolic process	P	0.328259	0.109677	1	Over	Q8N490
GO:0003958	NADPH-hemoprotein reductase activity	F	0.328259	0.109677	1	Over	P16435
GO:0016723	oxidoreductase activity, oxidizing metal ions, NAD or NADP as acceptor	F	0.328259	0.109677	1	Over	P16435
GO:0003420	regulation of growth plate cartilage chondrocyte proliferation	P	0.328259	0.109677	1	Over	P16435
GO:0070988	demethylation	P	0.328259	0.109677	1	Over	P16435
GO:0016784	3-mercaptopyruvate sulfurtransferase activity	F	0.328259	0.109677	1	Over	Q16762
GO:0009440	cyanate catabolic process	P	0.328259	0.109677	1	Over	Q16762
GO:1990889	H4K20me3 modified histone binding	F	0.328259	0.109677	1	Over	Q14166
GO:0031499	TRAMP complex	C	0.328259	0.109677	1	Over	Q6NZY4
GO:0044594	17-beta-hydroxysteroid dehydrogenase (NAD+) activity	F	0.328259	0.109677	1	Over	P22307
GO:0036111	very long-chain fatty-acyl-CoA metabolic process	P	0.328259	0.109677	1	Over	P22307
GO:0036112	medium-chain fatty-acyl-CoA metabolic process	P	0.328259	0.109677	1	Over	P22307
GO:0045940	positive regulation of steroid metabolic process	P	0.328259	0.109677	1	Over	P22307
GO:0060313	negative regulation of blood vessel remodeling	P	0.328259	0.109677	1	Over	Q12979
GO:0009236	cobalamin biosynthetic process	P	0.328259	0.109677	1	Over	Q96EY8
GO:0031800	type 3 metabotropic glutamate receptor binding	F	0.328259	0.109677	1	Over	P27482
GO:0032972	regulation of muscle filament sliding speed	P	0.328259	0.109677	1	Over	P27482
GO:0090151	establishment of protein localization to mitochondrial membrane	P	0.328259	0.109677	1	Over	P27482
GO:0097057	TRAF2-GSTP1 complex	C	0.328259	0.109677	1	Over	P09211
GO:0019207	kinase regulator activity	F	0.328259	0.109677	1	Over	P09211
GO:0051771	negative regulation of nitric-oxide synthase biosynthetic process	P	0.328259	0.109677	1	Over	P09211
GO:0097340	inhibition of cysteine-type endopeptidase activity	P	0.328259	0.109677	1	Over	P20810
GO:0071899	negative regulation of estrogen receptor binding	P	0.328259	0.109677	1	Over	Q9Y265
GO:0001885	endothelial cell development	P	0.328259	0.109677	1	Over	P07203
GO:0032878	regulation of establishment or maintenance of cell polarity	P	0.328259	0.109677	1	Over	Q6P1M3
GO:0031048	chromatin silencing by small RNA	P	0.328259	0.109677	1	Over	Q8WUF8
GO:0005971	ribonucleoside-diphosphate reductase complex	C	0.328259	0.109677	1	Over	Q7LG56
GO:0004748	ribonucleoside-diphosphate reductase activity, thioredoxin disulfide as acceptor	F	0.328259	0.109677	1	Over	Q7LG56
GO:0009263	deoxyribonucleotide biosynthetic process	P	0.328259	0.109677	1	Over	Q7LG56
GO:0009186	deoxyribonucleoside diphosphate metabolic process	P	0.328259	0.109677	1	Over	Q7LG56
GO:0008535	respiratory chain complex IV assembly	P	0.328259	0.109677	1	Over	Q7KZN9
GO:0060152	microtubule-based peroxisome localization	P	0.328259	0.109677	1	Over	Q8NB90
GO:0009895	negative regulation of catabolic process	P	0.328259	0.109677	1	Over	P42229
GO:2000212	negative regulation of glutamate metabolic process	P	0.328259	0.109677	1	Over	Q8WUY3
GO:0098695	inositol 1,4,5-trisphosphate receptor activity involved in regulation of postsynaptic cytosolic calcium levels	F	0.328259	0.109677	1	Over	Q14643
GO:0035021	negative regulation of Rac protein signal transduction	P	0.328259	0.109677	1	Over	P21359
GO:0019050	suppression by virus of host apoptotic process	P	0.328259	0.109677	1	Over	Q92934
GO:0060154	cellular process regulating host cell cycle in response to virus	P	0.328259	0.109677	1	Over	Q92934
GO:0004505	phenylalanine 4-monooxygenase activity	F	0.328259	0.109677	1	Over	P07101
GO:0034617	tetrahydrobiopterin binding	F	0.328259	0.109677	1	Over	P07101
GO:0035240	dopamine binding	F	0.328259	0.109677	1	Over	P07101
GO:0001963	synaptic transmission, dopaminergic	P	0.328259	0.109677	1	Over	P07101
GO:0007617	mating behavior	P	0.328259	0.109677	1	Over	P07101
GO:0033076	isoquinoline alkaloid metabolic process	P	0.328259	0.109677	1	Over	P07101
GO:0042745	circadian sleep/wake cycle	P	0.328259	0.109677	1	Over	P07101
GO:0071287	cellular response to manganese ion	P	0.328259	0.109677	1	Over	P07101
GO:0050704	regulation of interleukin-1 secretion	P	0.328259	0.109677	1	Over	Q86UT6
GO:0043549	regulation of kinase activity	P	0.328259	0.109677	1	Over	Q15942
GO:0034137	positive regulation of toll-like receptor 2 signaling pathway	P	0.328259	0.109677	1	Over	Q9H9A6
GO:0042094	interleukin-2 biosynthetic process	P	0.328259	0.109677	1	Over	Q96IZ0
GO:0042986	positive regulation of amyloid precursor protein biosynthetic process	P	0.328259	0.109677	1	Over	Q96IZ0
GO:2000299	negative regulation of Rho-dependent protein serine/threonine kinase activity	P	0.328259	0.109677	1	Over	Q5U651
GO:0033233	regulation of protein sumoylation	P	0.328259	0.109677	1	Over	Q9ULJ6
GO:0032914	positive regulation of transforming growth factor beta1 production	P	0.328259	0.109677	1	Over	O75787
GO:0002696	positive regulation of leukocyte activation	P	0.328259	0.109677	1	Over	Q15391
GO:0001780	neutrophil homeostasis	P	0.328259	0.109677	1	Over	Q08499
GO:0034242	negative regulation of syncytium formation by plasma membrane fusion	P	0.328259	0.109677	1	Over	P10644
GO:0030228	lipoprotein particle receptor activity	F	0.328259	0.109677	1	Over	P14543
GO:0004366	glycerol-3-phosphate O-acyltransferase activity	F	0.328259	0.109677	1	Over	Q86UL3
GO:0001735	prenylcysteine oxidase activity	F	0.328259	0.109677	1	Over	Q8NBM8
GO:0030328	prenylcysteine catabolic process	P	0.328259	0.109677	1	Over	Q8NBM8
GO:0001518	voltage-gated sodium channel complex	C	0.328259	0.109677	1	Over	Q01118
GO:0008627	intrinsic apoptotic signaling pathway in response to osmotic stress	P	0.328259	0.109677	1	Over	Q01118
GO:0045760	positive regulation of action potential	P	0.328259	0.109677	1	Over	Q01118
GO:0060371	regulation of atrial cardiac muscle cell membrane depolarization	P	0.328259	0.109677	1	Over	Q01118
GO:0086045	membrane depolarization during AV node cell action potential	P	0.328259	0.109677	1	Over	Q01118
GO:0086047	membrane depolarization during Purkinje myocyte cell action potential	P	0.328259	0.109677	1	Over	Q01118
GO:0060296	regulation of cilium beat frequency involved in ciliary motility	P	0.328259	0.109677	1	Over	Q99501
GO:1990026	hippocampal mossy fiber expansion	C	0.328259	0.109677	1	Over	Q8TDZ2
GO:0019417	sulfur oxidation	P	0.328259	0.109677	1	Over	Q8TDZ2
GO:0030035	microspike assembly	P	0.328259	0.109677	1	Over	Q8TDZ2
GO:0042339	keratan sulfate metabolic process	P	0.328259	0.109677	1	Over	Q96S86
GO:0044273	sulfur compound catabolic process	P	0.328259	0.109677	1	Over	Q96S86
GO:0008074	guanylate cyclase complex, soluble	C	0.328259	0.109677	1	Over	Q02108
GO:0004383	guanylate cyclase activity	F	0.328259	0.109677	1	Over	Q02108
GO:0016941	natriuretic peptide receptor activity	F	0.328259	0.109677	1	Over	Q02108
GO:0006182	cGMP biosynthetic process	P	0.328259	0.109677	1	Over	Q02108
GO:0007168	receptor guanylyl cyclase signaling pathway	P	0.328259	0.109677	1	Over	Q02108
GO:0004500	dopamine beta-monooxygenase activity	F	0.328259	0.109677	1	Over	P09172
GO:0006589	octopamine biosynthetic process	P	0.328259	0.109677	1	Over	P09172
GO:0050129	N-formylglutamate deformylase activity	F	0.328259	0.109677	1	Over	Q04609
GO:1904492	Ac-Asp-Glu binding	F	0.328259	0.109677	1	Over	Q04609
GO:1904493	tetrahydrofolyl-poly(glutamate) polymer binding	F	0.328259	0.109677	1	Over	Q04609
GO:0035609	C-terminal protein deglutamylation	P	0.328259	0.109677	1	Over	Q04609
GO:0060688	regulation of morphogenesis of a branching structure	P	0.328259	0.109677	1	Over	P04150
GO:0060740	prostate gland epithelium morphogenesis	P	0.328259	0.109677	1	Over	P04150
GO:0060745	mammary gland branching involved in pregnancy	P	0.328259	0.109677	1	Over	P04150
GO:0005055	laminin receptor activity	F	0.328259	0.109677	1	Over	P50895
GO:1900748	positive regulation of vascular endothelial growth factor signaling pathway	P	0.328259	0.109677	1	Over	O00159
GO:0008154	actin polymerization or depolymerization	P	0.328259	0.109677	1	Over	P40123
GO:0072011	glomerular endothelium development	P	0.328259	0.109677	1	Over	P28906
GO:1900168	positive regulation of glial cell-derived neurotrophic factor secretion	P	0.328259	0.109677	1	Over	P28906
GO:1905031	regulation of membrane repolarization during cardiac muscle cell action potential	P	0.328259	0.109677	1	Over	Q14315
GO:0097457	hippocampal mossy fiber	C	0.328259	0.109677	1	Over	P46821
GO:0051915	induction of synaptic plasticity by chemical substance	P	0.328259	0.109677	1	Over	P46821
GO:0061162	establishment of monopolar cell polarity	P	0.328259	0.109677	1	Over	P46821
GO:0097442	CA3 pyramidal cell dendrite	C	0.328259	0.109677	1	Over	P11137
GO:1990769	proximal neuron projection	C	0.328259	0.109677	1	Over	P11137
GO:0099077	histone-dependent DNA binding	F	0.328259	0.109677	1	Over	P11137
GO:0072386	plus-end-directed organelle transport along microtubule	P	0.328259	0.109677	1	Over	P11137
GO:0090258	negative regulation of mitochondrial fission	P	0.328259	0.109677	1	Over	P11137
GO:1900452	regulation of long-term synaptic depression	P	0.328259	0.109677	1	Over	P11137
GO:1902474	positive regulation of protein localization to synapse	P	0.328259	0.109677	1	Over	P11137
GO:1903744	positive regulation of anterograde synaptic vesicle transport	P	0.328259	0.109677	1	Over	P11137
GO:0000048	peptidyltransferase activity	F	0.328259	0.109677	1	Over	P36269
GO:0036374	glutathione hydrolase activity	F	0.328259	0.109677	1	Over	P36269
GO:0102953	hypoglycin A gamma-glutamyl transpeptidase activity	F	0.328259	0.109677	1	Over	P36269
GO:0103068	leukotriene C4 gamma-glutamyl transferase activity	F	0.328259	0.109677	1	Over	P36269
GO:0006751	glutathione catabolic process	P	0.328259	0.109677	1	Over	P36269
GO:1901750	leukotriene D4 biosynthetic process	P	0.328259	0.109677	1	Over	P36269
GO:0002687	positive regulation of leukocyte migration	P	0.328259	0.109677	1	Over	P08514
GO:0035585	calcium-mediated signaling using extracellular calcium source	P	0.328259	0.109677	1	Over	Q08495
GO:0070560	protein secretion by platelet	P	0.328259	0.109677	1	Over	Q08495
GO:1901731	positive regulation of platelet aggregation	P	0.328259	0.109677	1	Over	Q08495
GO:0023014	signal transduction by protein phosphorylation	P	0.328259	0.109677	1	Over	Q9H9S4
GO:0060029	convergent extension involved in organogenesis	P	0.328259	0.109677	1	Over	Q92765
GO:2000298	regulation of Rho-dependent protein serine/threonine kinase activity	P	0.328259	0.109677	1	Over	Q9UMS6
GO:0005253	anion channel activity	F	0.328259	0.109677	1	Over	Q15404
GO:0014739	positive regulation of muscle hyperplasia	P	0.328259	0.109677	1	Over	Q9BQI0
GO:0008559	ATPase-coupled xenobiotic transmembrane transporter activity	F	0.328259	0.109677	1	Over	P08183
GO:0098639	collagen binding involved in cell-matrix adhesion	F	0.328259	0.109677	1	Over	P56199
GO:0038065	collagen-activated signaling pathway	P	0.328259	0.109677	1	Over	P56199
GO:0047021	15-hydroxyprostaglandin dehydrogenase (NADP+) activity	F	0.328259	0.109677	1	Over	O75828
GO:0050221	prostaglandin-E2 9-reductase activity	F	0.328259	0.109677	1	Over	O75828
GO:0071478	cellular response to radiation	P	0.328259	0.109677	1	Over	Q15847
GO:0048769	sarcomerogenesis	P	0.328259	0.109677	1	Over	Q0ZGT2
GO:0014701	junctional sarcoplasmic reticulum membrane	C	0.328259	0.109677	1	Over	Q9BR39
GO:0004483	mRNA (nucleoside-2'-O-)-methyltransferase activity	F	0.328259	0.109677	1	Over	Q8N1G2
GO:0097309	cap1 mRNA methylation	P	0.328259	0.109677	1	Over	Q8N1G2
GO:0097310	cap2 mRNA methylation	P	0.328259	0.109677	1	Over	Q8N1G2
GO:0010921	regulation of phosphatase activity	P	0.328259	0.109677	1	Over	Q96BS2
GO:0043257	laminin-8 complex	C	0.328259	0.109677	1	Over	P55268
GO:0072249	metanephric glomerular visceral epithelial cell development	P	0.328259	0.109677	1	Over	P55268
GO:0042134	rRNA primary transcript binding	F	0.328259	0.109677	1	Over	Q6NZI2
GO:0032365	intracellular lipid transport	P	0.328259	0.109677	1	Over	P05413
GO:0071073	positive regulation of phospholipid biosynthetic process	P	0.328259	0.109677	1	Over	P05413
GO:0140214	positive regulation of long-chain fatty acid import into cell	P	0.328259	0.109677	1	Over	P05413
GO:0032288	myelin assembly	P	0.328259	0.109677	1	Over	Q13418
GO:0021943	formation of radial glial scaffolds	P	0.328259	0.109677	1	Over	P21333
GO:0031968	organelle outer membrane	C	0.328259	0.109677	1	Over	O76070
GO:0060961	phospholipase D inhibitor activity	F	0.328259	0.109677	1	Over	O76070
GO:0010517	regulation of phospholipase activity	P	0.328259	0.109677	1	Over	O76070
GO:0032769	negative regulation of monooxygenase activity	P	0.328259	0.109677	1	Over	O76070
GO:0051585	negative regulation of dopamine uptake involved in synaptic transmission	P	0.328259	0.109677	1	Over	O76070
GO:0051612	negative regulation of serotonin uptake	P	0.328259	0.109677	1	Over	O76070
GO:0051622	negative regulation of norepinephrine uptake	P	0.328259	0.109677	1	Over	O76070
GO:0060732	positive regulation of inositol phosphate biosynthetic process	P	0.328259	0.109677	1	Over	O76070
GO:1902957	negative regulation of mitochondrial electron transport, NADH to ubiquinone	P	0.328259	0.109677	1	Over	O76070
GO:1903284	positive regulation of glutathione peroxidase activity	P	0.328259	0.109677	1	Over	O76070
GO:1903426	regulation of reactive oxygen species biosynthetic process	P	0.328259	0.109677	1	Over	O76070
GO:0004723	calcium-dependent protein serine/threonine phosphatase activity	F	0.328259	0.109677	1	Over	Q13555
GO:0051647	nucleus localization	P	0.328259	0.109677	1	Over	Q03135
GO:0060762	regulation of branching involved in mammary gland duct morphogenesis	P	0.328259	0.109677	1	Over	Q03135
GO:1903598	positive regulation of gap junction assembly	P	0.328259	0.109677	1	Over	Q03135
GO:0010876	lipid localization	P	0.328259	0.109677	1	Over	P51636
GO:0004367	glycerol-3-phosphate dehydrogenase [NAD+] activity	F	0.328259	0.109677	1	Over	P21695
GO:0004368	glycerol-3-phosphate dehydrogenase (quinone) activity	F	0.328259	0.109677	1	Over	P21695
GO:0046168	glycerol-3-phosphate catabolic process	P	0.328259	0.109677	1	Over	P21695
GO:0034777	recycling endosome lumen	C	0.328259	0.109677	1	Over	O75112
GO:0098976	excitatory chemical synaptic transmission	P	0.328259	0.109677	1	Over	O75112
GO:0010868	negative regulation of triglyceride biosynthetic process	P	0.328259	0.109677	1	Over	Q7KZI7
GO:0046605	regulation of centrosome cycle	P	0.328259	0.109677	1	Over	Q7KZI7
GO:1904152	regulation of retrograde protein transport, ER to cytosol	P	0.328259	0.109677	1	Over	Q7KZI7
GO:1903522	regulation of blood circulation	P	0.328259	0.109677	1	Over	P53814
GO:0005153	interleukin-8 receptor binding	F	0.328259	0.109677	1	Over	P02775
GO:0048248	CXCR3 chemokine receptor binding	F	0.328259	0.109677	1	Over	P02775
GO:0045091	regulation of single stranded viral RNA replication via double stranded DNA intermediate	P	0.328259	0.109677	1	Over	P02775
GO:0045918	negative regulation of cytolysis	P	0.328259	0.109677	1	Over	P02775
GO:1905183	negative regulation of protein serine/threonine phosphatase activity	P	0.328259	0.109677	1	Over	Q96A00
GO:1905184	positive regulation of protein serine/threonine phosphatase activity	P	0.328259	0.109677	1	Over	Q96A00
GO:0060053	neurofilament cytoskeleton	C	0.328259	0.109677	1	Over	O15061
GO:0009308	amine metabolic process	P	0.328259	0.109677	1	Over	Q16853
GO:1902283	negative regulation of primary amine oxidase activity	P	0.328259	0.109677	1	Over	Q16853
GO:0005914	spot adherens junction	C	0.328259	0.109677	1	Over	Q15124
GO:0050942	positive regulation of pigment cell differentiation	P	0.328259	0.109677	1	Over	Q8TDH9
GO:0098936	intrinsic component of postsynaptic membrane	C	0.328259	0.109677	1	Over	P32004
GO:0016167	glial cell-derived neurotrophic factor receptor activity	F	0.328259	0.109677	1	Over	O60609
GO:0019911	structural constituent of myelin sheath	F	0.328259	0.109677	1	Over	P60201
GO:0006979	response to oxidative stress	P	0.328259	0.110437	7	Over	Q9NXA8,Q9NRD9,Q7LG56,P0CG29,Q9Y696,Q93062,P07451
GO:0042581	specific granule	C	0.328259	0.111728	3	Over	Q5VT79,P04083,P08133
GO:0050321	tau-protein kinase activity	F	0.330301	0.111728	3	Over	P08631,P06241,Q7KZI7
GO:0003091	renal water homeostasis	P	0.332291	0.111728	3	Over	O60218,P10644,Q13976
GO:0035307	positive regulation of protein dephosphorylation	P	0.332291	0.111728	3	Over	P27482,P60660,P12829
GO:0008625	extrinsic apoptotic signaling pathway via death domain receptors	P	0.332291	0.111728	3	Over	Q9H492,P21359,Q92934
GO:0070300	phosphatidic acid binding	F	0.332291	0.111728	3	Over	Q5M775,Q9BR39,Q7KZI7
GO:0031005	filamin binding	F	0.332291	0.111728	3	Over	O14531,Q9UMS6,Q14847
GO:0034329	cell junction assembly	P	0.332291	0.111728	3	Over	A1A4S6,Q13418,Q7Z4I7
GO:0015459	potassium channel regulator activity	F	0.332291	0.112731	4	Over	P31947,P61601,Q14315,P21333
GO:0001750	photoreceptor outer segment	C	0.332291	0.112731	4	Over	P32121,O43795,O00159,P46821
GO:0016311	dephosphorylation	P	0.334106	0.112731	4	Over	P15311,Q9NQ88,Q86TP1,P07451
GO:0003007	heart morphogenesis	P	0.334106	0.112731	4	Over	P10253,P07101,Q9ULJ6,P30837
GO:0031225	anchored component of membrane	C	0.334106	0.112731	4	Over	P13591,P13224,P32004,O60609
GO:0016323	basolateral plasma membrane	C	0.334106	0.112899	11	Over	P32121,P15311,P78310,Q9Y5Y6,P04083,O43795,Q9H9A6,Q14118,Q03135,P51636,P00918
GO:0031965	nuclear membrane	C	0.334106	0.117422	6	Under	P16989,P42229,Q08499,Q9UDY4,Q01484,P17661
GO:0032091	negative regulation of protein binding	P	0.33437	0.11917	9	Over	Q9UBR2,Q9H2P0,P48681,Q9UDY4,P10301,Q13555,Q03135,P51636,Q15746
GO:0005938	cell cortex	C	0.347522	0.11917	9	Over	P40121,Q13753,Q14643,Q9Y696,P52943,A5A3E0,Q96AC1,P62736,O76070
GO:0070887	cellular response to chemical stimulus	P	0.352207	0.119847	7	Over	Q96JB6,P07339,Q9UKK3,O60237,P08294,O75112,Q13642
GO:0016787	hydrolase activity	F	0.352207	0.121701	6	Over	Q96JB6,P16435,P22307,Q9H4M9,Q9NZN4,P15259
GO:0022900	electron transport chain	P	0.35396	0.121701	6	Over	O75911,O15460,O60218,P07203,Q687X5,P30837
GO:0030496	midbody	C	0.356901	0.122723	14	Over	Q5VT79,P04083,Q99719,Q15555,Q9Y696,O14531,Q16181,O95425,Q8TDZ2,P08133,P63096,P10301,P19086,Q7KZI7
GO:0044057	regulation of system process	P	0.356901	0.124235	3	Over	P06702,P05109,P31949
GO:0005544	calcium-dependent phospholipid binding	F	0.356901	0.124235	3	Over	Q5VT79,P04083,P08133
GO:1900025	negative regulation of substrate adhesion-dependent cell spreading	P	0.356901	0.124235	3	Over	P09758,Q08495,Q63ZY3
GO:0016234	inclusion body	C	0.356901	0.124235	3	Over	Q92598,Q9UDY4,O76070
GO:0042472	inner ear morphogenesis	P	0.356901	0.124235	3	Over	Q12979,P53708,P30837
GO:0008076	voltage-gated potassium channel complex	C	0.356901	0.124235	3	Over	P27482,P27487,P61601
GO:0030658	transport vesicle membrane	C	0.356901	0.124235	3	Over	Q14643,P09172,Q13425
GO:0086004	regulation of cardiac muscle cell contraction	P	0.356901	0.124235	3	Over	Q14643,Q08499,Q01118
GO:0035176	social behavior	P	0.356901	0.124235	3	Over	Q99719,P07101,Q16181
GO:0031527	filopodium membrane	C	0.356901	0.124235	3	Over	P46939,P05556,P11532
GO:0032486	Rap protein signal transduction	P	0.356901	0.124235	3	Over	P10644,P10301,Q9NYN1
GO:0098772	molecular function regulator	F	0.356901	0.124235	3	Over	P14543,O60504,Q9NZN4
GO:0006270	DNA replication initiation	P	0.356901	0.124753	2	Over	P49643,P33992
GO:0002040	sprouting angiogenesis	P	0.356901	0.124753	2	Over	Q96JB6,Q9NVD7
GO:0140031	phosphorylation-dependent protein binding	F	0.356901	0.124753	2	Over	P08631,Q01484
GO:0050798	activated T cell proliferation	P	0.356901	0.124753	2	Over	P08631,P06241
GO:0051974	negative regulation of telomerase activity	P	0.356901	0.124753	2	Over	P08631,P06241
GO:0043295	glutathione binding	F	0.356901	0.124753	2	Over	P10620,P09211
GO:0010737	protein kinase A signaling	P	0.356901	0.124753	2	Over	P15311,Q0ZGT2
GO:0031418	L-ascorbic acid binding	F	0.356901	0.124753	2	Over	O15460,P09172
GO:0043296	apical junction complex	C	0.356901	0.124753	2	Over	O14745,Q9UMS6
GO:0005536	glucose binding	F	0.356901	0.124753	2	Over	P06737,P11217
GO:0005262	calcium channel activity	F	0.356901	0.124753	2	Over	P04083,P08133
GO:0032743	positive regulation of interleukin-2 production	P	0.356901	0.124753	2	Over	P04083,Q08499
GO:0050957	equilibrioception	P	0.356901	0.124753	2	Over	O43795,O00159
GO:0031209	SCAR complex	C	0.356901	0.124753	2	Over	Q96F07,Q14847
GO:0006641	triglyceride metabolic process	P	0.356901	0.124753	2	Over	P07203,Q03135
GO:0030261	chromosome condensation	P	0.356901	0.124753	2	Over	P10412,P07305
GO:0016080	synaptic vesicle targeting	P	0.356901	0.124753	2	Over	Q99719,Q16181
GO:0033962	cytoplasmic mRNA processing body assembly	P	0.356901	0.124753	2	Over	Q15942,Q93052
GO:0043522	leucine zipper domain binding	F	0.356901	0.124753	2	Over	Q96IZ0,Q15746
GO:0007270	neuron-neuron synaptic transmission	P	0.356901	0.124753	2	Over	Q9NZR1,P28289
GO:0010880	regulation of release of sequestered calcium ion into cytosol by sarcoplasmic reticulum	P	0.356901	0.124753	2	Over	P46939,Q08499
GO:1902305	regulation of sodium ion transmembrane transport	P	0.356901	0.124753	2	Over	Q01118,Q13425
GO:0099149	regulation of postsynaptic neurotransmitter receptor internalization	P	0.356901	0.124753	2	Over	A1A4S6,P61601
GO:0001882	nucleoside binding	F	0.356901	0.124753	2	Over	Q14315,P21333
GO:0097440	apical dendrite	C	0.356901	0.124753	2	Over	P46821,P21333
GO:0086036	regulation of cardiac muscle cell membrane potential	P	0.356901	0.124753	2	Over	Q9H4M9,Q9NZN4
GO:0005109	frizzled binding	F	0.356901	0.124753	2	Over	Q92765,Q6FHJ7
GO:0002726	positive regulation of T cell cytokine production	P	0.356901	0.124753	2	Over	Q92765,Q6FHJ7
GO:0071219	cellular response to molecule of bacterial origin	P	0.356901	0.124753	2	Over	Q92765,Q6FHJ7
GO:0045792	negative regulation of cell size	P	0.356901	0.124753	2	Over	Q03135,P51636
GO:0006940	regulation of smooth muscle contraction	P	0.356901	0.124753	2	Over	Q15746,P51911
GO:0071277	cellular response to calcium ion	P	0.356901	0.124789	6	Over	O60218,Q9Y696,P35612,Q01118,P61601,Q08495
GO:0016342	catenin complex	C	0.356901	0.124906	7	Over	O14745,Q15942,O43294,P04150,Q63ZY3,Q93052,Q9H159
GO:0008134	transcription factor binding	F	0.356901	0.127285	2	Under	P35612,P28906
GO:0003729	mRNA binding	F	0.356995	0.128219	2	Under	Q96PU8,Q93062
GO:0031145	anaphase-promoting complex-dependent catabolic process	P	0.36355	0.128318	1	Under	Q8NB90
GO:0042147	retrograde transport, endosome to Golgi	P	0.365763	0.128318	1	Under	Q9UID3
GO:0000978	RNA polymerase II proximal promoter sequence-specific DNA binding	F	0.365763	0.130036	2	Under	P42229,P04150
GO:0000187	activation of MAPK activity	P	0.365763	0.130295	1	Under	P32121
GO:0006890	retrograde vesicle-mediated transport, Golgi to endoplasmic reticulum	P	0.370156	0.130295	1	Under	P61020
GO:1901796	regulation of signal transduction by p53 class mediator	P	0.370156	0.130295	1	Under	Q9H7Z6
GO:0003725	double-stranded RNA binding	F	0.370156	0.130295	1	Under	P35749
GO:0060041	retina development in camera-type eye	P	0.370156	0.132422	4	Over	P61601,P55268,P19086,P35749
GO:0005819	spindle	C	0.370156	0.13437	10	Over	Q5VT79,P04083,Q99719,O14531,Q16181,Q6IA86,P08133,P04150,O76070,P35749
GO:0098793	presynapse	C	0.375947	0.13491	8	Over	Q9UN76,Q86W92,P21359,Q9H9A6,Q8IVI9,Q9Y490,Q13425,Q9H159
GO:0005743	mitochondrial inner membrane	C	0.380148	0.135253	7	Under	Q9NXA8,P22570,Q9Y6C9,Q96GC5,Q9BYN8,P06241,P12277
GO:0042542	response to hydrogen peroxide	P	0.380148	0.136266	6	Over	P08631,P07203,Q92934,P06241,P63096,P02511
GO:0005085	guanyl-nucleotide exchange factor activity	F	0.380148	0.136266	6	Over	Q15391,P86790,Q9UPQ0,Q9H4M9,Q9BR39,P51911
GO:0043547	positive regulation of GTPase activity	P	0.380148	0.136564	15	Over	P32121,Q6P1M3,P21359,P10644,Q8IVI9,P48059,P63096,P10301,Q92765,Q15404,Q13683,Q6FHJ7,Q03135,P51636,P30837
GO:0032496	response to lipopolysaccharide	P	0.380148	0.13701	8	Over	P05109,P10620,Q12979,Q9NP74,P07101,Q01740,P36269,O76070
GO:0007507	heart development	P	0.380148	0.13701	8	Over	O94992,P21359,P52943,P22105,Q9UMS6,Q53GG5,Q9NR12,O75112
GO:0016459	myosin complex	C	0.380148	0.13701	8	Over	P61020,P46939,Q9ULC3,Q0ZGT2,P11532,P62736,Q15746,Q05682
GO:0005044	scavenger receptor activity	F	0.380148	0.137221	3	Over	Q96JB6,Q96S86,Q9UGT4
GO:0000242	pericentriolar material	C	0.380148	0.137221	3	Over	P08631,Q86VS8,P06241
GO:0004869	cysteine-type endopeptidase inhibitor activity	F	0.380148	0.137221	3	Over	P29508,P48594,P30740
GO:1990254	keratin filament binding	F	0.380148	0.137221	3	Over	Q04695,Q5T0W9,P17661
GO:0005719	nuclear euchromatin	C	0.380148	0.137221	3	Over	Q9Y265,P10412,P07305
GO:0098993	anchored component of synaptic vesicle membrane	C	0.380148	0.137221	3	Over	P61020,Q9ULC3,P17600
GO:0031122	cytoplasmic microtubule organization	P	0.380148	0.137221	3	Over	Q86VS8,P11137,Q03135
GO:0044319	wound healing, spreading of cells	P	0.380148	0.137221	3	Over	P48509,Q14315,P21333
GO:0050770	regulation of axonogenesis	P	0.380148	0.137221	3	Over	P14543,Q7KZI7,P17661
GO:0043507	positive regulation of JUN kinase activity	P	0.380148	0.137221	3	Over	Q92765,Q6FHJ7,Q13418
GO:0043524	negative regulation of neuron apoptotic process	P	0.380148	0.139382	8	Over	P08631,P32121,Q9H2P0,P48681,P06241,Q92765,Q6FHJ7,Q13418
GO:0031175	neuron projection development	P	0.380148	0.139382	8	Over	Q13751,Q8WUY3,Q8TDZ2,P63096,Q16363,Q9ULC3,P43121,Q8TDH9
GO:0007186	G protein-coupled receptor signaling pathway	P	0.380148	0.140561	10	Over	O60218,Q12979,P27482,Q8IVI9,Q9H4M9,P60660,P24844,P51911,P55083,P12829
GO:0031323	regulation of cellular metabolic process	P	0.380148	0.140794	6	Over	P35613,O00534,Q7Z5L7,P48681,P08514,Q96Q06
GO:0051898	negative regulation of protein kinase B signaling	P	0.380148	0.142762	4	Over	P32121,O14745,Q14118,Q969G5
GO:0023051	regulation of signaling	P	0.380148	0.142762	4	Over	Q8WWI1,Q9BZL4,P22105,P32004
GO:0071363	cellular response to growth factor stimulus	P	0.380148	0.142762	4	Over	P09486,P07101,P46821,Q13976
GO:0032147	activation of protein kinase activity	P	0.380148	0.142762	4	Over	Q9H2P0,Q9H9S4,Q13418,Q7KZI7
GO:0043433	negative regulation of DNA-binding transcription factor activity	P	0.380148	0.142762	4	Over	Q9ULJ6,Q92765,Q6FHJ7,P21333
GO:0003008	system process	P	0.380148	0.142762	4	Over	P14543,P52943,Q08495,Q13683
GO:0050663	cytokine secretion	P	0.380148	0.144349	2	Over	P06702,P04271
GO:0030889	negative regulation of B cell proliferation	P	0.380148	0.144349	2	Over	P08631,Q96IZ0
GO:0048477	oogenesis	P	0.380148	0.144349	2	Over	P08631,P06241
GO:0051902	negative regulation of mitochondrial depolarization	P	0.380148	0.144349	2	Over	P08631,P06241
GO:1903997	positive regulation of non-membrane spanning protein tyrosine kinase activity	P	0.380148	0.144349	2	Over	P08631,P06241
GO:0031065	positive regulation of histone deacetylation	P	0.380148	0.144349	2	Over	O75911,Q8IZV5
GO:0043422	protein kinase B binding	F	0.380148	0.144349	2	Over	P32121,Q92934
GO:0050778	positive regulation of immune response	P	0.380148	0.144349	2	Over	P08311,Q13418
GO:0043171	peptide catabolic process	P	0.380148	0.144349	2	Over	Q07075,Q04609
GO:0007097	nuclear migration	P	0.380148	0.144349	2	Over	O14745,P35749
GO:0070266	necroptotic process	P	0.380148	0.144349	2	Over	P06737,P11217
GO:0043069	negative regulation of programmed cell death	P	0.380148	0.144349	2	Over	Q9NQ88,Q63ZY3
GO:0090596	sensory organ morphogenesis	P	0.380148	0.144349	2	Over	O43795,O00159
GO:0050710	negative regulation of cytokine secretion	P	0.380148	0.144349	2	Over	P25942,Q86UT6
GO:0032006	regulation of TOR signaling	P	0.380148	0.144349	2	Over	Q5T0W9,Q86UL3
GO:0061857	endoplasmic reticulum stress-induced pre-emptive quality control	P	0.380148	0.144349	2	Over	Q9BVQ7,Q8NB90
GO:1903007	positive regulation of Lys63-specific deubiquitinase activity	P	0.380148	0.144349	2	Over	Q9BVQ7,Q8NB90
GO:0045910	negative regulation of DNA recombination	P	0.380148	0.144349	2	Over	P10412,P07305
GO:0048593	camera-type eye morphogenesis	P	0.380148	0.144349	2	Over	P21359,P22105
GO:1903393	positive regulation of adherens junction organization	P	0.380148	0.144349	2	Over	Q15555,P35612
GO:0005952	cAMP-dependent protein kinase complex	C	0.380148	0.144349	2	Over	P10644,Q13976
GO:0061337	cardiac conduction	P	0.380148	0.144349	2	Over	P10644,P61601
GO:0071705	nitrogen compound transport	P	0.380148	0.144349	2	Over	O14974,Q15404
GO:2000278	regulation of DNA biosynthetic process	P	0.380148	0.144349	2	Over	O14974,Q01484
GO:0008301	DNA binding, bending	F	0.380148	0.144349	2	Over	P52943,P21291
GO:0090162	establishment of epithelial cell polarity	P	0.380148	0.144349	2	Over	Q9Y490,Q96AC1
GO:0060236	regulation of mitotic spindle organization	P	0.380148	0.144349	2	Over	P63096,P19086
GO:0033292	T-tubule organization	P	0.380148	0.144349	2	Over	Q01484,Q03135
GO:0019896	axonal transport of mitochondrion	P	0.380148	0.144349	2	Over	P11137,P17661
GO:0010812	negative regulation of cell-substrate adhesion	P	0.380148	0.144349	2	Over	Q92765,Q6FHJ7
GO:0071447	cellular response to hydroperoxide	P	0.380148	0.144349	2	Over	Q9BQI0,Q15746
GO:0003688	DNA replication origin binding	F	0.380148	0.144349	2	Over	Q9H7Z6,P33992
GO:0051281	positive regulation of release of sequestered calcium ion into cytosol	P	0.380148	0.144349	2	Over	O76070,P02775
GO:0048278	vesicle docking	P	0.380148	0.144349	2	Over	Q03135,P51636
GO:0032059	bleb	C	0.380148	0.144349	2	Over	P09493,P07951
GO:0005813	centrosome	C	0.380148	0.146687	25	Over	Q5JVL4,P27482,Q15555,Q9Y696,O14531,Q08499,P10644,Q8IVI9,O14974,Q9BZL4,P63096,O60504,Q9H4M9,P05556,Q9ULC3,O60237,O94875,P60660,Q13976,Q9NZN4,P19086,Q7KZI7,Q9BX66,P24844,P12829
GO:0043552	positive regulation of phosphatidylinositol 3-kinase activity	P	0.380148	0.150645	3	Over	P08631,P06241,Q15391
GO:1900182	positive regulation of protein localization to nucleus	P	0.380148	0.150645	3	Over	P08631,P06241,Q9H7Z6
GO:0008287	protein serine/threonine phosphatase complex	C	0.380148	0.150645	3	Over	P08631,P06241,Q13555
GO:0042101	T cell receptor complex	C	0.380148	0.150645	3	Over	P08631,Q13740,P06241
GO:0045104	intermediate filament cytoskeleton organization	P	0.380148	0.150645	3	Over	P12035,P13647,Q5T0W9
GO:0050890	cognition	P	0.380148	0.150645	3	Over	Q9Y5Y6,Q9UMS6,O75828
GO:0051149	positive regulation of muscle cell differentiation	P	0.380148	0.150645	3	Over	Q8WUY3,Q13555,Q15746
GO:0008344	adult locomotory behavior	P	0.380148	0.150645	3	Over	Q9NZR1,P28289,O76070
GO:0007528	neuromuscular junction development	P	0.380148	0.150645	3	Over	P46939,Q01484,P55268
GO:2000134	negative regulation of G1/S transition of mitotic cell cycle	P	0.380148	0.150645	3	Over	Q16181,Q63ZY3,Q13642
GO:0005547	phosphatidylinositol-3,4,5-trisphosphate binding	F	0.380148	0.150841	6	Over	Q5VT79,P04083,O43795,P08133,Q9BR39,Q96AC1
GO:0071456	cellular response to hypoxia	P	0.380148	0.150841	6	Over	Q96A26,Q9NQ88,Q92934,Q16647,Q01118,P04271
GO:0060271	cilium assembly	P	0.380148	0.15156	10	Over	P40121,P61020,Q99719,Q14315,Q9H4M9,Q08495,Q9ULC3,Q9NZN4,P21333,Q9NVD7
GO:0045111	intermediate filament cytoskeleton	C	0.380148	0.153409	4	Over	P05109,P46939,Q99501,P11532
GO:0051094	positive regulation of developmental process	P	0.380148	0.153409	4	Over	Q9NXA8,P35613,P25942,O95425
GO:0001937	negative regulation of endothelial cell proliferation	P	0.380148	0.153409	4	Over	Q9UII2,P09486,P21359,P51636
GO:0042102	positive regulation of T cell proliferation	P	0.380148	0.153409	4	Over	Q9NNX6,P04083,Q9BQI0,P01909
GO:0060341	regulation of cellular localization	P	0.380148	0.153409	4	Over	Q86W92,P14543,Q9BZL4,P60201
GO:0021987	cerebral cortex development	P	0.380148	0.153409	4	Over	P21359,Q92934,P07101,P21333
GO:0051384	response to glucocorticoid	P	0.380148	0.153409	4	Over	Q92934,P08133,Q9BQI0,P04271
GO:0019898	extrinsic component of membrane	C	0.380148	0.156338	6	Over	Q8WXI7,P15311,Q5M775,Q9H4M9,Q9NZN4,O60609
GO:0019899	enzyme binding	F	0.380148	0.158409	19	Over	Q96SQ9,O14975,Q5JVL4,P61916,Q9NXA8,Q92598,P16435,Q9UKK3,P07101,Q96IZ0,Q9ULJ6,P08133,O60504,Q93052,Q96BS2,Q9H7Z6,O76070,Q8WX93,Q53GG5
GO:0070405	ammonium ion binding	F	0.380148	0.15993	1	Over	Q9UN76
GO:0015837	amine transport	P	0.380148	0.15993	1	Over	Q9UN76
GO:0008389	coumarin 7-hydroxylase activity	F	0.380148	0.15993	1	Over	Q96SQ9
GO:0019627	urea metabolic process	P	0.380148	0.15993	1	Over	Q96SQ9
GO:0071748	monomeric IgA immunoglobulin complex	C	0.380148	0.15993	1	Over	P01591
GO:0071752	secretory dimeric IgA immunoglobulin complex	C	0.380148	0.15993	1	Over	P01591
GO:0071756	pentameric IgM immunoglobulin complex	C	0.380148	0.15993	1	Over	P01591
GO:0071757	hexameric IgM immunoglobulin complex	C	0.380148	0.15993	1	Over	P01591
GO:0018119	peptidyl-cysteine S-nitrosylation	P	0.380148	0.15993	1	Over	P05109
GO:0036132	13-prostaglandin reductase activity	F	0.380148	0.15993	1	Over	Q14914
GO:0047522	15-oxoprostaglandin 13-oxidase activity	F	0.380148	0.15993	1	Over	Q14914
GO:0004720	protein-lysine 6-oxidase activity	F	0.380148	0.15993	1	Over	Q96JB6
GO:0018057	peptidyl-lysine oxidation	P	0.380148	0.15993	1	Over	Q96JB6
GO:0070304	positive regulation of stress-activated protein kinase signaling cascade	P	0.380148	0.15993	1	Over	P08631
GO:0070667	negative regulation of mast cell proliferation	P	0.380148	0.15993	1	Over	P08631
GO:0048387	negative regulation of retinoic acid receptor signaling pathway	P	0.380148	0.15993	1	Over	O75911
GO:0015245	fatty acid transmembrane transporter activity	F	0.380148	0.15993	1	Over	O14975
GO:0072075	metanephric mesenchyme development	P	0.380148	0.15993	1	Over	P80723
GO:0031692	alpha-1B adrenergic receptor binding	F	0.380148	0.15993	1	Over	P32121
GO:1904037	positive regulation of epithelial cell apoptotic process	P	0.380148	0.15993	1	Over	P32121
GO:2000727	positive regulation of cardiac muscle cell differentiation	P	0.380148	0.15993	1	Over	P32121
GO:0019217	regulation of fatty acid metabolic process	P	0.380148	0.15993	1	Over	P29373
GO:0043583	ear development	P	0.380148	0.15993	1	Over	Q8IZV5
GO:0060449	bud elongation involved in lung branching	P	0.380148	0.15993	1	Over	Q8IZV5
GO:0072697	protein localization to cell cortex	P	0.380148	0.15993	1	Over	P15311
GO:0002318	myeloid progenitor cell differentiation	P	0.380148	0.15993	1	Over	P58340
GO:1905538	polysome binding	F	0.380148	0.15993	1	Over	P16989
GO:0019287	isopentenyl diphosphate biosynthetic process, mevalonate pathway	P	0.380148	0.15993	1	Over	Q03426
GO:0062014	negative regulation of small molecule metabolic process	P	0.380148	0.15993	1	Over	Q9NXA8
GO:1901984	negative regulation of protein acetylation	P	0.380148	0.15993	1	Over	Q9NXA8
GO:0098904	regulation of AV node cell action potential	P	0.380148	0.15993	1	Over	P78310
GO:0002134	UTP binding	F	0.380148	0.15993	1	Over	Q9NVV4
GO:0051135	positive regulation of NK T cell activation	P	0.380148	0.15993	1	Over	Q92598
GO:0048846	axon extension involved in axon guidance	P	0.380148	0.15993	1	Over	Q13740
GO:0004558	alpha-1,4-glucosidase activity	F	0.380148	0.15993	1	Over	P10253
GO:1904680	peptide transmembrane transporter activity	F	0.380148	0.15993	1	Over	P28288
GO:0042030	ATPase inhibitor activity	F	0.380148	0.15993	1	Over	Q9UII2
GO:0003096	renal sodium ion transport	P	0.380148	0.15993	1	Over	O14745
GO:0097208	alveolar lamellar body	C	0.380148	0.15993	1	Over	P09668
GO:0048002	antigen processing and presentation of peptide antigen	P	0.380148	0.15993	1	Over	P09668
GO:0005610	laminin-5 complex	C	0.380148	0.15993	1	Over	Q13751
GO:0098981	cholinergic synapse	C	0.380148	0.15993	1	Over	Q13393
GO:0070290	N-acylphosphatidylethanolamine-specific phospholipase D activity	F	0.380148	0.15993	1	Over	Q13393
GO:0048017	inositol lipid-mediated signaling	P	0.380148	0.15993	1	Over	Q13393
GO:0004563	beta-N-acetylhexosaminidase activity	F	0.380148	0.15993	1	Over	P06865
GO:0102148	N-acetyl-beta-D-galactosaminidase activity	F	0.380148	0.15993	1	Over	P06865
GO:0030149	sphingolipid catabolic process	P	0.380148	0.15993	1	Over	O95470
GO:0032838	plasma membrane bounded cell projection cytoplasm	C	0.380148	0.15993	1	Over	O60218
GO:0047655	allyl-alcohol dehydrogenase activity	F	0.380148	0.15993	1	Over	O60218
GO:0042415	norepinephrine metabolic process	P	0.380148	0.15993	1	Over	O60218
GO:0046370	fructose biosynthetic process	P	0.380148	0.15993	1	Over	O60218
GO:0072205	metanephric collecting duct development	P	0.380148	0.15993	1	Over	O60218
GO:0009988	cell-cell recognition	P	0.380148	0.15993	1	Over	Q9NNX6
GO:0010755	regulation of plasminogen activation	P	0.380148	0.15993	1	Over	P04083
GO:0032804	negative regulation of low-density lipoprotein particle receptor catabolic process	P	0.380148	0.15993	1	Over	P04083
GO:0044147	negative regulation of development of symbiont involved in interaction with host	P	0.380148	0.15993	1	Over	P04083
GO:0046883	regulation of hormone secretion	P	0.380148	0.15993	1	Over	P04083
GO:0071621	granulocyte chemotaxis	P	0.380148	0.15993	1	Over	P04083
GO:1905597	positive regulation of low-density lipoprotein particle receptor binding	P	0.380148	0.15993	1	Over	P04083
GO:1905599	positive regulation of low-density lipoprotein receptor activity	P	0.380148	0.15993	1	Over	P04083
GO:0060576	intestinal epithelial cell development	P	0.380148	0.15993	1	Over	Q9NQ88
GO:1904024	negative regulation of glucose catabolic process to lactate via pyruvate	P	0.380148	0.15993	1	Over	Q9NQ88
GO:0043169	cation binding	F	0.380148	0.15993	1	Over	P16435
GO:0045542	positive regulation of cholesterol biosynthetic process	P	0.380148	0.15993	1	Over	P16435
GO:0004792	thiosulfate sulfurtransferase activity	F	0.380148	0.15993	1	Over	Q16762
GO:0019346	transsulfuration	P	0.380148	0.15993	1	Over	Q16762
GO:0070814	hydrogen sulfide biosynthetic process	P	0.380148	0.15993	1	Over	Q16762
GO:0050632	propionyl-CoA C2-trimethyltridecanoyltransferase activity	F	0.380148	0.15993	1	Over	P22307
GO:0032385	positive regulation of intracellular cholesterol transport	P	0.380148	0.15993	1	Over	P22307
GO:0043170	macromolecule metabolic process	P	0.380148	0.15993	1	Over	Q13753
GO:0042866	pyruvate biosynthetic process	P	0.380148	0.15993	1	Over	P14618
GO:0033591	response to L-ascorbic acid	P	0.380148	0.15993	1	Over	P09211
GO:0071638	negative regulation of monocyte chemotactic protein-1 production	P	0.380148	0.15993	1	Over	P09211
GO:0043139	5'-3' DNA helicase activity	F	0.380148	0.15993	1	Over	Q9Y265
GO:0031642	negative regulation of myelination	P	0.380148	0.15993	1	Over	P25942
GO:1903037	regulation of leukocyte cell-cell adhesion	P	0.380148	0.15993	1	Over	P25942
GO:0002862	negative regulation of inflammatory response to antigenic stimulus	P	0.380148	0.15993	1	Over	P07203
GO:0051450	myoblast proliferation	P	0.380148	0.15993	1	Over	P07203
GO:0036313	phosphatidylinositol 3-kinase catalytic subunit binding	F	0.380148	0.15993	1	Over	Q5T0W9
GO:1902480	protein localization to mitotic spindle	P	0.380148	0.15993	1	Over	Q5T0W9
GO:1901798	positive regulation of signal transduction by p53 class mediator	P	0.380148	0.15993	1	Over	O94992
GO:2001136	negative regulation of endocytic recycling	P	0.380148	0.15993	1	Over	Q8WUY3
GO:0050849	negative regulation of calcium-mediated signaling	P	0.380148	0.15993	1	Over	Q14643
GO:0021764	amygdala development	P	0.380148	0.15993	1	Over	P21359
GO:0048715	negative regulation of oligodendrocyte differentiation	P	0.380148	0.15993	1	Over	P21359
GO:0048853	forebrain morphogenesis	P	0.380148	0.15993	1	Over	P21359
GO:0032591	dendritic spine membrane	C	0.380148	0.15993	1	Over	P53708
GO:0034201	response to oleic acid	P	0.380148	0.15993	1	Over	Q92934
GO:0046031	ADP metabolic process	P	0.380148	0.15993	1	Over	Q92934
GO:0009651	response to salt stress	P	0.380148	0.15993	1	Over	P07101
GO:0051412	response to corticosterone	P	0.380148	0.15993	1	Over	P07101
GO:0008395	steroid hydroxylase activity	F	0.380148	0.15993	1	Over	Q16647
GO:0010565	regulation of cellular ketone metabolic process	P	0.380148	0.15993	1	Over	Q16647
GO:0035360	positive regulation of peroxisome proliferator activated receptor signaling pathway	P	0.380148	0.15993	1	Over	Q16647
GO:1905721	mitotic spindle astral microtubule end	C	0.380148	0.15993	1	Over	Q15555
GO:0052658	inositol-1,4,5-trisphosphate 5-phosphatase activity	F	0.380148	0.15993	1	Over	Q14642
GO:0009595	detection of biotic stimulus	P	0.380148	0.15993	1	Over	Q9NZR1
GO:0042692	muscle cell differentiation	P	0.380148	0.15993	1	Over	Q96PU8
GO:0051151	negative regulation of smooth muscle cell differentiation	P	0.380148	0.15993	1	Over	Q93062
GO:0007158	neuron cell-cell adhesion	P	0.380148	0.15993	1	Over	P13591
GO:0099569	presynaptic cytoskeleton	C	0.380148	0.15993	1	Over	Q16181
GO:0008823	cupric reductase activity	F	0.380148	0.15993	1	Over	Q687X5
GO:0052851	ferric-chelate reductase (NADPH) activity	F	0.380148	0.15993	1	Over	Q687X5
GO:0098706	iron ion import across cell outer membrane	P	0.380148	0.15993	1	Over	Q687X5
GO:0007296	vitellogenesis	P	0.380148	0.15993	1	Over	Q9ULJ6
GO:0007200	phospholipase C-activating G protein-coupled receptor signaling pathway	P	0.380148	0.15993	1	Over	Q15391
GO:1904141	positive regulation of microglial cell migration	P	0.380148	0.15993	1	Over	Q15391
GO:0032754	positive regulation of interleukin-5 production	P	0.380148	0.15993	1	Over	Q08499
GO:0005267	potassium channel activity	F	0.380148	0.15993	1	Over	P10644
GO:0046007	negative regulation of activated T cell proliferation	P	0.380148	0.15993	1	Over	P10644
GO:0071936	coreceptor activity involved in Wnt signaling pathway	F	0.380148	0.15993	1	Over	P14543
GO:0030327	prenylated protein catabolic process	P	0.380148	0.15993	1	Over	Q8NBM8
GO:0035658	Mon1-Ccz1 complex	C	0.380148	0.15993	1	Over	P86790
GO:0086048	membrane depolarization during bundle of His cell action potential	P	0.380148	0.15993	1	Over	Q01118
GO:1903305	regulation of regulated secretory pathway	P	0.380148	0.15993	1	Over	Q8TDZ2
GO:0019752	carboxylic acid metabolic process	P	0.380148	0.15993	1	Over	Q96S86
GO:0030204	chondroitin sulfate metabolic process	P	0.380148	0.15993	1	Over	Q96S86
GO:0043237	laminin-1 binding	F	0.380148	0.15993	1	Over	Q14118
GO:0060445	branching involved in salivary gland morphogenesis	P	0.380148	0.15993	1	Over	Q14118
GO:0051917	regulation of fibrinolysis	P	0.380148	0.15993	1	Over	P27487
GO:0071850	mitotic cell cycle arrest	P	0.380148	0.15993	1	Over	P27487
GO:0019935	cyclic-nucleotide-mediated signaling	P	0.380148	0.15993	1	Over	Q02108
GO:0035810	positive regulation of urine volume	P	0.380148	0.15993	1	Over	Q02108
GO:0042711	maternal behavior	P	0.380148	0.15993	1	Over	P09172
GO:0030274	LIM domain binding	F	0.380148	0.15993	1	Over	Q9Y490
GO:0051494	negative regulation of cytoskeleton organization	P	0.380148	0.15993	1	Over	Q9Y490
GO:0022602	ovulation cycle process	P	0.380148	0.15993	1	Over	P04150
GO:0045726	positive regulation of integrin biosynthetic process	P	0.380148	0.15993	1	Over	P04150
GO:1905330	regulation of morphogenesis of an epithelium	P	0.380148	0.15993	1	Over	P04150
GO:0002521	leukocyte differentiation	P	0.380148	0.15993	1	Over	P10301
GO:0038001	paracrine signaling	P	0.380148	0.15993	1	Over	P28906
GO:1900038	negative regulation of cellular response to hypoxia	P	0.380148	0.15993	1	Over	P28906
GO:0008048	calcium sensitive guanylate cyclase activator activity	F	0.380148	0.15993	1	Over	P61601
GO:0099626	voltage-gated calcium channel activity involved in regulation of presynaptic cytosolic calcium levels	F	0.380148	0.15993	1	Over	P61601
GO:0019284	L-methionine salvage from S-adenosylmethionine	P	0.380148	0.15993	1	Over	Q9BV20
GO:0010650	positive regulation of cell communication by electrical coupling	P	0.380148	0.15993	1	Over	Q01484
GO:0036309	protein localization to M-band	P	0.380148	0.15993	1	Over	Q01484
GO:0036371	protein localization to T-tubule	P	0.380148	0.15993	1	Over	Q01484
GO:1900827	positive regulation of membrane depolarization during cardiac muscle cell action potential	P	0.380148	0.15993	1	Over	Q01484
GO:1901021	positive regulation of calcium ion transmembrane transporter activity	P	0.380148	0.15993	1	Over	Q01484
GO:0045936	negative regulation of phosphate metabolic process	P	0.380148	0.15993	1	Over	O60504
GO:0034763	negative regulation of transmembrane transport	P	0.380148	0.15993	1	Over	Q4L180
GO:1901588	dendritic microtubule	C	0.380148	0.15993	1	Over	P46821
GO:0017085	response to insecticide	P	0.380148	0.15993	1	Over	P46821
GO:0030517	negative regulation of axon extension	P	0.380148	0.15993	1	Over	P11137
GO:0051012	microtubule sliding	P	0.380148	0.15993	1	Over	P11137
GO:1904428	negative regulation of tubulin deacetylation	P	0.380148	0.15993	1	Over	P11137
GO:0070563	negative regulation of vitamin D receptor signaling pathway	P	0.380148	0.15993	1	Over	Q63ZY3
GO:0072073	kidney epithelium development	P	0.380148	0.15993	1	Over	Q63ZY3
GO:0090521	glomerular visceral epithelial cell migration	P	0.380148	0.15993	1	Over	Q63ZY3
GO:1902554	serine/threonine protein kinase complex	C	0.380148	0.15993	1	Over	Q9H9S4
GO:0034686	integrin alphav-beta8 complex	C	0.380148	0.15993	1	Over	P05556
GO:0034687	integrin alphaL-beta2 complex	C	0.380148	0.15993	1	Over	P05556
GO:0001708	cell fate specification	P	0.380148	0.15993	1	Over	P05556
GO:0015711	organic anion transport	P	0.380148	0.15993	1	Over	Q15404
GO:0030046	parallel actin filament bundle assembly	P	0.380148	0.15993	1	Over	Q9BQI0
GO:0097094	craniofacial suture morphogenesis	P	0.380148	0.15993	1	Over	Q9ULC3
GO:0016101	diterpenoid metabolic process	P	0.380148	0.15993	1	Over	O75828
GO:0072719	cellular response to cisplatin	P	0.380148	0.15993	1	Over	Q15847
GO:2001023	regulation of response to drug	P	0.380148	0.15993	1	Over	Q15847
GO:0097084	vascular smooth muscle cell development	P	0.380148	0.15993	1	Over	Q16585
GO:0097186	amelogenesis	P	0.380148	0.15993	1	Over	Q13683
GO:0005861	troponin complex	C	0.380148	0.15993	1	Over	P60660
GO:0004692	cGMP-dependent protein kinase activity	F	0.380148	0.15993	1	Over	Q13976
GO:0005606	laminin-1 complex	C	0.380148	0.15993	1	Over	P55268
GO:0044309	neuron spine	C	0.380148	0.15993	1	Over	Q13425
GO:0070776	MOZ/MORF histone acetyltransferase complex	C	0.380148	0.15993	1	Over	Q9H7Z6
GO:0060134	prepulse inhibition	P	0.380148	0.15993	1	Over	P05413
GO:0042416	dopamine biosynthetic process	P	0.380148	0.15993	1	Over	O76070
GO:1903285	positive regulation of hydrogen peroxide catabolic process	P	0.380148	0.15993	1	Over	O76070
GO:0090129	positive regulation of synapse maturation	P	0.380148	0.15993	1	Over	Q13555
GO:1901725	regulation of histone deacetylase activity	P	0.380148	0.15993	1	Over	Q13555
GO:1902108	regulation of mitochondrial membrane permeability involved in apoptotic process	P	0.380148	0.15993	1	Over	Q13555
GO:0071670	smooth muscle cell chemotaxis	P	0.380148	0.15993	1	Over	Q9NVD7
GO:1905150	regulation of voltage-gated sodium channel activity	P	0.380148	0.15993	1	Over	Q14BN4
GO:0030857	negative regulation of epithelial cell differentiation	P	0.380148	0.15993	1	Over	Q03135
GO:0051001	negative regulation of nitric-oxide synthase activity	P	0.380148	0.15993	1	Over	Q03135
GO:0060347	heart trabecula formation	P	0.380148	0.15993	1	Over	Q03135
GO:2001288	positive regulation of caveolin-mediated endocytosis	P	0.380148	0.15993	1	Over	Q03135
GO:0004082	bisphosphoglycerate mutase activity	F	0.380148	0.15993	1	Over	P15259
GO:1902093	positive regulation of flagellated sperm motility	P	0.380148	0.15993	1	Over	P15259
GO:0009331	glycerol-3-phosphate dehydrogenase complex	C	0.380148	0.15993	1	Over	P21695
GO:0006127	glycerophosphate shuttle	P	0.380148	0.15993	1	Over	P21695
GO:0090038	negative regulation of protein kinase C signaling	P	0.380148	0.15993	1	Over	P21695
GO:0009268	response to pH	P	0.380148	0.15993	1	Over	P00918
GO:0015670	carbon dioxide transport	P	0.380148	0.15993	1	Over	P00918
GO:0032792	negative regulation of CREB transcription factor activity	P	0.380148	0.15993	1	Over	Q7KZI7
GO:0051654	establishment of mitochondrion localization	P	0.380148	0.15993	1	Over	Q7KZI7
GO:1904515	positive regulation of TORC2 signaling	P	0.380148	0.15993	1	Over	Q7KZI7
GO:1904526	regulation of microtubule binding	P	0.380148	0.15993	1	Over	Q7KZI7
GO:2000807	regulation of synaptic vesicle clustering	P	0.380148	0.15993	1	Over	Q7KZI7
GO:0046314	phosphocreatine biosynthetic process	P	0.380148	0.15993	1	Over	P12277
GO:0030478	actin cap	C	0.380148	0.15993	1	Over	Q05682
GO:0005355	glucose transmembrane transporter activity	F	0.380148	0.15993	1	Over	P02775
GO:0051873	killing by host of symbiont cells	P	0.380148	0.15993	1	Over	P02775
GO:0005614	interstitial matrix	C	0.380148	0.15993	1	Over	Q7Z7G0
GO:0032036	myosin heavy chain binding	F	0.380148	0.15993	1	Over	P24844
GO:0071420	cellular response to histamine	P	0.380148	0.15993	1	Over	Q16853
GO:1903920	positive regulation of actin filament severing	P	0.380148	0.15993	1	Over	P21291
GO:0035860	glial cell-derived neurotrophic factor receptor signaling pathway	P	0.380148	0.15993	1	Over	O60609
GO:0032027	myosin light chain binding	F	0.380148	0.15993	1	Over	P35749
GO:0055015	ventricular cardiac muscle cell development	P	0.380148	0.15993	1	Over	P35749
GO:0050153	omega-hydroxydecanoate dehydrogenase activity	F	0.380148	0.15993	1	Over	P00325
GO:0085029	extracellular matrix assembly	P	0.380148	0.15993	1	Over	P60201
GO:0005518	collagen binding	F	0.380148	0.162136	6	Over	Q96JB6,P09668,P09486,Q7Z5L7,P14543,Q7Z7G0
GO:0005912	adherens junction	C	0.380148	0.162136	6	Over	Q9H9A6,P52943,Q9BQJ4,Q0ZGT2,P11532,O15061
GO:0050852	T cell receptor signaling pathway	P	0.382718	0.163054	3	Under	Q8NB90,Q08499,P01909
GO:0044212	transcription regulatory region DNA binding	F	0.382718	0.164345	4	Over	P80723,P32121,Q9H7Z6,O76070
GO:0001533	cornified envelope	C	0.382718	0.164345	4	Over	Q04695,P13647,P04083,Q86W92
GO:0001891	phagocytic cup	C	0.382718	0.164345	4	Over	P04083,Q12979,A1A4S6,Q9BQI0
GO:0035774	positive regulation of insulin secretion involved in cellular response to glucose stimulus	P	0.382718	0.164466	3	Over	P32121,Q92934,P61601
GO:0070925	organelle assembly	P	0.382718	0.164466	3	Over	Q8N1V2,Q6IA86,P52943
GO:0031667	response to nutrient levels	P	0.382718	0.164466	3	Over	Q9NXA8,P07101,Q13976
GO:0045935	positive regulation of nucleobase-containing compound metabolic process	P	0.382718	0.164466	3	Over	Q9NXA8,P16435,Q9UKK3
GO:0045859	regulation of protein kinase activity	P	0.382718	0.164466	3	Over	O14745,Q0ZGT2,P08294
GO:0032508	DNA duplex unwinding	P	0.382718	0.164466	3	Over	P04083,Q9Y265,P33992
GO:0030669	clathrin-coated endocytic vesicle membrane	C	0.382718	0.164466	3	Over	Q92765,Q6FHJ7,P01909
GO:0045576	mast cell activation	P	0.382718	0.164524	2	Over	P06702,P04271
GO:0071284	cellular response to lead ion	P	0.382718	0.164524	2	Over	Q5VT79,P08133
GO:0051220	cytoplasmic sequestering of protein	P	0.382718	0.164524	2	Over	P31947,P21333
GO:0086013	membrane repolarization during cardiac muscle cell action potential	P	0.382718	0.164524	2	Over	P31947,P61601
GO:0032395	MHC class II receptor activity	F	0.382718	0.164524	2	Over	Q04695,P01909
GO:0046426	negative regulation of receptor signaling pathway via JAK-STAT	P	0.382718	0.164524	2	Over	P15311,Q03135
GO:0050678	regulation of epithelial cell proliferation	P	0.382718	0.164524	2	Over	P09758,P04150
GO:0051781	positive regulation of cell division	P	0.382718	0.164524	2	Over	P16989,P02775
GO:0003950	NAD+ ADP-ribosyltransferase activity	F	0.382718	0.164524	2	Over	Q9NXA8,Q9UKK3
GO:0008045	motor neuron axon guidance	P	0.382718	0.164524	2	Over	Q13740,Q13753
GO:0097225	sperm midpiece	C	0.382718	0.164524	2	Over	O14745,Q13976
GO:0006750	glutathione biosynthetic process	P	0.382718	0.164524	2	Over	Q8N490,P36269
GO:0043200	response to amino acid	P	0.382718	0.164524	2	Over	P09211,Q92934
GO:0071392	cellular response to estradiol stimulus	P	0.382718	0.164524	2	Over	Q9Y265,Q9H7Z6
GO:0060047	heart contraction	P	0.382718	0.164524	2	Over	P07203,P62736
GO:0042325	regulation of phosphorylation	P	0.382718	0.164524	2	Over	P42229,Q96A00
GO:0043900	regulation of multi-organism process	P	0.382718	0.164524	2	Over	P42229,Q9NZR1
GO:0031994	insulin-like growth factor I binding	F	0.382718	0.164524	2	Over	P53708,P08648
GO:0032102	negative regulation of response to external stimulus	P	0.382718	0.164524	2	Over	Q9NZR1,Q9HBL0
GO:0051054	positive regulation of DNA metabolic process	P	0.382718	0.164524	2	Over	O14974,Q01484
GO:0031683	G-protein beta/gamma-subunit complex binding	F	0.382718	0.164524	2	Over	P63096,P19086
GO:0071257	cellular response to electrical stimulus	P	0.382718	0.164524	2	Over	P63096,P61601
GO:1904778	positive regulation of protein localization to cell cortex	P	0.382718	0.164524	2	Over	P63096,P19086
GO:0006930	substrate-dependent cell migration, cell extension	P	0.382718	0.164524	2	Over	A1A4S6,P35749
GO:0051835	positive regulation of synapse structural plasticity	P	0.382718	0.164524	2	Over	Q13555,Q15746
GO:0006068	ethanol catabolic process	P	0.382718	0.164524	2	Over	P30837,P00325
GO:0031397	negative regulation of protein ubiquitination	P	0.382718	0.168225	6	Over	P08631,P32121,P06241,O94875,Q03135,P51636
GO:0061024	membrane organization	P	0.382718	0.168299	11	Over	P32121,P28288,P61020,P14543,Q8IVI9,O14974,Q9BZL4,Q9Y490,O60237,Q96BS2,P05413
GO:0098978	glutamatergic synapse	C	0.391071	0.168393	16	Over	P08631,Q12979,P06241,P10644,Q14118,Q9UDY4,Q02108,A1A4S6,P10301,P61601,P05556,P62736,Q92777,P21333,P17600,P35749
GO:0051128	regulation of cellular component organization	P	0.391071	0.172063	8	Over	Q9NRD9,Q9UKK3,P21359,Q86VS8,P18206,Q13201,Q13425,O15061
GO:0006974	cellular response to DNA damage stimulus	P	0.391077	0.177812	2	Under	P08631,P10412
GO:1900740	positive regulation of protein insertion into mitochondrial membrane involved in apoptotic signaling pathway	P	0.399381	0.178646	3	Over	P31947,P08311,Q92934
GO:0043027	cysteine-type endopeptidase inhibitor activity involved in apoptotic process	F	0.412501	0.178646	3	Over	P32121,Q13976,O76070
GO:0034383	low-density lipoprotein particle clearance	P	0.412633	0.178646	3	Over	P61916,Q9H4M9,Q9NZN4
GO:0019079	viral genome replication	P	0.412633	0.178646	3	Over	Q9NNX6,Q9BVQ7,Q8NB90
GO:0002009	morphogenesis of an epithelium	P	0.412633	0.178646	3	Over	Q7Z5L7,P14543,P00918
GO:0071949	FAD binding	F	0.412633	0.178646	3	Over	Q9Y2Z9,Q687X5,Q8TDZ2
GO:0032391	photoreceptor connecting cilium	C	0.412633	0.178646	3	Over	Q99719,Q16181,P63096
GO:0098696	regulation of neurotransmitter receptor localization to postsynaptic specialization membrane	P	0.412633	0.178646	3	Over	Q14118,P10301,Q9NYN1
GO:0030133	transport vesicle	C	0.412633	0.181231	6	Over	P08631,P06241,Q9H8W4,Q03135,P51636,Q8TDH9
GO:0045335	phagocytic vesicle	C	0.412633	0.183007	1	Under	O00159
GO:0050853	B cell receptor signaling pathway	P	0.415296	0.183631	1	Under	A0A0J9YXX1
GO:0098869	cellular oxidant detoxification	P	0.415296	0.183831	5	Over	P10620,Q9NRD9,P09211,P07203,Q9Y696
GO:1903779	regulation of cardiac conduction	P	0.415296	0.183831	5	Over	Q14643,Q02108,Q9H4M9,Q13976,Q9NZN4
GO:0030667	secretory granule membrane	C	0.415296	0.184636	1	Under	Q9NNX6
GO:0031424	keratinization	P	0.415296	0.185151	2	Over	P31947,P00488
GO:1901016	regulation of potassium ion transmembrane transporter activity	P	0.415296	0.185151	2	Over	P31947,Q13642
GO:0042608	T cell receptor binding	F	0.415296	0.185151	2	Over	P08631,P06241
GO:0006882	cellular zinc ion homeostasis	P	0.415296	0.185151	2	Over	P08631,P06241
GO:0006040	amino sugar metabolic process	P	0.415296	0.185151	2	Over	P06865,P16435
GO:0040014	regulation of multicellular organism growth	P	0.415296	0.185151	2	Over	O95470,P42229
GO:0060325	face morphogenesis	P	0.415296	0.185151	2	Over	O95470,P10301
GO:0010332	response to gamma radiation	P	0.415296	0.185151	2	Over	Q9NQ88,P07203
GO:0097202	activation of cysteine-type endopeptidase activity	P	0.415296	0.185151	2	Over	Q96F07,Q92934
GO:0030595	leukocyte chemotaxis	P	0.415296	0.185151	2	Over	P31949,Q15391
GO:0030021	extracellular matrix structural constituent conferring compression resistance	F	0.415296	0.185151	2	Over	Q7Z5L7,Q96S86
GO:1901799	negative regulation of proteasomal protein catabolic process	P	0.415296	0.185151	2	Over	Q9H492,A1A4S6
GO:0016442	RISC complex	C	0.415296	0.185151	2	Over	Q15942,Q93052
GO:0086070	SA node cell to atrial cardiac muscle cell communication	P	0.415296	0.185151	2	Over	O14974,O60237
GO:0097381	photoreceptor disc membrane	C	0.415296	0.185151	2	Over	P63096,P19086
GO:0032590	dendrite membrane	C	0.415296	0.185151	2	Over	P61601,O43556
GO:1901741	positive regulation of myoblast fusion	P	0.415296	0.185151	2	Over	Q9H4M9,Q9NZN4
GO:1903358	regulation of Golgi organization	P	0.415296	0.185151	2	Over	Q9H4M9,Q9NZN4
GO:0061001	regulation of dendritic spine morphogenesis	P	0.415296	0.185151	2	Over	Q14847,O75112
GO:0003254	regulation of membrane depolarization	P	0.415296	0.185151	2	Over	Q13555,Q13642
GO:0048738	cardiac muscle tissue development	P	0.415296	0.185151	2	Over	Q8WX93,P30837
GO:0007423	sensory organ development	P	0.415296	0.185151	2	Over	Q53GG5,O14558
GO:0006069	ethanol oxidation	P	0.415296	0.185151	2	Over	P30837,P00325
GO:0043130	ubiquitin binding	F	0.415296	0.187757	1	Under	Q9UDY4
GO:0050776	regulation of immune response	P	0.415296	0.188069	5	Over	P78310,Q13740,P25942,P28906,P13224
GO:0010977	negative regulation of neuron projection development	P	0.415296	0.188069	5	Over	O14531,P13224,Q63ZY3,Q9HBL0,P17661
GO:0045171	intercellular bridge	C	0.415296	0.188069	5	Over	Q8TDZ2,P28906,Q9H4M9,Q13976,Q9NZN4
GO:0005886	plasma membrane	C	0.415296	0.189722	61	Over	P06702,P05109,Q8WXI7,P31947,P00488,P29508,O14975,P80723,P48594,P10620,Q8IZV5,Q96FQ6,P10253,O60218,P30740,P40121,P07339,P31949,P09211,Q6P1M3,Q9HBI0,Q9H492,P21359,Q86UT6,O14531,Q14642,Q8IVI9,Q9UDY4,P48059,P08133,P40123,P10301,Q4L180,P46821,Q9NYN1,Q9BQJ4,Q9ULC3,Q9Y6F6,A5A3E0,Q9BR39,O75953,Q9UGT4,Q13976,Q14847,Q92777,Q96Q06,P21333,O76070,Q9NVD7,Q8WX93,P21695,Q7Z4I7,Q05682,P17600,P04271,Q16853,Q13642,…
GO:0030154	cell differentiation	P	0.415296	0.191994	4	Under	Q8N1V2,Q16181,Q13201,Q13642
GO:0001784	phosphotyrosine residue binding	F	0.415296	0.192786	5	Over	P08631,P06241,Q8IVI9,Q9UPQ0,P51911
GO:0051704	multi-organism process	P	0.415296	0.192786	5	Over	Q8IZV5,Q9NXA8,Q13740,Q7Z5L7,P48681
GO:0031334	positive regulation of protein complex assembly	P	0.415296	0.192786	5	Over	Q9BVQ7,Q8NB90,Q15942,O95425,Q93052
GO:0005759	mitochondrial matrix	C	0.415296	0.193042	11	Under	Q9NXA8,P22570,O60218,Q8N490,Q16762,Q96EY8,P07203,P04150,P00918,P30837,P07451
GO:0010212	response to ionizing radiation	P	0.415296	0.193144	3	Over	Q04695,Q9H7Z6,Q7KZI7
GO:0043229	intracellular organelle	C	0.415296	0.193144	3	Over	Q16348,P25942,Q15391
GO:0021549	cerebellum development	P	0.415296	0.193144	3	Over	Q01118,Q9BQI0,P12277
GO:0007098	centrosome cycle	P	0.415296	0.193144	3	Over	O14974,Q9BZL4,O60237
GO:0045725	positive regulation of glycogen biosynthetic process	P	0.415296	0.193144	3	Over	O60504,O94875,Q9BX66
GO:0005789	endoplasmic reticulum membrane	C	0.415296	0.194726	18	Under	Q96SQ9,O75911,P10620,Q8IZV5,P28288,Q13393,P16435,Q9BVQ7,Q16647,Q8WWP7,O75787,Q86UL3,P63096,Q01740,P31513,Q9Y6F6,P19086,Q03135
GO:0005768	endosome	C	0.415296	0.19495	6	Under	P32121,P15311,Q9UBR2,Q8IVI9,Q63ZY3,P51636
GO:0031234	extrinsic component of cytoplasmic side of plasma membrane	C	0.415296	0.195077	7	Over	P29034,P08631,P06241,P61601,Q96AC1,Q03135,P51636
GO:0007165	signal transduction	P	0.415296	0.196628	22	Over	Q5VT79,P78310,Q13751,Q15651,P22307,O14531,Q96S86,P27487,Q9BZL4,P22105,P50895,P40123,P28906,Q16363,P08183,Q9UGT4,P55268,P05413,Q8WX93,Q6UWY5,O15061,P32004
GO:0070373	negative regulation of ERK1 and ERK2 cascade	P	0.415296	0.197961	5	Over	P08631,P32121,P15311,O14745,P09211
GO:0046718	viral entry into host cell	P	0.415296	0.197961	5	Over	P78310,P22897,Q9NNX6,P13591,Q14118
GO:0030155	regulation of cell adhesion	P	0.415296	0.197961	5	Over	O14974,Q9BZL4,Q16363,O60237,P02775
GO:0045595	regulation of cell differentiation	P	0.415296	0.198185	7	Over	P05109,Q9NXA8,P35613,P25942,P08514,Q9UMS6,Q53GG5
GO:0002020	protease binding	F	0.415296	0.198185	7	Over	P29508,P48594,P30740,P04083,P20810,P27487,Q0ZGT2
GO:0019900	kinase binding	F	0.415296	0.201611	7	Over	Q15942,Q08499,Q14315,Q9H9S4,Q9HBL0,Q13425,P21333
GO:0034605	cellular response to heat	P	0.415296	0.203573	5	Over	P31947,P08631,Q9BVQ7,Q8NB90,P21359
GO:0048513	animal organ development	P	0.415296	0.204115	15	Over	O75508,Q8N1V2,Q9NXA8,P28288,Q16762,Q7Z5L7,Q14643,Q15391,Q8N6G6,Q9HBL0,O75953,P08648,Q6UWY5,O15061,P07451
GO:0032879	regulation of localization	P	0.415296	0.205345	7	Over	O75508,Q13740,O95425,Q15404,Q13683,O75953,Q8WX93
GO:0044451	nucleoplasm part	C	0.415296	0.206116	2	Over	Q8N1V2,Q9NVV4
GO:0031528	microvillus membrane	C	0.415296	0.206116	2	Over	P15311,O14745
GO:0071437	invadopodium	C	0.415296	0.206116	2	Over	P15311,O95425
GO:0051223	regulation of protein transport	P	0.415296	0.206116	2	Over	Q9NXA8,P14543
GO:0032780	negative regulation of ATPase activity	P	0.415296	0.206116	2	Over	Q9UII2,P51911
GO:0010642	negative regulation of platelet-derived growth factor receptor signaling pathway	P	0.415296	0.206116	2	Over	O14745,O76070
GO:0035800	deubiquitinase activator activity	F	0.415296	0.206116	2	Over	Q9BVQ7,Q8NB90
GO:0072389	flavin adenine dinucleotide catabolic process	P	0.415296	0.206116	2	Over	Q9BVQ7,Q8NB90
GO:1903843	cellular response to arsenite ion	P	0.415296	0.206116	2	Over	Q9BVQ7,Q8NB90
GO:0032469	endoplasmic reticulum calcium ion homeostasis	P	0.415296	0.206116	2	Over	Q14643,Q13555
GO:0060170	ciliary membrane	C	0.415296	0.206116	2	Over	Q99719,Q16181
GO:0034452	dynactin binding	F	0.415296	0.206116	2	Over	Q86VS8,P11137
GO:0050768	negative regulation of neurogenesis	P	0.415296	0.206116	2	Over	Q86VS8,P22105
GO:2000637	positive regulation of gene silencing by miRNA	P	0.415296	0.206116	2	Over	Q15942,Q93052
GO:0071417	cellular response to organonitrogen compound	P	0.415296	0.206116	2	Over	Q15391,P62736
GO:1903530	regulation of secretion by cell	P	0.415296	0.206116	2	Over	P10644,Q9NYN1
GO:0086019	cell-cell signaling involved in cardiac conduction	P	0.415296	0.206116	2	Over	O14974,O60237
GO:0009404	toxin metabolic process	P	0.415296	0.206116	2	Over	Q01740,P31513
GO:0001881	receptor recycling	P	0.415296	0.206116	2	Over	Q9H4M9,Q9NZN4
GO:0010821	regulation of mitochondrion organization	P	0.415296	0.206116	2	Over	Q92765,Q6FHJ7
GO:0060054	positive regulation of epithelial cell proliferation involved in wound healing	P	0.415296	0.206116	2	Over	Q92765,Q6FHJ7
GO:0045663	positive regulation of myoblast differentiation	P	0.415296	0.206116	2	Over	Q13418,P21291
GO:0006807	nitrogen compound metabolic process	P	0.415296	0.206116	2	Over	P00918,P07451
GO:0048786	presynaptic active zone	C	0.415296	0.206116	2	Over	Q7KZI7,P17600
GO:0005741	mitochondrial outer membrane	C	0.415296	0.20654	9	Over	P10620,Q9NQ88,Q8WWV3,Q99719,Q92934,Q86UT6,Q16181,Q9P291,P08183
GO:0023052	signaling	P	0.415296	0.207355	1	Over	O75508
GO:0008401	retinoic acid 4-hydroxylase activity	F	0.415296	0.207355	1	Over	Q96SQ9
GO:0016836	hydro-lyase activity	F	0.415296	0.207355	1	Over	Q96SQ9
GO:0046456	icosanoid biosynthetic process	P	0.415296	0.207355	1	Over	Q96SQ9
GO:0070828	heterochromatin organization	P	0.415296	0.207355	1	Over	Q96JB6
GO:0060294	cilium movement involved in cell motility	P	0.415296	0.207355	1	Over	Q5TD94
GO:0003810	protein-glutamine gamma-glutamyltransferase activity	F	0.415296	0.207355	1	Over	P00488
GO:0030061	mitochondrial crista	C	0.415296	0.207355	1	Over	P08631
GO:0043208	glycosphingolipid binding	F	0.415296	0.207355	1	Over	P08631
GO:0002553	histamine secretion by mast cell	P	0.415296	0.207355	1	Over	P08631
GO:0002902	regulation of B cell apoptotic process	P	0.415296	0.207355	1	Over	P08631
GO:0060369	positive regulation of Fc receptor mediated stimulatory signaling pathway	P	0.415296	0.207355	1	Over	P08631
GO:0097028	dendritic cell differentiation	P	0.415296	0.207355	1	Over	P08631
GO:0070251	pristanate-CoA ligase activity	F	0.415296	0.207355	1	Over	O14975
GO:0102391	decanoate-CoA ligase activity	F	0.415296	0.207355	1	Over	O14975
GO:0071072	negative regulation of phospholipid biosynthetic process	P	0.415296	0.207355	1	Over	O14975
GO:1901570	fatty acid derivative biosynthetic process	P	0.415296	0.207355	1	Over	O14975
GO:0060539	diaphragm development	P	0.415296	0.207355	1	Over	P80723
GO:0032226	positive regulation of synaptic transmission, dopaminergic	P	0.415296	0.207355	1	Over	P32121
GO:0034392	negative regulation of smooth muscle cell apoptotic process	P	0.415296	0.207355	1	Over	P32121
GO:1904768	all-trans-retinol binding	F	0.415296	0.207355	1	Over	P29373
GO:0048385	regulation of retinoic acid receptor signaling pathway	P	0.415296	0.207355	1	Over	P29373
GO:0050220	prostaglandin-E synthase activity	F	0.415296	0.207355	1	Over	P10620
GO:0048703	embryonic viscerocranium morphogenesis	P	0.415296	0.207355	1	Over	Q8IZV5
GO:0060706	cell differentiation involved in embryonic placenta development	P	0.415296	0.207355	1	Over	Q04695
GO:0097449	astrocyte projection	C	0.415296	0.207355	1	Over	P15311
GO:0001951	intestinal D-glucose absorption	P	0.415296	0.207355	1	Over	P15311
GO:0014010	Schwann cell proliferation	P	0.415296	0.207355	1	Over	P15311
GO:1902896	terminal web assembly	P	0.415296	0.207355	1	Over	P15311
GO:0071204	histone pre-mRNA 3'end processing complex	C	0.415296	0.207355	1	Over	P16989
GO:0048599	oocyte development	P	0.415296	0.207355	1	Over	P16989
GO:1902219	negative regulation of intrinsic apoptotic signaling pathway in response to osmotic stress	P	0.415296	0.207355	1	Over	P16989
GO:0042326	negative regulation of phosphorylation	P	0.415296	0.207355	1	Over	Q9NXA8
GO:0070633	transepithelial transport	P	0.415296	0.207355	1	Over	P78310
GO:0046914	transition metal ion binding	F	0.415296	0.207355	1	Over	Q96FQ6
GO:0017177	glucosidase II complex	C	0.415296	0.207355	1	Over	P10253
GO:1990961	xenobiotic detoxification by transmembrane export across the plasma membrane	P	0.415296	0.207355	1	Over	Q16348
GO:0004656	procollagen-proline 4-dioxygenase activity	F	0.415296	0.207355	1	Over	O15460
GO:0016702	oxidoreductase activity, acting on single donors with incorporation of molecular oxygen, incorporation of two atoms of oxygen	F	0.415296	0.207355	1	Over	O15460
GO:1904925	positive regulation of autophagy of mitochondrion in response to mitochondrial depolarization	P	0.415296	0.207355	1	Over	Q9UII2
GO:0007191	adenylate cyclase-activating dopamine receptor signaling pathway	P	0.415296	0.207355	1	Over	O14745
GO:0030643	cellular phosphate ion homeostasis	P	0.415296	0.207355	1	Over	O14745
GO:0008375	acetylglucosaminyltransferase activity	F	0.415296	0.207355	1	Over	P06865
GO:0016831	carboxy-lyase activity	F	0.415296	0.207355	1	Over	O95470
GO:0070585	protein localization to mitochondrion	P	0.415296	0.207355	1	Over	Q9Y6C9
GO:0042806	fucose binding	F	0.415296	0.207355	1	Over	Q9NNX6
GO:0003013	circulatory system process	P	0.415296	0.207355	1	Over	Q9NRD9
GO:0042446	hormone biosynthetic process	P	0.415296	0.207355	1	Over	Q9NRD9
GO:0050665	hydrogen peroxide biosynthetic process	P	0.415296	0.207355	1	Over	Q9NRD9
GO:0033031	positive regulation of neutrophil apoptotic process	P	0.415296	0.207355	1	Over	P04083
GO:0050482	arachidonic acid secretion	P	0.415296	0.207355	1	Over	P04083
GO:0003012	muscle system process	P	0.415296	0.207355	1	Over	P35613
GO:0050667	homocysteine metabolic process	P	0.415296	0.207355	1	Over	P16435
GO:1901606	alpha-amino acid catabolic process	P	0.415296	0.207355	1	Over	P16435
GO:0014891	striated muscle atrophy	P	0.415296	0.207355	1	Over	P40121
GO:0051127	positive regulation of actin nucleation	P	0.415296	0.207355	1	Over	P40121
GO:1903906	regulation of plasma membrane raft polarization	P	0.415296	0.207355	1	Over	P40121
GO:0035928	rRNA import into mitochondrion	P	0.415296	0.207355	1	Over	Q16762
GO:0002803	positive regulation of antibacterial peptide production	P	0.415296	0.207355	1	Over	P07339
GO:1990584	cardiac Troponin complex	C	0.415296	0.207355	1	Over	P27482
GO:0031014	troponin T binding	F	0.415296	0.207355	1	Over	P27482
GO:0043462	regulation of ATPase activity	P	0.415296	0.207355	1	Over	P27482
GO:0097529	myeloid leukocyte migration	P	0.415296	0.207355	1	Over	P31949
GO:0002674	negative regulation of acute inflammatory response	P	0.415296	0.207355	1	Over	P09211
GO:0140289	protein mono-ADP-ribosylation	P	0.415296	0.207355	1	Over	Q9UKK3
GO:2000675	negative regulation of type B pancreatic cell apoptotic process	P	0.415296	0.207355	1	Over	P20810
GO:0000492	box C/D snoRNP assembly	P	0.415296	0.207355	1	Over	Q9Y265
GO:0050670	regulation of lymphocyte proliferation	P	0.415296	0.207355	1	Over	P25942
GO:0033599	regulation of mammary gland epithelial cell proliferation	P	0.415296	0.207355	1	Over	P07203
GO:0004861	cyclin-dependent protein serine/threonine kinase inhibitor activity	F	0.415296	0.207355	1	Over	O94992
GO:0097322	7SK snRNA binding	F	0.415296	0.207355	1	Over	O94992
GO:0008063	Toll signaling pathway	P	0.415296	0.207355	1	Over	Q9NP74
GO:0000938	GARP complex	C	0.415296	0.207355	1	Over	Q9UID3
GO:0071763	nuclear membrane organization	P	0.415296	0.207355	1	Over	Q9BTV4
GO:0044798	nuclear transcription factor complex	C	0.415296	0.207355	1	Over	P42229
GO:0035771	interleukin-4-mediated signaling pathway	P	0.415296	0.207355	1	Over	P42229
GO:0032401	establishment of melanosome localization	P	0.415296	0.207355	1	Over	P61020
GO:0048311	mitochondrion distribution	P	0.415296	0.207355	1	Over	Q8WUY3
GO:0031088	platelet dense granule membrane	C	0.415296	0.207355	1	Over	Q14643
[truncated: 2,244 more rows]

## Sheet: KEGG
Map ID	Map Name	#Diff	P_Value	FDR	Over/Under	DiffSeqs
ko04510	Focal adhesion	28	4.35934e-10	1.21625e-07	Over	Q13751 Q13753 Q9HBI0 P53708 Q92934 Q15942 P06241 O14974 Q9BZL4 P22105 Q9Y490 Q16363 Q14315 P08514 P05556 P56199 P18206 O60237 Q13683 P55268 P08648 Q13418 P21333 Q9NVD7 Q03135 P51636 Q15746 P24844
ko04270	Vascular smooth muscle contraction	15	4.49062e-07	6.26441e-05	Over	P27482 Q14643 O14974 Q02108 Q9BZL4 Q9Y6F6 O60237 P60660 Q13976 P62736 Q15746 Q05682 Q96A00 P24844 P35749
ko05410	Hypertrophic cardiomyopathy	12	2.05602e-06	0.00019121	Over	P53708 Q14118 P08514 P05556 P56199 Q16585 Q13683 P11532 P08648 P09493 P07951 P17661
ko04512	ECM-receptor interaction	13	9.7552e-06	0.000680425	Over	Q13751 Q13753 P53708 Q14118 P22105 Q16363 P08514 P13224 P05556 P56199 Q13683 P55268 P08648
ko05412	Arrhythmogenic right ventricular cardiomyopathy	10	4.2081e-05	0.00234812	Over	P53708 Q14118 P08514 P05556 P56199 Q16585 Q13683 P11532 P08648 P17661
ko05414	Dilated cardiomyopathy	13	0.000160698	0.00747246	Over	A0A0J9YXX1 P53708 Q14118 P08514 P05556 P56199 Q16585 Q13683 P11532 P08648 P09493 P07951 P17661
ko05014	Amyotrophic lateral sclerosis	3	0.000619744	0.0247012	Under	P07203 Q92934 P03886
ko04921	Oxytocin signaling pathway	11	0.00117106	0.0408407	Over	P27482 Q14643 O14974 Q02108 Q9BZL4 P63096 O60237 P60660 Q13555 Q15746 P24844
ko04810	Regulation of actin cytoskeleton	17	0.00148446	0.0460182	Over	P15311 Q96F07 P53708 O14974 Q9BZL4 P10301 P08514 P05556 P56199 P18206 Q9Y281 O60237 Q13683 P08648 Q15746 P24844 P35749
ko04971	Gastric acid secretion	7	0.00204766	0.0520916	Over	P15311 P27482 Q14643 P63096 Q13555 P00918 Q15746
ko05171	Coronavirus disease - COVID-19	2	0.00205379	0.0520916	Under	A0A0J9YXX1 P00488
ko04740	Olfactory transduction	5	0.00335046	0.0778982	Over	P32121 P27482 P61601 Q13976 Q13555
ko04022	cGMP-PKG signaling pathway	10	0.00400403	0.0859326	Over	P27482 Q14643 Q92934 O14974 Q02108 P63096 Q9Y6F6 Q13976 Q15746 P24844
ko00980	Metabolism of xenobiotics by cytochrome P450	6	0.00579243	0.104424	Over	Q96SQ9 P10620 P09211 P0CG29 O75828 P00325
ko00982	Drug metabolism - cytochrome P450	6	0.00579243	0.104424	Over	P10620 P09211 P0CG29 Q01740 P31513 P00325
ko04611	Platelet activation	11	0.0059885	0.104424	Over	Q14643 P06241 O14974 Q02108 Q9Y490 P63096 P08514 P13224 P05556 Q13976 Q15746
ko05205	Proteoglycans in cancer	14	0.00692044	0.110435	Over	P15311 Q14643 O14974 Q9BZL4 P10301 Q01484 Q14315 P05556 O60237 P08648 P21333 Q13555 Q03135 P51636
ko05016	Huntington disease	3	0.00712481	0.110435	Under	P07203 Q14643 P03886
ko02026	Biofilm formation - Escherichia coli	2	0.00917026	0.134658	Over	P06737 P11217
ko05010	Alzheimer disease	4	0.0102296	0.141876	Under	P27482 Q14643 Q92934 P03886
ko05145	Toxoplasmosis	9	0.0111873	0.141876	Over	Q13751 Q13753 P25942 Q92934 P63096 Q16363 P05556 P55268 P01909
ko04024	cAMP signaling pathway	9	0.0111873	0.141876	Over	Q13393 P27482 Q92934 Q08499 O14974 P63096 P10301 Q13555 P24844
ko03013	RNA transport	1	0.0145146	0.171781	Under	Q96F07
ko04360	Axon guidance	9	0.0147769	0.171781	Over	P06241 P63096 P10301 P05556 Q9Y281 Q13418 Q13555 P24844 P32004
ko00830	Retinol metabolism	4	0.0162358	0.181191	Over	Q96SQ9 O75911 Q8IZV5 P00325
ko04713	Circadian entrainment	6	0.0184426	0.197904	Over	P27482 Q14643 Q02108 P63096 Q13976 Q13555
ko05022	Pathways of neurodegeneration - multiple diseases	7	0.0218753	0.224555	Under	P27482 P07203 Q14643 Q99719 Q92934 P03886 Q13555
ko03320	PPAR signaling pathway	6	0.0233408	0.224555	Over	O14975 P22307 P05413 Q13418 Q96Q06 Q9BX66
ko00480	Glutathione metabolism	6	0.0233408	0.224555	Over	P10620 P09211 P07203 Q7LG56 P0CG29 P36269
ko00350	Tyrosine metabolism	4	0.0278019	0.258558	Over	P07101 P09172 Q16853 P00325
ko04928	Parathyroid hormone synthesis, secretion and action	6	0.0290437	0.261393	Over	P32121 O14745 Q13393 Q14643 Q08499 P63096
ko04922	Glucagon signaling pathway	7	0.0367535	0.302751	Over	P06737 P14618 P27482 Q14643 P11217 Q13555 P15259
ko04261	Adrenergic signaling in cardiomyocytes	7	0.0367535	0.302751	Over	P27482 Q01118 P63096 Q13555 P09493 P07951 P12829
ko05416	Viral myocarditis	9	0.0368943	0.302751	Over	A0A0J9YXX1 P78310 P25942 P06241 Q14118 Q16585 P11532 Q03135 P01909
ko04514	Cell adhesion molecules	9	0.0395282	0.315096	Over	O75508 Q13740 P25942 P53708 P13591 P28906 P05556 P01909 P32004
ko00590	Arachidonic acid metabolism	4	0.0432547	0.335224	Over	P07203 Q16647 P36269 O75828
ko05222	Small cell lung cancer	6	0.0470802	0.349678	Over	Q13751 Q13753 Q16363 P08514 P05556 P55268
ko05169	Epstein-Barr virus infection	3	0.0478527	0.349678	Under	A0A0J9YXX1 P25942 P01909
ko04614	Renin-angiotensin system	3	0.0488797	0.349678	Over	P08311 Q07075 O75787
ko05165	Human papillomavirus infection	15	0.0513734	0.358329	Over	O14745 Q13751 Q13753 P14618 Q6P1M3 P53708 Q92934 P22105 Q16363 P08514 P05556 P56199 Q13683 P55268 P08648
ko04730	Long-term depression	5	0.0549238	0.366766	Over	Q14643 Q02108 P63096 Q13976 P19086
ko00950	Isoquinoline alkaloid biosynthesis	2	0.055212	0.366766	Over	P07101 Q16853
ko04745	Phototransduction - fly	3	0.0577235	0.374531	Over	P27482 Q14643 Q13555
ko04141	Protein processing in endoplasmic reticulum	2	0.0673887	0.427305	Under	Q92598 P02511
ko00910	Nitrogen metabolism	2	0.0709277	0.439752	Over	P00918 P07451
ko04371	Apelin signaling pathway	7	0.082992	0.492654	Over	P27482 Q14643 P63096 P10301 P62736 Q15746 P12829
ko05100	Bacterial invasion of epithelial cells	7	0.082992	0.492654	Over	A1A4S6 P05556 P18206 P08648 Q13418 Q03135 P51636
ko04080	Neuroactive ligand-receptor interaction	3	0.0883062	0.502805	Over	P08311 Q15391 P04150
ko00500	Starch and sucrose metabolism	3	0.0883062	0.502805	Over	P10253 P06737 P11217
ko05017	Spinocerebellar ataxia	1	0.0909571	0.50661	Under	Q14643
ko05133	Pertussis	5	0.0926061	0.50661	Over	P27482 P63096 P05556 Q9Y281 P08648
ko04924	Renin secretion	4	0.0944676	0.506855	Over	P27482 Q14643 Q02108 P63096
ko05204	Chemical carcinogenesis	4	0.103414	0.544385	Over	P10620 P09211 P0CG29 P00325
ko04530	Tight junction	9	0.112568	0.581602	Over	O75508 P15311 P16989 O14745 Q6P1M3 P05556 P60660 P24844 P35749
ko05135	Yersinia infection	3	0.119941	0.608428	Under	A0A0J9YXX1 P05556 P08648
ko00190	Oxidative phosphorylation	2	0.127285	0.626764	Under	Q7KZN9 P03886
ko04150	mTOR signaling pathway	1	0.12827	0.626764	Under	Q9H9S4
ko04662	B cell receptor signaling pathway	1	0.130295	0.626764	Under	A0A0J9YXX1
ko05031	Amphetamine addiction	3	0.137221	0.648893	Over	P27482 P07101 Q13555
ko05030	Cocaine addiction	2	0.144349	0.669387	Over	P07101 P63096
ko04714	Thermogenesis	4	0.146353	0.669387	Under	Q86WW8 Q7KZN9 P03886 Q13976
ko00561	Glycerolipid metabolism	3	0.150645	0.670693	Over	O60218 Q86UL3 P30837
ko05146	Amoebiasis	8	0.155133	0.670693	Over	A0A0J9YXX1 P08311 Q13751 Q13753 P61020 Q16363 P18206 P55268
ko00903	Limonene and pinene degradation	1	0.15993	0.670693	Over	P30837
ko00981	Insect hormone biosynthesis	1	0.15993	0.670693	Over	P30837
ko00960	Tropane, piperidine and pyridine alkaloid biosynthesis	1	0.15993	0.670693	Over	Q16853
ko05163	Human cytomegalovirus infection	3	0.161062	0.670693	Under	P27482 Q14643 P63096
ko05032	Morphine addiction	3	0.164466	0.674796	Over	P32121 Q08499 P63096
ko04728	Dopaminergic synapse	6	0.168225	0.680214	Over	P32121 P27482 Q14643 P07101 P63096 Q13555
ko01200	Carbon metabolism	2	0.175203	0.698311	Under	P14618 P15259
ko05164	Influenza A	2	0.177812	0.698726	Under	Q86UT6 P01909
ko04919	Thyroid hormone signaling pathway	1	0.182774	0.707632	Under	Q92934
ko00790	Folate biosynthesis	2	0.185151	0.707632	Over	O60218 P07101
ko04640	Hematopoietic cell lineage	7	0.195077	0.73021	Over	A0A0J9YXX1 P28906 P08514 P13224 P56199 P08648 P01909
ko04142	Lysosome	7	0.205345	0.73021	Over	P08311 P61916 P10253 P09668 Q9UBR2 P06865 P07339
ko02010	ABC transporters	2	0.206116	0.73021	Over	P28288 P08183
ko00604	Glycosphingolipid biosynthesis - ganglio series	1	0.207355	0.73021	Over	P06865
ko04744	Phototransduction	1	0.207355	0.73021	Over	P27482
ko00430	Taurine and hypotaurine metabolism	1	0.207355	0.73021	Over	P36269
ko04910	Insulin signaling pathway	7	0.209379	0.73021	Over	P06737 P27482 Q92934 Q14642 P10644 P11217 Q9BX66
ko05168	Herpes simplex virus 1 infection	3	0.215064	0.740776	Under	Q92934 P08648 P01909
ko05418	Fluid shear stress and atherosclerosis	7	0.233702	0.770386	Over	P10620 P27482 P09211 P0CG29 P08514 Q03135 P51636
ko04151	PI3K-Akt signaling pathway	13	0.240372	0.770386	Over	A0A0J9YXX1 Q13751 Q13753 P53708 Q92934 P22105 Q16363 P08514 P05556 P56199 Q13683 P55268 P08648
ko04621	NOD-like receptor signaling pathway	2	0.243531	0.770386	Under	Q14643 Q86UT6
ko04923	Regulation of lipolysis in adipocytes	2	0.248655	0.770386	Over	P63096 Q13976
ko00627	Aminobenzoate degradation	1	0.252109	0.770386	Over	P07311
ko00603	Glycosphingolipid biosynthesis - globo and isoglobo series	1	0.252109	0.770386	Over	P06865
ko00460	Cyanoamino acid metabolism	1	0.252109	0.770386	Over	P36269
ko00625	Chloroalkane and chloroalkene degradation	1	0.252109	0.770386	Over	P30837
ko00620	Pyruvate metabolism	3	0.253565	0.770386	Over	P07311 P14618 P30837
ko00330	Arginine and proline metabolism	3	0.253565	0.770386	Over	O15460 P30837 P12277
ko04380	Osteoclast differentiation	1	0.259506	0.770386	Under	P06241
ko04660	T cell receptor signaling pathway	1	0.259557	0.770386	Under	P06241
ko04066	HIF-1 signaling pathway	1	0.259557	0.770386	Under	Q13555
ko04610	Complement and coagulation cascades	1	0.264478	0.776171	Under	P00488
ko05020	Prion disease	7	0.26707	0.776171	Under	Q14643 Q92934 P06241 P13591 P03886 Q03135 P51636
ko05200	Pathways in cancer	15	0.275311	0.77701	Over	P10620 Q13751 Q13393 Q13753 P27482 P09211 P0CG29 P42229 Q92934 P63096 Q16363 P08514 P05556 P55268 Q13555
ko04974	Protein digestion and absorption	4	0.278645	0.77701	Over	Q99715 P27487 Q96P44 Q2UY09
ko01524	Platinum drug resistance	4	0.284251	0.77701	Over	P10620 P09211 P0CG29 Q92934
ko04970	Salivary secretion	4	0.284251	0.77701	Over	P27482 Q14643 Q02108 Q13976
ko05203	Viral carcinogenesis	3	0.285239	0.77701	Under	P14618 P42229 Q92934
ko05206	MicroRNAs in cancer	6	0.289065	0.77701	Over	P15311 Q9Y5Y6 P22105 P08183 P08648 P09493
ko04976	Bile secretion	2	0.291435	0.77701	Over	P08183 P00918
ko04122	Sulfur relay system	1	0.294343	0.77701	Over	Q16762
ko00120	Primary bile acid biosynthesis	1	0.294343	0.77701	Over	P22307
ko04725	Cholinergic synapse	4	0.297121	0.77701	Over	Q14643 P06241 P63096 Q13555
ko04210	Apoptosis	6	0.304808	0.77701	Over	P09668 Q9UBR2 P07339 Q9UKK3 Q14643 Q92934
ko04670	Leukocyte transendothelial migration	6	0.310644	0.77701	Over	O75508 P15311 P63096 P05556 P18206 P24844
ko00983	Drug metabolism - other enzymes	4	0.311955	0.77701	Over	P10620 P09211 Q7LG56 P0CG29
ko00052	Galactose metabolism	2	0.312735	0.77701	Over	P10253 O60218
ko04060	Cytokine-cytokine receptor interaction	2	0.312735	0.77701	Over	P25942 P02775
ko05161	Hepatitis B	2	0.324473	0.77701	Under	P42229 Q92934
ko05160	Hepatitis C	2	0.326048	0.77701	Under	O75508 Q92934
ko04650	Natural killer cell mediated cytotoxicity	2	0.326048	0.77701	Under	A0A0J9YXX1 P06241
ko04912	GnRH signaling pathway	4	0.328473	0.77701	Over	Q13393 P27482 Q14643 Q13555
ko04540	Gap junction	4	0.328473	0.77701	Over	Q14643 Q02108 P63096 Q13976
ko00860	Porphyrin and chlorophyll metabolism	2	0.333893	0.77701	Over	Q96EY8 Q7KZN9
ko00260	Glycine, serine and threonine metabolism	2	0.333893	0.77701	Over	P15259 Q16853
ko00130	Ubiquinone and other terpenoid-quinone biosynthesis	1	0.334198	0.77701	Over	Q9Y2Z9
ko04977	Vitamin digestion and absorption	1	0.334198	0.77701	Over	Q04609
ko04146	Peroxisome	4	0.346412	0.792205	Over	O14975 Q03426 P28288 P22307
ko00010	Glycolysis / Gluconeogenesis	4	0.346412	0.792205	Over	P14618 P15259 P30837 P00325
ko05142	Chagas disease	1	0.368108	0.806067	Under	P63096
ko04933	AGE-RAGE signaling pathway in diabetic complications	1	0.371608	0.806067	Under	P42229
ko04061	Viral protein interaction with cytokine and cytokine receptor	1	0.371808	0.806067	Over	P02775
ko03008	Ribosome biogenesis in eukaryotes	1	0.374101	0.806067	Under	Q8NB90
ko04152	AMPK signaling pathway	1	0.374101	0.806067	Under	Q9H9S4
ko05167	Kaposi sarcoma-associated herpesvirus infection	3	0.374614	0.806067	Under	P08631 P27482 Q14643
ko04115	p53 signaling pathway	2	0.375587	0.806067	Over	P31947 Q7LG56
ko00410	beta-Alanine metabolism	2	0.375587	0.806067	Over	P30837 Q16853
ko05132	Salmonella infection	6	0.387868	0.82607	Under	Q96F07 P61020 P10301 Q14315 P21333 P24844
ko05012	Parkinson disease	7	0.408606	0.848141	Under	P27482 Q14643 Q99719 P07101 P63096 P03886 Q13555
ko04915	Estrogen signaling pathway	5	0.409094	0.848141	Over	Q04695 P07339 P27482 Q14643 P63096
ko04916	Melanogenesis	3	0.431102	0.848141	Over	P27482 P63096 Q13555
ko04925	Aldosterone synthesis and secretion	3	0.431102	0.848141	Over	P27482 Q14643 Q13555
ko04071	Sphingolipid signaling pathway	5	0.43451	0.848141	Over	Q13393 O95470 P07339 P06241 P63096
ko04664	Fc epsilon RI signaling pathway	2	0.43739	0.848141	Under	A0A0J9YXX1 P06241
ko04918	Thyroid hormone synthesis	3	0.438509	0.848141	Over	Q9NRD9 P07203 Q14643
ko05152	Tuberculosis	9	0.439403	0.848141	Over	A0A0J9YXX1 P22897 Q9NNX6 P07339 P27482 P61020 Q92934 Q13555 P01909
ko04064	NF-kappa B signaling pathway	2	0.439723	0.848141	Under	A0A0J9YXX1 P25942
ko00531	Glycosaminoglycan degradation	1	0.44079	0.848141	Over	P06865
ko00920	Sulfur metabolism	1	0.44079	0.848141	Over	Q16762
ko02020	Two-component system	1	0.44079	0.848141	Over	Q7KZN9
ko00053	Ascorbate and aldarate metabolism	1	0.44079	0.848141	Over	P30837
ko00360	Phenylalanine metabolism	1	0.44079	0.848141	Over	Q16853
ko01120	Microbial metabolism in diverse environments	5	0.450538	0.86096	Under	P07311 Q16762 P14618 P15259 P30837
ko04260	Cardiac muscle contraction	3	0.454807	0.863205	Over	P09493 P07951 P12829
ko04016	MAPK signaling pathway - plant	1	0.472394	0.879281	Over	P27482
ko04626	Plant-pathogen interaction	1	0.472394	0.879281	Over	P27482
ko04720	Long-term potentiation	3	0.472732	0.879281	Over	P27482 Q14643 Q13555
ko00564	Glycerophospholipid metabolism	3	0.491906	0.896786	Over	Q13393 Q86UL3 P21695
ko04750	Inflammatory mediator regulation of TRP channels	3	0.491906	0.896786	Over	P27482 Q14643 Q13555
ko00040	Pentose and glucuronate interconversions	1	0.502216	0.896786	Over	O60218
ko04964	Proximal tubule bicarbonate reclamation	1	0.502216	0.896786	Over	P00918
ko04724	Glutamatergic synapse	3	0.511994	0.896786	Over	Q13393 Q14643 P63096
ko04012	ErbB signaling pathway	3	0.511994	0.896786	Over	P42229 Q92934 Q13555
ko00562	Inositol phosphate metabolism	1	0.515602	0.896786	Under	Q14642
ko04013	MAPK signaling pathway - fly	1	0.516794	0.896786	Under	Q9NRD9
ko00280	Valine, leucine and isoleucine degradation	1	0.516794	0.896786	Under	P30837
ko05231	Choline metabolism in cancer	1	0.520165	0.896786	Under	Q13393
ko04612	Antigen processing and presentation	1	0.525498	0.896786	Under	P01909
ko05166	Human T-cell leukemia virus 1 infection	4	0.526607	0.896786	Under	P25942 P42229 Q9Y490 P01909
ko03018	RNA degradation	1	0.528834	0.896786	Under	Q5RKV6
ko04340	Hedgehog signaling pathway	1	0.530357	0.896786	Over	P32121
ko00511	Other glycan degradation	1	0.530357	0.896786	Over	P06865
ko04520	Adherens junction	4	0.546027	0.91772	Over	Q8WWI1 P06241 P18206 Q9BX66
ko05170	Human immunodeficiency virus 1 infection	5	0.556418	0.919398	Under	P27482 Q14643 Q92934 P63096 Q9Y281
ko04625	C-type lectin receptor signaling pathway	4	0.556582	0.919398	Over	Q9NNX6 P27482 Q14643 P10301
ko01040	Biosynthesis of unsaturated fatty acids	1	0.556912	0.919398	Over	P22307
ko04930	Type II diabetes mellitus	1	0.581968	0.949527	Over	P14618
ko00340	Histidine metabolism	1	0.581968	0.949527	Over	P30837
ko05323	Rheumatoid arthritis	2	0.588911	0.954174	Under	A0A0J9YXX1 P01909
ko05130	Pathogenic Escherichia coli infection	10	0.591656	0.954174	Over	O75508 A0A0J9YXX1 P15311 O14745 O43795 Q96F07 P06241 O00159 P05556 P35749
ko00230	Purine metabolism	5	0.599415	0.954609	Over	P14618 Q7LG56 Q86TP1 Q08499 Q02108
ko00900	Terpenoid backbone biosynthesis	1	0.605612	0.954609	Over	Q03426
ko04927	Cortisol synthesis and secretion	1	0.605612	0.954609	Over	Q14643
ko00770	Pantothenate and CoA biosynthesis	1	0.605612	0.954609	Over	P30837
ko04217	Necroptosis	5	0.61798	0.968632	Over	P06737 P42229 Q96CF2 P11217 Q13555
ko05202	Transcriptional misregulation in cancer	3	0.627766	0.975576	Under	A0A0J9YXX1 P58340 P25942
ko05150	Staphylococcus aureus infection	3	0.629404	0.975576	Under	A0A0J9YXX1 Q04695 P01909
ko04624	Toll and Imd signaling pathway	2	0.64961	0.986301	Over	Q9NRD9 Q01484
ko04015	Rap1 signaling pathway	6	0.656915	0.986301	Over	P27482 Q9Y490 P63096 P10301 P08514 P05556
ko04072	Phospholipase D signaling pathway	4	0.659961	0.986301	Under	A0A0J9YXX1 Q13393 P06241 P10301
ko04666	Fc gamma R-mediated phagocytosis	4	0.659961	0.986301	Under	A0A0J9YXX1 P08631 Q13393 Q9Y281
ko03030	DNA replication	2	0.663129	0.986301	Over	P49643 P33992
ko04929	GnRH secretion	2	0.663129	0.986301	Over	P32121 Q14643
ko00051	Fructose and mannose metabolism	2	0.663129	0.986301	Over	O60218 Q9NQ88
ko05213	Endometrial cancer	2	0.670394	0.986301	Over	Q92934 Q13418
ko04917	Prolactin signaling pathway	2	0.677916	0.986301	Over	P42229 P07101
ko04010	MAPK signaling pathway	5	0.685152	0.986301	Under	P32121 P21359 P10301 Q14315 P21333
ko04391	Hippo signaling pathway - fly	2	0.685644	0.986301	Over	Q6P1M3 Q93052
ko04630	JAK-STAT signaling pathway	2	0.701532	0.986301	Over	P42229 Q13642
ko04657	IL-17 signaling pathway	2	0.717734	0.986301	Over	P06702 P05109
ko00270	Cysteine and methionine metabolism	2	0.717734	0.986301	Over	Q16762 Q9BV20
ko04370	VEGF signaling pathway	1	0.720559	0.986301	Under	Q92934
ko04914	Progesterone-mediated oocyte maturation	1	0.720815	0.986301	Under	P63096
ko04137	Mitophagy - animal	1	0.720815	0.986301	Under	P10301
ko04111	Cell cycle - yeast	1	0.721517	0.986301	Under	P33992
ko05211	Renal cell carcinoma	1	0.722637	0.986301	Under	Q92934
ko00240	Pyrimidine metabolism	1	0.724147	0.986301	Under	Q7LG56
ko05210	Colorectal cancer	1	0.724147	0.986301	Under	Q92934
ko01212	Fatty acid metabolism	1	0.726022	0.986301	Under	P22307
ko04620	Toll-like receptor signaling pathway	1	0.726022	0.986301	Under	P25942
ko01522	Endocrine resistance	1	0.726022	0.986301	Under	Q92934
ko05226	Gastric cancer	1	0.726022	0.986301	Under	P08183
ko04390	Hippo signaling pathway	1	0.728236	0.986301	Under	Q6P1M3
ko04934	Cushing syndrome	3	0.736661	0.988094	Over	Q14643 P63096 Q13555
ko04144	Endocytosis	8	0.736682	0.988094	Under	P32121 Q13393 P61020 Q96CF2 Q9H4M9 Q9NZN4 Q03135 P51636
ko04672	Intestinal immune network for IgA production	3	0.743527	0.988094	Over	A0A0J9YXX1 P25942 P01909
ko05310	Asthma	3	0.747268	0.988094	Over	A0A0J9YXX1 P25942 P01909
ko05230	Central carbon metabolism in cancer	3	0.747268	0.988094	Over	Q9NQ88 P14618 P15259
ko04212	Longevity regulating pathway - worm	3	0.755266	0.988803	Over	P10620 Q9UKK3 P0CG29
ko04070	Phosphatidylinositol signaling system	3	0.763825	0.988803	Over	P27482 Q14643 Q14642
ko05320	Autoimmune thyroid disease	3	0.768272	0.988803	Over	A0A0J9YXX1 P25942 P01909
ko05330	Allograft rejection	3	0.768272	0.988803	Over	A0A0J9YXX1 P25942 P01909
ko04931	Insulin resistance	3	0.768272	0.988803	Over	O14975 P06737 P11217
ko01230	Biosynthesis of amino acids	2	0.769069	0.988803	Under	P14618 P15259
ko04218	Cellular senescence	3	0.798822	1	Under	P27482 Q14643 P10301
ko04723	Retrograde endocannabinoid signaling	3	0.799485	1	Under	Q14643 P63096 P03886
ko05140	Leishmaniasis	3	0.800296	1	Under	A0A0J9YXX1 P05556 P01909
ko04014	Ras signaling pathway	6	0.822627	1	Over	Q13393 P27482 P61020 P21359 Q92934 P10301
ko01240	Biosynthesis of cofactors	6	0.827255	1	Over	O75911 Q96EY8 P14618 Q7KZN9 Q9Y2Z9 P30837
ko05131	Shigellosis	9	0.860098	1	Over	P20810 Q14643 Q16181 Q9Y490 P05556 P18206 P08648 Q13418 P24844
ko01100	Metabolic pathways	47	0.935384	1	Over	Q96SQ9 O75911 P10620 Q8IZV5 Q9BXD5 Q03426 Q9NXA8 P07311 P10253 O15460 Q13393 P06865 O95470 O60218 P06737 Q9NQ88 Q16762 P22307 Q96EY8 P14618 P09211 P07203 Q7LG56 Q7KZN9 P0CG29 Q9Y2Z9 Q86TP1 P07101 Q16647 Q14642 Q08499 Q86UL3 Q02108 P09172 Q04609 Q9BV20 P36269 P03886 O75828 P11217 P15259 P00918 P30837 P12277 Q16853 P07451 P00325
ko04020	Calcium signaling pathway	5	1	1	Under	A0A0J9YXX1 P27482 Q14643 Q13555 Q15746
ko04145	Phagosome	7	1	1	Under	A0A0J9YXX1 P22897 Q9NNX6 P61020 P05556 P08648 P01909
ko05143	African trypanosomiasis	2	1	1	Under	A0A0J9YXX1 Q16363
ko05322	Systemic lupus erythematosus	4	1	1	Under	A0A0J9YXX1 P08311 P25942 P01909
ko05340	Primary immunodeficiency	2	1	1	Under	A0A0J9YXX1 P25942
ko04110	Cell cycle	2	1	1	Under	P31947 P33992
ko04960	Aldosterone-regulated sodium reabsorption	1	1	1	Under	P31947
ko04062	Chemokine signaling pathway	5	1	1	Over	P08631 P32121 Q92934 P63096 P02775
ko04926	Relaxin signaling pathway	3	1	1	Under	P32121 P63096 P62736
ko05225	Hepatocellular carcinoma	4	1	1	Under	P10620 P09211 P0CG29 Q92934
ko04979	Cholesterol metabolism	1	1	1	Under	P61916
ko00520	Amino sugar and nucleotide sugar metabolism	2	1	1	Under	Q9BXD5 P06865
ko01110	Biosynthesis of secondary metabolites	15	1	1	Under	Q03426 P10253 Q13393 P06737 P14618 Q7KZN9 Q9Y2Z9 P07101 Q86UL3 P11217 P15259 P21695 P30837 Q16853 P00325
ko00760	Nicotinate and nicotinamide metabolism	1	1	1	Under	Q9NXA8
ko00565	Ether lipid metabolism	1	1	1	Under	Q13393
ko05212	Pancreatic cancer	2	1	1	Under	Q13393 Q92934
ko00513	Various types of N-glycan biosynthesis	1	1	1	Under	P06865
ko00600	Sphingolipid metabolism	1	1	1	Under	O95470
ko05162	Measles	3	1	1	Under	Q9NNX6 P42229 Q92934
ko04140	Autophagy - animal	4	1	1	Under	P07339 Q14643 Q92934 P10301
ko04114	Oocyte meiosis	3	1	1	Under	P27482 Q14643 Q13555
ko04722	Neurotrophin signaling pathway	3	1	1	Under	P27482 Q92934 Q13555
ko05034	Alcoholism	3	1	1	Under	P27482 P07101 P63096
ko05214	Glioma	2	1	1	Under	P27482 Q13555
ko05215	Prostate cancer	2	1	1	Under	P09211 Q92934
ko03410	Base excision repair	1	1	1	Over	Q9UKK3
ko04310	Wnt signaling pathway	3	1	1	Over	Q9Y265 Q6FHJ7 Q13555
ko05144	Malaria	1	1	1	Under	P25942
ko04658	Th1 and Th2 cell differentiation	2	1	1	Under	P42229 P01909
ko04659	Th17 cell differentiation	2	1	1	Under	P42229 P01909
ko04935	Growth hormone synthesis, secretion and action	3	1	1	Under	P42229 Q14643 P63096
ko05220	Chronic myeloid leukemia	2	1	1	Under	P42229 Q92934
ko05221	Acute myeloid leukemia	2	1	1	Over	P42229 Q92934
ko05223	Non-small cell lung cancer	2	1	1	Under	P42229 Q92934
ko04962	Vasopressin-regulated water reabsorption	1	1	1	Under	P61020
ko04726	Serotonergic synapse	2	1	1	Under	Q14643 P63096
ko04972	Pancreatic secretion	2	1	1	Under	Q14643 P00918
ko04216	Ferroptosis	1	1	1	Under	Q9H492
ko01521	EGFR tyrosine kinase inhibitor resistance	2	1	1	Under	P21359 Q92934
ko05218	Melanoma	1	1	1	Under	Q92934
ko04622	RIG-I-like receptor signaling pathway	1	1	1	Under	Q86UT6
ko00250	Alanine, aspartate and glutamate metabolism	1	1	1	Under	Q04609
ko04113	Meiosis - yeast	2	1	1	Under	P63096 P33992
ko04727	GABAergic synapse	1	1	1	Under	P63096
ko04911	Insulin secretion	1	1	1	Under	Q13555
ko04213	Longevity regulating pathway - multiple species	1	1	1	Under	P02511
ko00680	Methane metabolism	1	1	1	Under	P15259
ko04011	MAPK signaling pathway - yeast	1	1	1	Under	P21695
ko04966	Collecting duct acid secretion	1	1	1	Over	P00918
ko00071	Fatty acid degradation	2	1	1	Over	P30837 P00325
ko00310	Lysine degradation	1	1	1	Under	P30837
ko00380	Tryptophan metabolism	1	1	1	Under	P30837
ko04940	Type I diabetes mellitus	1	1	1	Under	P01909
ko05321	Inflammatory bowel disease	1	1	1	Under	P01909
ko05332	Graft-versus-host disease	1	1	1	Under	P01909
