# Supplementary material for: Integrative analysis of immune‐related signature profiles in eosinophilic chronic rhinosinusitis with nasal polyposis
Source: FEBS Open Bio. 2023 Nov 7;13(12):2273–89. doi: 10.1002/2211-5463.13720 (PMC10699107; doi:10.1002/2211-5463.13720)
Supplement: Supplementary file 3 — Table S3. Gene quantification and differential analysis list. [file FEB4-13-2273-s002.xlsx]

## Sheet: up-regulated
TranscriptID	GeneSymbol	chr	start	end	strand	Length	Copies	Annotation.Divergence	log2FoldChange	pvalue	padj	SRR2242952_ECRS	SRR2242953_ECRS	SRR2242954_ECRS	SRR2242955_NECRS	SRR2242956_NECRS	SRR2242957_NECRS
NM_019111	HLA-DRA	chr6_GL000251v2_alt	3877968	3883136	-	1275.5	8	HLA-DRA|HLA-DRA1|-|6p21.32|protein-coding	6.50771	1.49252e-69	2.70205e-65	48.861	46.494	59.796	0.374	0.507	0.796
NM_001898	CST1	chr20	23747553	23750937	-	755	1	CST1|-|-|20p11.21|protein-coding	10.7982	9.0735e-63	8.21334e-59	176.837	530.464	733.287	0.19	0.351	0.295
NR_024075	ADGRE4P	chr19	6952500	6990846	-	2716	1	ADGRE4P|EMR4|EMR4P|FIRE|GPR127|PGR16|-|19p13.2|pseudo	3.61407	1.04602e-40	6.31239e-37	11.386	11.066	13.566	1.124	1.04	0.72
NR_136191	LOC105377267	chr4	69182100	69216767	+	2968	1	LOC105377267|-|-|4q13.2|ncRNA	5.36252	3.9587e-40	1.79171e-36	8.392	8.539	5.574	0.217	0.178	0.142
NM_001278298	COL6A5	chr3	130345516	130484846	+	9082	1	COL6A5|COL29A1|VWA4|-|3q22.1|protein-coding	5.42944	7.61706e-38	2.75798e-34	5.299	4.789	3.85	0.095	0.175	0.057
NM_017662	TRPM6	chr9	74722495	74888094	-	8384	1	TRPM6|CHAK2|HMGX|HOMG|HOMG1|HSH|-|9q21.13|protein-coding	2.10339	1.1287e-31	3.185e-28	3.533	4.619	4.341	1.021	1.008	0.749
NM_001243961	HLA-DQB1	chr6	32659464	32666689	-	1656	1	HLA-DQB1|CELIAC1|HLA-DQB|IDDM1|-|6p21.32|protein-coding	10.9231	5.41187e-30	1.22471e-26	34.493	53.962	103.575	0	0	0.091
NM_006475	POSTN	chr13	37562582	37598844	-	3355	1	POSTN|OSF-2|OSF2|PDLPOSTN|PN|-|13q13.3|protein-coding	3.26425	3.09841e-29	6.23263e-26	2169.59	1815.91	1440.99	213.817	199.517	147.231
NM_005408	CCL13	chr17	34356452	34358610	+	846	1	CCL13|CKb10|MCP-4|NCC-1|NCC1|SCYA13|SCYL1|-|17q12|protein-coding	5.90349	1.60793e-27	2.91099e-24	127.151	49.502	96.217	0.761	1.913	1.873
NM_002122	HLA-DQA1	chr6	32637406	32643652	+	1535	1	HLA-DQA1|CELIAC1|DQ-A1|HLA-DQA|-|6p21.32|protein-coding	11.2888	2.69652e-24	4.43798e-21	53.919	35.143	82.562	0	0.077	0
NM_032571	ADGRE3	chr19	14619117	14674918	-	2405	1	ADGRE3|EMR3|-|19p13.12|protein-coding	4.30066	3.04144e-24	4.58853e-21	15.471	9.462	8.799	0.615	0.453	0.659
NM_006072	CCL26	chr7	75769524	75789746	-	556	1	CCL26|IMAC|MIP-4a|MIP-4alpha|SCYA26|TSC-1|-|7q11.23|protein-coding	6.36878	3.2219e-22	4.48687e-19	58.369	17.971	55.789	0.858	0.37	0.401
NM_021624	HRH4	chr18	24460629	24479957	+	3663	1	HRH4|AXOR35|BG26|GPCR105|GPRv53|H4|H4R|HH4R|-|18q11.2|protein-coding	4.96265	6.77894e-21	8.76613e-18	7.528	3.588	3.724	0.137	0.209	0.149
NM_178328	CCR3	chr3	46242381	46266706	+	1781	1	CCR3|CC-CKR-3|CD193|CKR3|CMKBR3|-|3p21.31|protein-coding	4.72001	3.17677e-19	3.83415e-16	10.812	6.132	7.29	0.459	0.378	0.087
NM_001828	CLC	chr19	39731253	39738029	-	627	1	CLC|GAL10|Gal-10|LGALS10|LGALS10A|LPPL_HUMAN|-|19q13.2|protein-coding	5.42335	4.22791e-18	4.50247e-15	249.861	105.751	93.16	3.804	1.361	5.49
NM_001257357	RAB44	chr6	36697851	36733183	+	4217	1	RAB44|RASD3|RASL13|dJ431A14.3|-|6p21.2|protein-coding	4.11639	2.53914e-17	2.18898e-14	5.568	4.458	2.274	0.334	0.181	0.188
NM_004778	PTGDR2	chr11	60850925	60855971	-	2906	1	PTGDR2|CD294|CRTH2|DL1R|DP2|GPR44|-|11q12.2|protein-coding	4.73806	7.73459e-17	6.08813e-14	6.722	3.781	2.541	0.197	0.202	0.102
NM_000861	HRH1	chr3	11252699	11263253	+	4402	1	HRH1|H1-R|H1R|HH1R|hisH1|-|3p25.3|protein-coding	2.00422	9.47215e-17	7.14516e-14	7.163	6.648	7.722	2.149	1.611	1.553
NM_018725	IL17RB	chr3	53846550	53865800	+	2027	1	IL17RB|CRL4|EVI27|IL17BR|IL17RH1|-|3p21.1|protein-coding	2.91867	6.24537e-16	4.3487e-13	6.394	4.996	5.551	0.6	1.002	0.647
NM_001140	ALOX15	chr17	4630919	4641665	-	2668	1	ALOX15|12-LOX|15-LOX-1|15LOX-1|-|17p13.2|protein-coding	3.38467	2.87091e-15	1.85625e-12	217.693	724.379	541.545	65.021	42.533	26.007
NM_177980	CDH26	chr20	59958416	60013113	+	3173	1	CDH26|VR20|-|20q13.33|protein-coding	2.89317	6.63029e-15	3.75109e-12	22.632	59.737	69.564	7.743	6.175	5.377
NM_002570	PCSK6	chr15	101303928	101489984	-	4530	1	PCSK6|PACE4|SPC4|-|15q26.3|protein-coding	2.31311	1.84297e-14	9.81326e-12	3.615	9.305	6.29	1.456	1.188	1.011
NM_152891	PRSS33	chr16	2783953	2786707	-	1686	1	PRSS33|EOS|-|16p13.3|protein-coding	4.18766	2.6329e-14	1.36189e-11	2.329	2.22	2.342	0.057	0.209	0.103
NM_001805	CEBPE	chr14	23117306	23119611	-	1543	1	CEBPE|C/EBP-epsilon|CRP1|-|14q11.2|protein-coding	3.69275	3.83244e-14	1.92729e-11	5.399	4.137	2.907	0.371	0.229	0.353
NM_013437	LRP12	chr8	104489231	104589024	-	4140	1	LRP12|ST7|-|8q22.3|protein-coding	1.04038	6.73123e-14	3.29357e-11	7.425	9.991	9.252	4.415	4.142	3.953
NM_001102608	COL6A6	chr3	130560334	130677044	+	8432	1	COL6A6|-|-|3q22.1|protein-coding	4.17416	9.00686e-14	4.18103e-11	6.224	4.379	2.137	0.249	0.366	0.103
NM_005024	SERPINB10	chr18	63907990	63936111	+	2113	1	SERPINB10|PI-10|PI10|-|18q22.1|protein-coding	3.3706	9.55894e-14	4.32638e-11	3.737	8.616	10.689	0.903	0.404	0.797
NM_012387	PADI4	chr1	17308195	17364000	+	2247	1	PADI4|PAD|PAD4|PADI5|PDI4|PDI5|-|1p36.13|protein-coding	4.43516	2.92694e-13	1.23231e-10	4.912	2.169	2.462	0.202	0.118	0.121
NM_014375	FETUB	chr3	186640360	186653008	+	1618	1	FETUB|16G2|Gugu|IRL685|-|3q27.3|protein-coding	4.39551	7.44662e-13	2.99586e-10	1.335	5.292	4.448	0.151	0.227	0.104
NM_003461	ZYX	chr7	143381267	143391111	+	2294	1	ZYX|ESP-2|HED-2|-|7q34|protein-coding	1.21979	2.02533e-12	7.48298e-10	20.355	24.607	21.037	10.044	7.977	9.402
NM_001290211	PIK3R6	chr17	8802723	8867677	-	3401	1	PIK3R6|C17orf38|HsT41028|p84 PIKAP|p87(PIKAP)|p87PIKAP|-|17p13.1|protein-coding	2.31807	2.43197e-12	8.80569e-10	3.973	3.792	3.967	0.519	0.679	1.021
NM_001142535	LGALS12	chr11	63506052	63516774	+	1725	1	LGALS12|GAL12|GRIP1|-|11q12.3|protein-coding	4.65404	3.78948e-12	1.29443e-09	9.874	2.654	4.141	0.207	0.273	0.201
NM_174892	CD300LB	chr17	74521174	74531474	-	2288	1	CD300LB|CD300b|CLM-7|CLM7|CMRF35-A2|IREM-3|IREM3|TREM-5|TREM5|-|17q25.1|protein-coding	2.51744	7.2972e-12	2.44645e-09	4.355	3.826	3.357	0.719	0.437	0.812
NM_002529	NTRK1	chr1	156860879	156881850	+	2636	1	NTRK1|MTC|TRK|TRK1|TRKA|Trk-A|p140-TrkA|-|1q23.1|protein-coding	2.90786	1.91896e-11	6.20373e-09	2	1.43	2.089	0.217	0.29	0.235
NM_033050	SUCNR1	chr3	151873643	151884619	+	4176	1	SUCNR1|GPR91|-|3q25.1|protein-coding	3.22246	2.20677e-11	7.00902e-09	8.484	4.856	8.508	0.434	0.74	1.133
NM_001974	ADGRE1	chr19	6887549	6940453	+	3122	1	ADGRE1|EMR1|TM7LN3|-|19p13.3-p13.2|protein-coding	3.49403	3.81722e-11	1.1915e-08	20.162	12.298	7.915	0.701	1.065	1.734
NM_002991	CCL24	chr7	75811796	75813715	-	356	1	CCL24|Ckb-6|MPIF-2|MPIF2|SCYA24|-|7q11.23|protein-coding	4.657	5.35591e-11	1.61606e-08	121.585	28.823	32.363	2.546	3.802	1.461
NM_001765	CD1C	chr1	158289773	158294774	+	2584	1	CD1C|BDCA1|CD1|CD1A|R7|-|1q23.1|protein-coding	2.27408	8.42627e-11	2.46047e-08	9.623	6.306	7.483	1.551	1.97	1.351
NM_144687	NLRP12	chr19	53793601	53824403	-	3851	1	NLRP12|CLR19.3|FCAS2|NALP12|PAN6|PYPAF7|RNO|RNO2|-|19q13.42|protein-coding	3.13374	1.30261e-10	3.68476e-08	2.689	1.622	1.604	0.341	0.16	0.18
NM_001320032	ABCC5	chr3	183919936	184017960	-	5947	1	ABCC5|ABC33|EST277145|MOAT-C|MOATC|MRP5|SMRP|pABC11|-|3q27.1|protein-coding	1.72901	1.58509e-10	4.28304e-08	11.622	19.576	26.284	7.6	7.138	5.948
NM_001814	CTSC	chr11	88293592	88337787	-	1912	1	CTSC|CPPI|DPP-I|DPP1|DPPI|HMS|JP|JPD|PALS|PDON1|PLS|-|11q14.2|protein-coding	1.26753	6.43195e-10	1.61728e-07	201.798	254.766	274.921	90.219	90.818	110.915
NM_014631	SH3PXD2A	chr10	103594027	103855406	-	11231	1	SH3PXD2A|FISH|SH3MD1|TKS5|-|10q24.33|protein-coding	1.24784	8.84198e-10	2.19281e-07	13.761	15.251	13.51	5.329	6.822	5.256
NM_001220488	CDH13	chr16	82626794	83796610	+	4110	1	CDH13|CDHH|P105|-|16q23.3|protein-coding	1.48777	1.41294e-09	3.45673e-07	3.974	6.422	6.577	1.332	1.39	2.234
NM_178135	HSD17B13	chr4	87303789	87322906	-	2388	1	HSD17B13|HMFN0376|NIIL497|SCDR9|SDR16C3|-|4q22.1|protein-coding	3.9056	1.89621e-09	4.51696e-07	4.008	22.804	5.668	0.38	1.084	0.477
NM_002291	LAMB1	chr7	107923801	108003359	-	5810	1	LAMB1|CLM|LIS5|-|7q31.1|protein-coding	1.34637	2.51401e-09	5.83168e-07	59.095	57.428	56.124	24.025	25.325	17.436
NM_001040167	LFNG	chr7	2519845	2528429	+	2364	1	LFNG|SCDO3|-|7p22.3|protein-coding	1.50161	4.56086e-09	1.03212e-06	6.277	5.959	4.233	1.983	1.617	2.328
NM_138983	OLIG1	chr21	33070144	33072422	+	2276	1	OLIG1|BHLHB6|BHLHE21|-|21q22.11|protein-coding	5.1219	8.70958e-09	1.87712e-06	1.044	1.586	0.614	0.042	0	0.044
NM_001102469	LIPN	chr10	88761406	88778242	+	1187	1	LIPN|ARCI8|LI4|LIPL4|bA186O14.3|-|10q23.31|protein-coding	5.33761	1.34449e-08	2.83031e-06	24.92	1.792	4.819	0.362	0.174	0.292
NM_173644	C20orf197	chr20	60055925	60072953	+	2726	1	C20orf197|-|-|20q13.33|protein-coding	1.94786	1.7001e-08	3.53475e-06	1.444	2.195	1.681	1.215	0.685	0.613
NM_014442	SIGLEC8	chr19	51450997	51458454	-	2940	1	SIGLEC8|SAF2|SIGLEC-8|SIGLEC8L|-|19q13.41|protein-coding	2.64083	1.91179e-08	3.88888e-06	5.491	3.966	3.371	0.406	0.59	1.011
NM_182705	RFLNB	chr17	439980	445940	-	3617	1	RFLNB|CFM1|FAM101B|-|17p13.3|protein-coding	2.06586	2.44036e-08	4.75057e-06	23.488	13.067	15.615	3.904	3.994	4.614
NM_198320	CPM	chr12	68851176	68933199	-	6643	1	CPM|-|-|12q15|protein-coding	1.08267	2.72593e-08	5.24411e-06	6.124	6.807	7.495	3.709	2.764	2.93
NM_018690	APOBR	chr16	28494649	28498970	+	3786	1	APOBR|APOB100R|APOB48R|-|16p12.1|protein-coding	1.40288	2.85117e-08	5.37684e-06	3.527	5.847	3.455	1.77	1.29	1.563
NM_002112	HDC	chr15	50241949	50265965	-	2628	1	HDC|-|-|15q21.2|protein-coding	2.01912	3.36946e-08	6.22457e-06	14.388	8.963	14.224	2.904	3.861	2.486
NM_002115	HK3	chr5	176880869	176899332	-	3047	1	HK3|HKIII|HXK3|-|5q35.2|protein-coding	2.89209	3.51698e-08	6.42337e-06	15.047	7.009	9.863	1.417	0.724	2.186
NM_030893	CD1E	chr1	158353696	158357553	+	2109	1	CD1E|CD1A|R2|-|1q23.1|protein-coding	1.33573	3.54804e-08	6.42337e-06	3.54	3.59	4.319	1.403	1.621	1.715
NM_022481	ARAP3	chr5	141653401	141682233	-	5227	1	ARAP3|CENTD3|DRAG1|-|5q31.3|protein-coding	1.44862	3.88172e-08	6.95788e-06	3.733	3.282	3.365	1.282	1.092	1.36
NM_001543	NDST1	chr5	150508112	150558211	+	8013	1	NDST1|HSST|MRT46|NST1|-|5q33.1|protein-coding	1.10184	4.84583e-08	8.60087e-06	13.089	12.772	12.022	5.691	6.172	5.43
NR_029637	MIR223	chrX	66018870	66018979	+	109	1	MIR223|MIRN223|miRNA223|mir-223|-|Xq12|ncRNA	1.97274	6.07773e-08	1.04792e-05	22.377	37.062	27.595	8.315	5.938	6.815
NM_170776	ADGRG3	chr16	57668245	57689378	+	2656	1	ADGRG3|GPR97|PB99|PGR26|-|16q21|protein-coding	3.73173	6.78561e-08	1.15893e-05	8.273	2.413	4.338	0.216	0.222	0.718
NM_000789	ACE	chr17	63477061	63498380	+	4942	1	ACE|ACE1|CD143|DCP|DCP1|-|17q23.3|protein-coding	1.22623	8.32389e-08	1.40837e-05	3.478	3.739	4.158	1.442	1.581	2.044
NM_005806	OLIG2	chr21	33025908	33029195	+	2510	1	OLIG2|BHLHB1|OLIGO2|PRKCBP2|RACK17|bHLHe19|-|21q22.11|protein-coding	4.54197	8.94351e-08	1.4992e-05	0.544	0.858	0.599	0.029	0.047	0
NM_000688	ALAS1	chr3	52198083	52214327	+	2438	1	ALAS1|ALAS|ALAS-H|ALAS3|ALASH|MIG4|-|3p21.2|protein-coding	1.58025	1.3784e-07	2.26859e-05	44.684	36.252	29.027	14.602	12.43	10.121
NM_001320613	ADCY3	chr2	24819170	24920017	-	4708	1	ADCY3|AC-III|AC3|-|2p23.3|protein-coding	1.87939	1.44067e-07	2.34972e-05	37.074	20.216	25.589	8.466	7.293	7.016
NM_001297573	TRERF1	chr6	42224933	42452051	-	7624	1	TRERF1|BCAR2|HSA277276|RAPA|TREP132|TReP-132|dJ139D8.5|-|6p21.1|protein-coding	0.940439	2.33185e-07	3.70048e-05	5.364	6.056	5.798	2.709	2.956	3.028
NM_022555	HLA-DRB3	chr6_GL000251v2_alt	3934021	3947089	-	1150	1	HLA-DRB3|HLA-DR1B|HLA-DR3B|-|6p21.3|protein-coding	4.31696	2.35061e-07	3.70048e-05	1.582	34.285	44.534	1.224	1.177	1.249
NM_005529	HSPG2	chr1	21822232	21937297	-	14241	1	HSPG2|HSPG|PLC|PRCAN|SJA|SJS|SJS1|-|1p36.12|protein-coding	1.37007	2.53904e-07	3.96265e-05	15.808	12.27	14.051	4.971	5.801	5.331
NM_001270422	KCNJ16	chr17	70075225	70135605	+	4184	1	KCNJ16|BIR9|KIR5.1|-|17q24.3|protein-coding	2.83169	2.59868e-07	4.02108e-05	2.692	5.147	2.107	0.852	0.252	0.212
NM_002049	GATA1	chrX	48786574	48794310	+	1471	1	GATA1|ERYF1|GATA-1|GF-1|GF1|NF-E1|NFE1|XLANP|XLTDA|XLTT|-|Xp11.23|protein-coding	3.53926	2.62773e-07	4.03156e-05	1.419	1.52	0.895	0.081	0.2	0.051
NR_104167	IL1RL1	chr2	102337250	102346100	+	4053	1	IL1RL1|DER4|FIT-1|IL33R|ST2|ST2L|ST2V|T1|-|2q12.1|protein-coding	3.15795	2.88287e-07	4.38584e-05	58.676	18.253	30.336	7.091	6.086	2.47
NM_001102445	RGS4	chr1	163068606	163076802	+	3472	1	RGS4|RGP4|SCZD9|-|1q23.3|protein-coding	2.72701	3.07476e-07	4.60044e-05	63.233	17.177	45.456	8.671	5.57	5.265
NM_000433	NCF2	chr1	183555562	183590604	-	2395	1	NCF2|NCF-2|NOXA2|P67-PHOX|P67PHOX|-|1q25.3|protein-coding	1.86846	3.18777e-07	4.69198e-05	68.099	46.983	48.668	17.48	10.115	17.182
NM_001302678	ADORA3	chr1	111499429	111504121	-	2305	1	ADORA3|A3AR|-|1p13.2|protein-coding	2.20375	3.22598e-07	4.70994e-05	11.465	6.766	6.196	2.554	1.523	1.238
NM_001145001	NEK6	chr9	124257917	124352440	+	2785	1	NEK6|SID6-1512|-|9q33.3|protein-coding	1.13106	3.3427e-07	4.84129e-05	22.848	26.48	26.919	10.749	9.574	13.256
NM_004425	ECM1	chr1	150508011	150513789	+	2132	1	ECM1|URBWD|-|1q21.2|protein-coding	1.56368	3.39423e-07	4.87692e-05	9.133	7.807	6.412	2.361	3.064	2.358
NR_103834	SREBF2	chr22	41833079	41907308	+	5764	1	SREBF2|SREBP-2|SREBP2|bHLHd2|-|22q13.2|protein-coding	1.2364	3.7434e-07	5.21312e-05	16.04	16.909	14.572	5.534	6.546	7.545
NM_006856	ATF7	chr12	53512059	53626415	-	6674	1	ATF7|ATFA|-|12q13.13|protein-coding	0.748506	3.82869e-07	5.29119e-05	5.101	6.331	6.069	3.376	3.592	3.312
NM_001001555	GRB10	chr7	50590063	50793462	-	5013	1	GRB10|GRB-IR|Grb-10|IRBP|MEG1|RSS|-|7p12.1|protein-coding	1.44807	4.53782e-07	6.17689e-05	9.204	7.2	6.916	3.45	2.592	2.584
NM_212482	FN1	chr2	215360440	215436068	-	8767	1	FN1|CIG|ED-B|FINC|FN|FNZ|GFND|GFND2|LETS|MSF|-|2q35|protein-coding	1.81559	4.82213e-07	6.46666e-05	275.449	193.082	293.452	97.967	73.827	45.594
NR_027406	LOC100129034	chr9	124353473	124359184	+	5711	1	LOC100129034|-|-|9q33.3|ncRNA	1.11559	5.02356e-07	6.68724e-05	12.632	14.968	15.443	5.793	5.77	7.566
NM_000860	HPGD	chr4	174490177	174522898	-	3018	1	HPGD|15-PGDH|PGDH|PGDH1|PHOAR1|SDR36C1|-|4q34.1|protein-coding	2.43724	5.13949e-07	6.79163e-05	21.656	29.499	44.691	6.137	8.993	2.244
NM_018965	TREM2	chr6	41158506	41163186	-	1048	1	TREM2|TREM-2|Trem2a|Trem2b|Trem2c|-|6p21.1|protein-coding	2.31386	5.64273e-07	7.34936e-05	8.895	5.063	7.508	1.161	2.134	1.016
NM_004468	FHL3	chr1	37996770	38005515	-	1649	1	FHL3|SLIM2|-|1p34.3|protein-coding	1.49103	6.00596e-07	7.76657e-05	3.397	4.018	4.951	1.851	1.302	1.126
NM_006885	ZFHX3	chr16	72782887	73048375	-	16050	1	ZFHX3|ATBF1|ATBT|ZNF927|-|16q22.2-q22.3|protein-coding	0.71427	6.06524e-07	7.78759e-05	5.287	7.875	5.945	3.821	3.586	3.738
NM_152721	DOK6	chr18	69401048	69849086	+	8886	1	DOK6|DOK5L|HsT3226|-|18q22.2|protein-coding	1.60625	7.67988e-07	9.45827e-05	1.87	3.743	3.004	1.323	0.762	0.621
NM_001143818	SERPINB2	chr18	63887705	63903890	+	2155	1	SERPINB2|HsT1201|PAI|PAI-2|PAI2|PLANH2|-|18q21.33-q22.1|protein-coding	2.86767	9.29602e-07	0.000112197	4.541	10.557	22.922	2.84	1.085	1.109
NM_006312	NCOR2	chr12	124324411	124567464	-	8806	1	NCOR2|CTG26|N-CoR2|SMAP270|SMRT|SMRTE|SMRTE-tau|TNRC14|TRAC|TRAC-1|TRAC1|-|12q24.31|protein-coding	0.756249	9.60197e-07	0.000115122	5.565	7.232	6.168	3.413	3.848	3.566
NM_003054	SLC18A2	chr10	117241073	117279430	+	3854	1	SLC18A2|SVAT|SVMT|VAT2|VMAT2|-|10q25.3|protein-coding	1.48871	1.06971e-06	0.000127285	12.529	10.272	12.515	3.979	5.374	3.097
NM_020683	TMIGD3	chr1	111483348	111504121	-	2142	1	TMIGD3|AD026|-|1p13.2|protein-coding	2.04169	1.07571e-06	0.000127285	5.414	3.244	4.739	1.559	1.003	0.74
NM_005560	LAMA5	chr20	62309060	62367312	-	11349	1	LAMA5|-|-|20q13.33|protein-coding	1.28494	1.20177e-06	0.000139467	5.253	7.392	5.189	1.747	2.644	2.588
NM_019594	LRRC8A	chr9	128882112	128918038	+	4348	1	LRRC8A|AGM5|LRRC8|SWELL1|-|9q34.11|protein-coding	0.947841	1.27335e-06	0.000146167	6.944	12.615	10.167	4.667	4.945	4.909
NM_170735	BDNF	chr11	27654895	27659649	-	4752	1	BDNF|ANON2|BULN2|-|11p14.1|protein-coding	2.11244	1.27565e-06	0.000146167	1.665	2.406	1.69	0.474	0.622	0.168
NM_001245	SIGLEC6	chr19	51517819	51531856	-	3823	1	SIGLEC6|CD327|CD33L|CD33L1|CD33L2|CDW327|OBBP1|-|19q13.41|protein-coding	1.28046	1.40755e-06	0.000159264	4.328	5.661	6.092	1.626	2.559	2.12
NM_004573	PLCB2	chr15	40287897	40307973	-	4643	1	PLCB2|PLC-beta-2|-|15q15.1|protein-coding	1.59574	1.51874e-06	0.000170778	15.758	11.103	12.216	3.765	3.826	5.223
NM_031310	PLVAP	chr19	17351448	17377349	-	2296	1	PLVAP|FELS|PV-1|PV1|gp68|-|19p13.11|protein-coding	1.60922	1.56163e-06	0.000174517	28.881	17.313	22.083	7.459	7.33	7.647
NM_001220500	FCER2	chr19	7688757	7702146	-	1606	1	FCER2|BLAST-2|CD23|CD23A|CLEC4J|FCE2|IGEBF|-|19p13.2|protein-coding	2.65509	1.65697e-06	0.000184035	7.982	4.046	5.167	0.422	0.5	1.229
NM_020361	CPA6	chr8	67422170	67746385	-	1891	1	CPA6|CPAH|ETL5|FEB11|-|8q13.2|protein-coding	2.89923	1.67896e-06	0.00018534	0.874	2.621	2.713	0.265	0.436	0.105
NM_020451	SELENON	chr1	25800176	25818222	+	4317	1	SELENON|CFTD|MDRS1|RSMD1|RSS|SELN|SEPN1|-|1p36.11|protein-coding	0.897145	1.78169e-06	0.000195489	8.546	10.419	10.045	4.967	4.466	5.574
NM_170604	RASGRP4	chr19	38409058	38426305	-	3199	1	RASGRP4|-|-|19q13.2|protein-coding	1.93509	2.27332e-06	0.000245026	2.353	1.298	1.437	0.516	0.447	0.423
NM_001135055	TKT	chr3	53224707	53256114	-	2935	1	TKT|HEL-S-48|HEL107|SDDHD|TK|TKT1|-|3p21.1|protein-coding	1.06387	2.31898e-06	0.000248419	27.176	46.391	28.291	18.392	13.182	14.931
NM_213589	RAPH1	chr2	203433682	203535335	-	9718	1	RAPH1|ALS2CR18|ALS2CR9|LPD|PREL-2|PREL2|RMO1|RalGDS/AF-6|-|2q33.2|protein-coding	0.574303	2.34791e-06	0.000249902	9.043	12.742	11.359	5.885	6.554	5.624
NM_002318	LOXL2	chr8	23296897	23404209	-	3794	1	LOXL2|LOR2|WS9-14|-|8p21.3|protein-coding	1.99653	2.44437e-06	0.000257284	12.52	6.673	5.861	2.527	1.97	1.906
NM_001311313	F2R	chr5	76716043	76735780	+	3937	1	F2R|CF2R|HTR|PAR-1|PAR1|TR|-|5q13.3|protein-coding	1.03302	2.77189e-06	0.000290071	26.31	23.269	25.23	12.951	12.398	10.688
NM_001145153	TMEM71	chr8	132709946	132760668	-	1938	1	TMEM71|-|-|8q24.22|protein-coding	1.00256	2.79958e-06	0.000291285	10.751	11.117	12.001	5.083	5.693	5.66
NM_000632	ITGAM	chr16	31259967	31332892	+	4710	1	ITGAM|CD11B|CR3A|MAC-1|MAC1A|MO1A|SLEB6|-|16p11.2|protein-coding	2.14975	3.01032e-06	0.000304462	29.847	12.86	15.794	4.907	3.273	5.273
NM_001045	SLC6A4	chr17	30194319	30235968	-	6589	1	SLC6A4|5-HTT|5-HTTLPR|5HTT|HTT|OCD1|SERT|SERT1|hSERT|-|17q11.2|protein-coding	2.59836	3.06838e-06	0.000305219	0.8	0.347	0.999	0.119	0.152	0.09
NM_001202543	CUX1	chr7	101815904	102258233	+	13843	1	CUX1|CASP|CDP|CDP/Cut|CDP1|COY1|CUTL1|CUX|Clox|Cux/CDP|GOLIM6|Nbla10317|p100|p110|p200|p75|-|7q22.1|protein-coding	0.645441	3.04976e-06	0.000305219	9.211	13.439	10.887	10.75	7.773	7.956
NR_125375	LOC100288152	chr5	473236	480891	+	1774	1	LOC100288152|-|-|5p15.33|ncRNA	1.39811	3.06009e-06	0.000305219	2.494	5.192	4.678	1.667	1.36	1.396
NM_003667	LGR5	chr12	71439770	71586308	+	4589	1	LGR5|FEX|GPR49|GPR67|GRP49|HG38|-|12q21.1|protein-coding	1.51305	3.16636e-06	0.000313245	0.824	1.371	1.331	0.322	0.501	0.384
NM_001302927	PRG2	chr11	57386787	57390657	-	1536	1	PRG2|BMPG|MBP|MBP1|proMBP|-|11q12.1|protein-coding	2.35076	3.22151e-06	0.000316968	1.294	3.623	1.468	0.378	0.402	0.321
NM_001773	CD34	chr1	207886538	207911338	-	2801	1	CD34|-|-|1q32.2|protein-coding	1.35099	3.30341e-06	0.000321532	16.982	12.763	14.644	5.958	6.751	4.78
NM_001870	CPA3	chr3	148865256	148897091	+	1677	1	CPA3|MC-CPA|-|3q24|protein-coding	1.82548	3.49211e-06	0.000334261	115.47	191.75	202.307	67.915	49.457	22.075
NR_045387	LOC100507472	chr15	101307251	101309304	-	2053	1	LOC100507472|-|-|15q26.3|ncRNA	2.33458	3.65798e-06	0.00034313	0.675	0.931	1.138	0.198	0.244	0.121
NM_018988	GFOD1	chr6	13363355	13487637	-	3304	1	GFOD1|ADG-90|C6orf114|-|6p24.1-p23|protein-coding	1.13446	3.76909e-06	0.000349926	5.964	4.833	7.668	1.872	2.184	2.206
NM_020872	CNTN3	chr3	74262569	74521140	-	4923	1	CNTN3|BIG-1|PANG|PCS|-|3p12.3|protein-coding	1.32128	4.27733e-06	0.000391095	2.519	4.294	4.108	1.836	1.416	0.951
NM_004431	EPHA2	chr1	16124337	16156109	-	3967	1	EPHA2|ARCC2|CTPA|CTPP1|CTRCT6|ECK|-|1p36.13|protein-coding	0.903389	4.33675e-06	0.000394535	6.233	7.638	6.755	3.296	3.38	3.93
NM_001304462	SLC29A1	chr6	44219505	44234151	+	2407	1	SLC29A1|ENT1|-|6p21.1|protein-coding	1.65757	4.72989e-06	0.00042602	12.692	7.843	7.925	3.592	2.775	2.668
NM_003246	THBS1	chr15	39581079	39598921	+	7220	1	THBS1|THBS|THBS-1|TSP|TSP-1|TSP1|-|15q14|protein-coding	2.07077	4.86795e-06	0.000434134	390.75	185.873	307.99	109.363	62.689	44.573
NM_004177	STX3	chr11	59755059	59805882	+	6462	1	STX3|STX3A|-|11q12.1|protein-coding	0.707575	5.37785e-06	0.00047493	7.169	8.331	7.627	4.504	4.866	4.368
NM_004188	GFI1B	chr9	132945545	132991697	+	2452	1	GFI1B|BDPLT17|ZNF163B|-|9q34.13|protein-coding	2.81401	5.47097e-06	0.000478485	1.269	0.982	0.898	0.058	0.036	0.03
NM_182920	ADAMTS9	chr3	64515655	64687689	-	7270	1	ADAMTS9|-|-|3p14.1|protein-coding	1.8106	6.98243e-06	0.000604832	23.272	10.487	19.904	5.558	5.581	4.394
NR_110416	LOC101927780	chr14	61556272	61570653	-	5146	1	LOC101927780|-|-|14q23.1|ncRNA	2.6345	7.10348e-06	0.000612388	2.569	1.169	3.284	0.188	0.174	0.488
NM_001314052	KLF4	chr9	107484857	107489720	-	2978	1	KLF4|EZF|GKLF|-|9q31.2|protein-coding	1.47369	7.21666e-06	0.000616276	24.155	14.551	22.536	7.721	7.212	7.134
NM_030817	APOLD1	chr12	12785607	12791465	+	4641	1	APOLD1|VERGE|-|12p13.1|protein-coding	3.40006	7.25825e-06	0.000616917	111.611	10.602	35.461	6.563	5.94	3.73
NM_005338	HIP1	chr7	75533298	75738972	-	8007	1	HIP1|HIP-I|ILWEQ|SHON|SHONbeta|SHONgamma|-|7q11.23|protein-coding	1.25713	7.31034e-06	0.000618441	10.046	7.357	8.666	4.22	3.262	3.398
NM_002581	PAPPA	chr9	116153792	116402321	+	10946	1	PAPPA|ASBABP2|DIPLA1|IGFBP-4ase|PAPA|PAPP-A|PAPPA1|-|9q33.1|protein-coding	1.97087	7.48854e-06	0.000630248	34.841	17.644	17.854	8.649	4.612	5.165
NM_001190468	GDNF	chr5	37812677	37835827	-	3825	1	GDNF|ATF|ATF1|ATF2|HFB1-GDNF|HSCR3|-|5p13.2|protein-coding	2.2472	7.52694e-06	0.000630248	0.674	1.594	2.509	0.301	0.347	0.271
NM_001304428	GAPT	chr5	58491435	58496358	+	2441	1	GAPT|C5orf29|-|5q11.2|protein-coding	1.56282	7.55434e-06	0.000630248	24.676	24.868	16.767	9.107	4.58	8.329
NM_005064	CCL23	chr17_KI270857v1_alt	247624	252533	-	620	2	CCL23|CK-BETA-8|CKb8|Ckb-8|Ckb-8-1|MIP-3|MIP3|MPIF-1|SCYA23|hmrp-2a|-|17q12|protein-coding	4.55747	7.70689e-06	0.000640025	6.575	1.136	3.398	0.293	0.052	0.218
NM_031271	TEX15	chr8	30831544	30849017	-	10107	1	TEX15|CT42|-|8p12|protein-coding	2.27332	8.3781e-06	0.000683231	0.632	0.658	0.675	0.064	0.242	0.088
NM_001077710	FAM110C	chr2	38814	46588	-	3959	1	FAM110C|-|-|2p25.3|protein-coding	1.76122	8.84998e-06	0.000715268	4.12	10.041	10.46	2.169	3.188	1.501
NM_001679	ATP1B3	chr3	141876592	141926548	+	1888	1	ATP1B3|ATPB-3|CD298|-|3q23|protein-coding	1.11527	9.20424e-06	0.000740594	55.125	47.458	55.034	22.172	27.988	21.431
NM_001301856	ELOVL5	chr6	53267398	53348945	-	3223	1	ELOVL5|HELO1|SCA38|dJ483K16.1|-|6p12.1|protein-coding	0.847993	9.26134e-06	0.00074189	68.164	106.505	75.985	55.877	41.422	37.775
NM_002081	GPC1	chr2	240435698	240468078	+	3675	1	GPC1|glypican|-|2q37.3|protein-coding	1.17214	9.30561e-06	0.000742153	2.632	5.526	4.604	1.649	1.905	1.772
NM_004077	CS	chr12	56271699	56300391	-	2963	1	CS|-|-|12q13.3|protein-coding	0.648348	9.35049e-06	0.000742462	20.65	28.459	21.544	14.667	14.308	14.383
NM_001001548	CD36	chr7	80638516	80679277	+	4711	1	CD36|BDPLT10|CHDS7|FAT|GP3B|GP4|GPIV|PASIV|SCARB3|-|7q21.11|protein-coding	2.0203	1.00265e-05	0.000792663	10.655	42.839	39.184	7.84	8.635	4.805
NM_148962	OXER1	chr2	42762499	42764261	-	1760	1	OXER1|GPCR|GPR170|TG1019|-|2p21|protein-coding	2.2812	1.02309e-05	0.000805306	1.844	1.239	1.099	0.244	0.334	0.281
NR_046241	RPS16P5	chr6	53334460	53337617	-	3157	1	RPS16P5|RPS16_3_702|-|6p12.1|pseudo	2.31875	1.11096e-05	0.000866933	21.083	6.304	14.062	2.153	3.038	3.31
NM_133647	SLC12A6	chr15	34229996	34336844	-	7475	1	SLC12A6|ACCPN|KCC3|KCC3A|KCC3B|-|15q14|protein-coding	0.649407	1.163e-05	0.000899785	11.282	15.283	11.687	7.706	8.037	7.709
NM_014604	TAX1BP3	chr17	3662893	3668679	-	1377	1	TAX1BP3|TIP-1|TIP1|-|17p13.2|protein-coding	0.692576	1.1859e-05	0.000909725	22.892	26.012	24.067	15.382	14.7	13.811
NM_001293298	CEMIP	chr15	80779343	80951662	+	7239	1	CEMIP|CCSP1|HYBID|KIAA1199|TMEM2L|-|15q25.1|protein-coding	1.65965	1.21084e-05	0.000917495	7.371	5.146	6.402	1.432	1.778	2.679
NM_001243756	PXN	chr12	120210439	120265771	-	3822	1	PXN|-|-|12q24.23|protein-coding	0.976843	1.21123e-05	0.000917495	14.135	14.806	13.223	6.537	6.439	7.945
NM_001261461	NFE2	chr12	54292107	54301037	-	1806	1	NFE2|NF-E2|p45|-|12q13.13|protein-coding	2.20585	1.22335e-05	0.000922812	3.784	2.2	2.306	0.526	0.386	0.886
NM_152419	HGSNAT	chr8	43140449	43202827	+	5194	1	HGSNAT|HGNAT|MPS3C|RP73|TMEM76|-|8p11.21-p11.1|protein-coding	0.830108	1.29319e-05	0.000963455	11.076	11.008	11.251	6.222	5.959	6.136
NM_000439	PCSK1	chr5	96390336	96433281	-	5150	1	PCSK1|BMIQ12|NEC1|PC1|PC3|SPC3|-|5q15|protein-coding	2.51417	1.31067e-05	0.000968507	0.864	0.482	1.313	0.203	0.171	0.072
NM_001901	CTGF	chr6	131948177	131951378	-	2336	1	CTGF|CCN2|HCS24|IGFBP8|NOV2|-|6q23.2|protein-coding	1.29522	1.30641e-05	0.000968507	174.621	134.704	201.096	88.271	58.037	60.561
NM_080627	SOGA1	chr20	36777442	36863684	-	14352	1	SOGA1|C20orf117|KIAA0889|SOGA|-|20q11.23|protein-coding	1.025	1.3652e-05	0.00100063	5.418	6.294	4.981	2.745	2.637	3.212
NM_001855	COL15A1	chr9	98943713	99070792	+	5378	1	COL15A1|-|-|9q22.33|protein-coding	1.04629	1.37792e-05	0.00100184	79.481	79.423	66.266	43.34	36.79	27.378
NM_000399	EGR2	chr10	62811996	62816380	-	2989	1	EGR2|AT591|CMT1D|CMT4E|KROX20|-|10q21.3|protein-coding	3.18176	1.37454e-05	0.00100184	15.041	2.153	5.867	0.503	1.27	0.911
NM_014485	HPGDS	chr4	94298556	94342876	-	1607	1	HPGDS|GSTS|GSTS1|GSTS1-1|PGD2|PGDS|-|4q22.3|protein-coding	1.97915	1.49074e-05	0.00106673	14.342	11.765	8.891	3.829	3.808	1.294
NM_201384	PLEC	chr8	143915147	143939590	-	14769	1	PLEC|EBS1|EBSMD|EBSND|EBSO|EBSOG|EBSPA|HD1|LGMD2Q|PCN|PLEC1|PLEC1b|PLTN|-|8q24.3|protein-coding	0.864134	1.99575e-05	0.00138013	19.554	24.461	18.284	10.787	9.729	12.4
NM_003966	SEMA5A	chr5	9035026	9546121	-	11783	1	SEMA5A|SEMAF|semF|-|5p15.31|protein-coding	1.20476	1.99731e-05	0.00138013	26.423	28.228	20.752	8.208	12.942	10.584
NM_000419	ITGA2B	chr17	44372181	44389601	-	3399	1	ITGA2B|BDPLT16|BDPLT2|CD41|CD41B|GP2B|GPIIb|GT|GTA|HPA3|PPP1R93|-|17q21.31|protein-coding	2.64404	2.1311e-05	0.00145043	1.095	0.634	0.632	0.154	0.19	0.044
NM_001134231	NT5DC2	chr3	52524369	52533777	-	1799	1	NT5DC2|-|-|3p21.1|protein-coding	0.88045	2.2259e-05	0.00149251	5.871	10.06	8.643	4.269	4.023	4.418
NM_001020819	MYADM	chr19	53867865	53876435	+	3131	1	MYADM|SB135|-|19q13.42|protein-coding	1.23641	2.36889e-05	0.00157093	10.433	7.394	8.739	3.974	3.674	3.528
NM_001143999	SEC14L1	chr17	77140923	77217099	+	5521	1	SEC14L1|PRELID4A|SEC14L|-|17q25.2-q25.3|protein-coding	0.798527	2.45653e-05	0.00162311	42.777	49.871	54.599	26.01	25.502	30.575
NM_003047	SLC9A1	chr1	27098809	27155130	-	4728	1	SLC9A1|APNH|LIKNS|NHE-1|NHE1|PPP1R143|-|1p36.11|protein-coding	1.06506	2.46904e-05	0.00162544	2.154	3.229	2.799	1	1.426	1.334
NM_001109	ADAM8	chr10	133262416	133276903	-	3276	1	ADAM8|CD156|CD156a|MS2|-|10q26.3|protein-coding	2.01288	2.56085e-05	0.00166591	12.983	6.979	8.514	1.817	1.605	3.575
NM_015038	KIAA0754	chr1	39409504	39416482	+	6976	1	KIAA0754|-|-|1p34.3|protein-coding	0.654545	2.68298e-05	0.00173474	10.679	14.064	10.571	8.025	7.267	6.404
NM_000625	NOS2	chr17	27756766	27800529	-	4177	1	NOS2|HEP-NOS|INOS|NOS|NOS2A|-|17q11.2|protein-coding	2.6773	2.70595e-05	0.00174336	22.507	166.632	125.792	25.548	7.297	12.544
NR_131250	RHOXF1P1	chrX	120010717	120015551	-	776	1	RHOXF1P1|TCONS_00017086|lncRHOXF1|-|Xq24|pseudo	5.81755	2.78899e-05	0.00177164	2.051	1.006	0.969	0	0.076	0
NM_025185	TANC2	chr17	63009537	63427706	+	11720	1	TANC2|ROLSA|rols|-|17q23.2-q23.3|protein-coding	0.595599	2.84321e-05	0.00179977	6.817	9.651	8.79	5.188	5.661	5.189
NM_000402	G6PD	chrX	154531390	154547018	-	2381	1	G6PD|G6PD1|-|Xq28|protein-coding	1.01819	2.90381e-05	0.00182249	5.782	6.929	5.927	2.974	2.424	3.545
NM_001945	HBEGF	chr5	140332843	140346603	-	2350	1	HBEGF|DTR|DTS|DTSF|HEGFL|-|5q31.3|protein-coding	3.13326	3.42793e-05	0.00207556	26.37	2.716	10.354	1.36	2.229	1.222
NM_207363	NCKAP5	chr2	132671799	133568460	-	7572	1	NCKAP5|ERIH1|ERIH2|NAP5|-|2q21.2|protein-coding	0.919338	3.49067e-05	0.00209255	2.263	3.083	2.621	1.471	1.562	0.986
NM_001008220	CPLX2	chr5	175871498	175884020	+	4670	1	CPLX2|921-L|CPX-2|CPX2|Hfb1|-|5q35.2|protein-coding	3.37019	3.55071e-05	0.00210761	0.859	0.248	0.339	0.036	0.088	0.027
NM_032552	DAB2IP	chr9	121567102	121785530	+	5452	1	DAB2IP|AF9Q34|AIP-1|AIP1|DIP1/2|-|9q33.2|protein-coding	0.679723	3.58553e-05	0.00211441	4.144	6.046	4.5	2.806	3.041	3.013
NM_015205	ATP11A	chr13	112690329	112887168	+	8763	1	ATP11A|ATPIH|ATPIS|-|13q34|protein-coding	0.727258	3.68799e-05	0.00216777	5.52	6.94	6.764	3.411	3.838	3.936
NM_203418	RCAN1	chr21	34516443	34527010	-	2490	1	RCAN1|ADAPT78|CSP1|DSC1|DSCR1|MCIP1|RCN1|-|21q22.12|protein-coding	1.88419	3.70321e-05	0.00216967	60.758	24.563	31.623	13.507	9.11	10.044
NM_001289086	CD300LF	chr17	74694309	74713000	-	1981	1	CD300LF|CD300f|CLM-1|CLM1|IREM-1|IREM1|IgSF13|LMIR3|NKIR|-|17q25.1|protein-coding	1.87526	3.74284e-05	0.00218582	9.321	5.744	6.124	2.07	1.068	2.683
NM_003956	CH25H	chr10	89205937	89207314	-	1375	1	CH25H|C25H|-|10q23.31|protein-coding	1.86903	3.81424e-05	0.00222036	21.362	12.144	16.27	5.655	5.906	2.305
NM_001319099	EFR3B	chr2	25042463	25159135	+	7421	1	EFR3B|KIAA0953|-|2p23.3|protein-coding	1.50004	3.8494e-05	0.00223364	0.928	0.726	1.201	0.289	0.416	0.297
NM_017870	TMEM132A	chr11	60924441	60937159	+	3507	1	TMEM132A|GBP|HSPA5BP1|-|11q12.2|protein-coding	1.56366	3.89892e-05	0.00224796	2.487	3.325	5.567	0.952	1.51	1.229
NM_003105	SORL1	chr11	121452203	121633762	+	10923	1	SORL1|C11orf32|LR11|LRP9|SORLA|SorLA-1|gp250|-|11q24.1|protein-coding	0.729112	4.14416e-05	0.00237185	30.971	50.229	37.236	23.784	19.997	24.278
NM_032876	AJUBA	chr14	22971174	22982642	-	4252	1	AJUBA|JUB|-|14q11.2|protein-coding	0.935972	4.15637e-05	0.00237185	6.237	12.731	8.129	4.488	4.733	4.141
NM_000962	PTGS1	chr9	122371005	122395703	+	5026	1	PTGS1|COX1|COX3|PCOX1|PES-1|PGG/HS|PGHS-1|PGHS1|PHS1|PTGHS|-|9q33.2|protein-coding	1.42847	4.47477e-05	0.00250809	10.538	7.27	7.184	2.597	2.957	3.629
NM_001195641	PLA2R1	chr2	159940749	160062615	-	5595	1	PLA2R1|CLEC13C|PLA2-R|PLA2G1R|PLA2IR|PLA2R|-|2q24.2|protein-coding	0.818824	4.60227e-05	0.00256368	22.318	27.711	28.977	18.331	13.367	11.892
NM_004273	CHST3	chr10	71964362	72013564	+	6968	1	CHST3|C6ST|C6ST1|HSD|-|10q22.1|protein-coding	0.856756	4.67429e-05	0.00258787	6.046	6.424	6.494	4.101	3.475	2.69
NM_001098526	JAML	chr11	118193727	118225094	-	1945	1	JAML|AMICA|AMICA1|CREA7-1|CREA7-4|Gm638|-|11q23.3|protein-coding	1.11884	4.74785e-05	0.00262058	57.983	45.739	48.064	24.587	19.359	24.907
NM_001321988	ENTPD5	chr14	73963231	74019323	-	6053	1	ENTPD5|CD39L4|NTPDase-5|PCPH|-|14q24.3|protein-coding	0.801197	5.01687e-05	0.00275229	6.165	9.917	7.453	4.915	4.629	3.992
NM_002226	JAG2	chr14	105140981	105168824	-	5807	1	JAG2|HJ2|SER2|-|14q32.33|protein-coding	0.800941	5.1232e-05	0.00280213	3.017	4.607	3.566	1.919	1.963	2.274
NM_014601	EHD2	chr19	47713344	47743134	+	3576	1	EHD2|PAST2|-|19q13.33|protein-coding	1.34248	5.2197e-05	0.00284631	9.931	6.236	7.112	3.228	2.929	3.054
NM_001145026	PTPRQ	chr12	80444346	80680189	+	8019	1	PTPRQ|DFNB84|DFNB84A|PTPGMC1|R-PTP-Q|-|12q21.31|protein-coding	2.18055	5.29952e-05	0.00288116	0.735	3.52	4.367	0.559	0.602	0.593
NM_001013257	BCAM	chr19	44809059	44821421	+	3415	1	BCAM|AU|CD239|LU|MSK19|-|19q13.32|protein-coding	0.967338	5.36949e-05	0.00291046	9.453	18.43	17.044	8.685	6.582	6.628
NM_003670	BHLHE40	chr3	4979412	4985180	+	3027	1	BHLHE40|BHLHB2|Clast5|DEC1|HLHB2|SHARP-2|SHARP2|STRA13|Stra14|-|3p26.1|protein-coding	1.68242	5.39046e-05	0.0029131	103.968	59.282	43.447	21.898	22.161	21.171
NM_004430	EGR3	chr8	22687661	22693302	-	4330	1	EGR3|EGR-3|PILOT|-|8p21.3|protein-coding	3.53362	5.52716e-05	0.00297809	17.056	1.174	5.412	0.275	0.845	1.048
NM_001848	COL6A1	chr21	45981749	46005049	+	4188	1	COL6A1|BTHLM1|OPLL|UCHMD1|-|21q22.3|protein-coding	1.77833	5.55207e-05	0.00298263	63.784	45.214	45.273	24.889	12.982	7.888
NM_005401	PTPN14	chr1	214348696	214551681	-	13422	1	PTPN14|PEZ|PTP36|-|1q32.3-q41|protein-coding	0.868341	5.57463e-05	0.00298589	9.747	11.562	9.352	6.515	5.815	4.074
NM_012244	SLC7A8	chr14	23125295	23183660	-	4223	1	SLC7A8|LAT2|LPI-PC1|-|14q11.2|protein-coding	1.43663	5.85082e-05	0.00308814	14.317	8.425	9.138	4.338	3.476	4.034
NM_000370	TTPA	chr8	63059489	63086053	-	2625	1	TTPA|ATTP|AVED|TTP1|alphaTTP|-|8q12.3|protein-coding	1.60546	5.97532e-05	0.00311866	1.433	1.026	1.606	0.454	0.482	0.368
NM_001122962	SIRPB2	chr20	1474591	1491587	-	2826	1	SIRPB2|PTPN1L|PTPNS1L3|dJ776F14.2|-|20p13|protein-coding	2.13753	5.97771e-05	0.00311866	3.628	1.42	4.362	0.937	0.5	0.719
NM_001267571	TBC1D2	chr9	98198998	98255721	-	3335	1	TBC1D2|PARIS-1|PARIS1|TBC1D2A|-|9q22.33|protein-coding	1.03084	6.17431e-05	0.00320286	3.868	7.736	6.974	2.689	2.797	3.096
NM_032211	LOXL4	chr10	98247686	98268250	-	3640	1	LOXL4|LOXC|-|10q24.2|protein-coding	1.63459	6.56984e-05	0.00336942	8.172	22.418	26.443	4.397	6.83	5.871
NM_003253	TIAM1	chr21	31118418	31558977	-	7167	1	TIAM1|-|-|21q22.11|protein-coding	0.950804	6.59125e-05	0.00337	5.287	5.298	5.317	2.373	2.549	3.079
NM_001289789	GPI	chr19	34364740	34402413	+	2700	2	GPI|AMF|GNPI|NLK|PGI|PHI|SA-36|SA36|-|19q13.11|protein-coding	0.606476	6.72826e-05	0.00342158	21.398	31.41	26.249	16.617	15.582	17.499
NM_020856	TSHZ3	chr19	31274945	31349525	-	5150	1	TSHZ3|TSH3|ZNF537|-|19q12|protein-coding	0.777447	6.99247e-05	0.00352623	3.733	5.083	4.771	2.751	2.114	2.755
NM_001278529	ARHGEF40	chr14	21070260	21090247	+	5937	1	ARHGEF40|SOLO|-|14q11.2|protein-coding	0.978573	7.09094e-05	0.00356596	8.373	8.546	6.405	4.6	3.895	3.153
NM_001300780	SEMA6A	chr5	116443555	116574926	-	6960	1	SEMA6A|HT018|SEMA|SEMA6A1|SEMAQ|VIA|-|5q23.1|protein-coding	1.00171	7.56639e-05	0.0037632	4.098	5.102	5.107	2.482	2.848	1.595
NM_014653	WSCD2	chr12	108129471	108250536	+	4887	1	WSCD2|-|-|12q23.3|protein-coding	2.11355	7.58709e-05	0.0037632	0.372	0.854	0.286	0.107	0.12	0.106
NM_014964	EPN2	chr17	19237377	19336715	+	4822	1	EPN2|EHB21|-|17p11.2|protein-coding	0.710254	7.88724e-05	0.00387321	8.362	8.898	8.047	5.568	4.769	4.743
NM_012398	PIP5K1C	chr19	3630181	3700479	-	5062	1	PIP5K1C|LCCS3|PIP5K-GAMMA|PIP5K1-gamma|PIP5Kgamma|-|19p13.3|protein-coding	0.735847	7.86667e-05	0.00387321	2.837	3.206	2.849	1.945	1.541	1.757
NR_135648	LOC105371849	chr17	60079309	60088692	+	694	1	LOC105371849|-|-|17q23.1|ncRNA	2.67187	7.89992e-05	0.00387321	3.306	2.445	1.316	0.275	0.382	0.5
NM_002380	MATN2	chr8	97869021	98036718	+	4149	1	MATN2|-|-|8q22.1-q22.2|protein-coding	1.44937	8.08672e-05	0.00392499	12.442	7.371	7.351	3.404	3.76	2.844
NM_001290787	ECEL1	chr2	232479827	232487859	-	2870	1	ECEL1|DA5D|DINE|ECEX|XCE|-|2q37.1|protein-coding	2.64534	8.35242e-05	0.00401852	0.951	0.525	2.508	0.199	0.174	0.259
NM_002357	MXD1	chr2	69915041	69942944	+	5608	1	MXD1|BHLHC58|MAD|MAD1|-|2p13.3|protein-coding	2.18206	8.46977e-05	0.00405653	35.094	9.955	15.516	3.675	4.339	5.758
NM_018984	SSH1	chr12	108782690	108857583	-	8518	1	SSH1|SSH1L|-|12q24.11|protein-coding	0.855545	8.57602e-05	0.00409658	6.447	6.251	6.556	3.54	3.383	4.122
NM_000094	COL7A1	chr3	48564073	48595160	-	9049	1	COL7A1|EBD1|EBDCT|EBR1|NDNC8|-|3p21.31|protein-coding	1.3143	8.74668e-05	0.00414266	6.798	8.021	4.995	3.039	3.219	1.552
NM_024645	ZMAT4	chr8	40530591	40897824	-	2459	1	ZMAT4|-|-|8p11.21|protein-coding	2.38218	8.83725e-05	0.00416639	0.538	1.917	0.655	0.204	0.251	0.111
NM_024940	DOCK5	chr8	25184723	25415716	+	10163	1	DOCK5|-|-|8p21.2|protein-coding	0.808436	9.20588e-05	0.00430654	9.803	12.211	11.466	6.119	5.144	7.146
NM_005092	TNFSF18	chr1	173041220	173050963	-	743	1	TNFSF18|AITRL|GITRL|TL6|TNLG2A|hGITRL|-|1q25.1|protein-coding	1.88689	9.32936e-05	0.00435306	3.255	2.392	3.361	0.674	1.148	0.7
NM_001004354	NRARP	chr9	137299631	137302251	-	2618	1	NRARP|-|-|9q34.3|protein-coding	0.994378	9.52199e-05	0.00443152	5.116	6.131	4.462	3.316	2.158	2.213
NM_004655	AXIN2	chr17	65528565	65561622	-	4219	1	AXIN2|AXIL|ODCRCS|-|17q24.1|protein-coding	0.659456	9.71153e-05	0.00450814	9.005	9.639	9.465	6.236	5.676	5.453
NM_022833	FAM129B	chr9	127505338	127569117	-	3975	1	FAM129B|C9orf88|MEG-3|MINERVA|OC58|bA356B19.6|-|9q34.11|protein-coding	0.709841	9.81859e-05	0.00451978	27.312	43.178	31.759	24.283	18.499	17.281
NR_109986	LOC101928882	chr3	180707590	180870178	-	2859	1	LOC101928882|-|-|3q26.33|ncRNA	1.95053	9.77908e-05	0.00451978	1.005	1.818	3.391	0.692	0.484	0.338
NM_033517	SHANK3	chr22	50674642	50733212	+	7030	1	SHANK3|DEL22q13.3|PROSAP2|PSAP2|SCZD15|SPANK-2|-|22q13.33|protein-coding	1.50016	9.83647e-05	0.00451978	3.193	1.762	2.754	0.757	0.963	0.997
NM_080660	ZC3HAV1L	chr7	139025706	139036029	-	1746	1	ZC3HAV1L|C7orf39|-|7q34|protein-coding	1.12502	9.81207e-05	0.00451978	6.369	6.262	6.829	2.459	2.629	3.56
NM_017617	NOTCH1	chr9	136494433	136545786	-	9271	1	NOTCH1|AOS5|AOVD1|TAN1|hN1|-|9q34.3|protein-coding	1.24951	9.89322e-05	0.0045229	5.389	5.9	7.778	1.77	2.923	3.024
NM_003612	SEMA7A	chr15	74409284	74433959	-	3366	1	SEMA7A|CD108|CDw108|H-SEMA-K1|H-Sema-L|JMH|SEMAK1|SEMAL|-|15q24.1|protein-coding	1.79073	0.00010156	0.00460813	4.716	3.048	2.665	0.638	0.97	1.368
NM_001271749	C5AR2	chr19	47332147	47342015	+	1430	1	C5AR2|C5L2|GPF77|GPR77|-|19q13.32|protein-coding	2.18156	0.000102177	0.00462453	3.311	1.258	1.968	0.548	0.423	0.445
NM_000361	THBD	chr20	23045633	23049664	-	4029	1	THBD|AHUS6|BDCA3|CD141|THPH12|THRM|TM|-|20p11.21|protein-coding	2.04918	0.000104014	0.00467269	16.607	4.659	9.245	2.842	2.775	2.071
NM_004423	DVL3	chr3	184155496	184173526	+	5045	1	DVL3|DRS3|-|3q27.1|protein-coding	0.558225	0.000103723	0.00467269	5.839	8.242	6.516	4.671	4.327	4.437
NM_003131	SRF	chr6	43171295	43181506	+	4196	1	SRF|MCM1|-|6p21.1|protein-coding	0.618699	0.000104015	0.00467269	6.059	7.529	6.509	4.849	4.067	3.777
NM_001432	EREG	chr4	74365143	74388760	+	4621	1	EREG|EPR|ER|Ep|-|4q13.3|protein-coding	6.0288	0.000105028	0.00470651	11.742	0.117	1.697	0.067	0.127	0.038
NM_015425	POLR1A	chr2	86024446	86106155	-	8483	1	POLR1A|A190|AFDCIN|RPA1|RPA194|RPO1-4|RPO14|-|2p11.2|protein-coding	0.694498	0.000109233	0.00484695	4.895	6.365	6.186	3.273	3.291	3.798
NM_000899	KITLG	chr12	88492793	88580473	-	5431	1	KITLG|DCUA|DFNA69|FPH2|FPHH|KL-1|Kitl|MGF|SCF|SF|SHEP7|-|12q21.32|protein-coding	0.743434	0.000109102	0.00484695	38.11	59.209	39.455	28.266	28.598	21.503
NM_139125	MASP1	chr3	187234082	187292022	-	4166	1	MASP1|3MC1|CRARF|CRARF1|MAP1|MASP|MASP3|MAp44|PRSS5|RaRF|-|3q27.3|protein-coding	1.96433	0.000110019	0.0048699	1.3	0.802	0.658	0.309	0.268	0.137
NM_021202	TP53INP2	chr20	34704308	34713439	+	4159	1	TP53INP2|C20orf110|DOR|PIG-U|PINH|dJ1181N3.1|-|20q11.22|protein-coding	1.00266	0.000113454	0.0049616	6.106	6.343	6.467	2.6	2.941	3.655
NM_001202	BMP4	chr14	53949736	53956891	-	1991	1	BMP4|BMP2B|BMP2B1|MCOPS6|OFC11|ZYME|-|14q22.2|protein-coding	1.07195	0.000114607	0.00499963	4.889	5.527	7.177	2.793	2.354	3.144
NM_001013627	NHSL2	chrX	71911088	72143574	+	3669	1	NHSL2|-|-|Xq13.1|protein-coding	1.11751	0.000115476	0.00501339	8.169	6.599	5.783	3.725	2.983	2.727
NM_000435	NOTCH3	chr19	15159633	15200981	-	8036	1	NOTCH3|CADASIL|CADASIL1|CASIL|IMF2|LMNS|-|19p13.12|protein-coding	1.22271	0.0001153	0.00501339	9.962	6.86	6.965	3.173	3.299	3.67
NM_001082968	TOM1L2	chr17	17843508	17972470	-	5791	1	TOM1L2|-|-|17p11.2|protein-coding	0.893675	0.00011601	0.00502451	5.244	5.325	4.702	2.414	2.647	2.938
NM_006216	SERPINE2	chr2	223975048	224039319	-	2248	1	SERPINE2|GDN|GDNPF|PI-7|PI7|PN-1|PN1|PNI|-|2q36.1|protein-coding	1.39809	0.000116454	0.00502663	11.604	16.072	20.657	6.701	7.765	3.256
NR_036515	LOC284454	chr19	13834516	13836289	-	1773	1	LOC284454|-|-|19p13.12|ncRNA	2.56664	0.000116725	0.00502663	21.463	3.175	11.527	1.978	2.141	2.277
NM_001288743	C10orf128	chr10	49154724	49188400	-	2041	1	C10orf128|-|-|10q11.23|protein-coding	1.23508	0.000118912	0.00506538	35.298	23.424	23.715	13.075	10.009	11.699
NM_005911	MAT2A	chr2	85538978	85545280	+	2995	1	MAT2A|MATA2|MATII|SAMS2|-|2p11.2|protein-coding	1.10794	0.000118738	0.00506538	98.978	69.042	77.653	38.1	38.537	36.875
NM_000358	TGFBI	chr5	136028895	136063818	+	2786	1	TGFBI|BIGH3|CDB1|CDG2|CDGG1|CSD|CSD1|CSD2|CSD3|EBMD|LCD1|-|5q31.1|protein-coding	1.27313	0.000120922	0.00511497	86.615	52.249	85.802	31.044	29.284	32.407
NM_130444	COL18A1	chr21	45455510	45513720	+	6555	1	COL18A1|KNO|KNO1|KS|-|21q22.3|protein-coding	1.10296	0.000122347	0.0051593	20.302	14.792	14.586	7.982	6.893	7.849
NM_001271223	OBSCN	chr1	228208130	228378874	+	26807	1	OBSCN|ARHGEF30|UNC89|-|1q42.13|protein-coding	0.708784	0.000128122	0.00530784	1.532	1.595	1.656	0.918	0.891	0.991
NM_016368	ISYNA1	chr19	18434388	18438301	-	2407	1	ISYNA1|INO1|INOS|IPS|IPS 1|IPS-1|-|19p13.11|protein-coding	0.842966	0.000131138	0.00540804	3.495	5.808	4.489	2.291	2.6	2.557
NM_004491	ARHGAP35	chr19	46918676	47005076	+	8880	1	ARHGAP35|GRF-1|GRLF1|P190-A|P190A|p190ARhoGAP|p190RhoGAP|-|19q13.32|protein-coding	0.540677	0.000134263	0.00551179	17.943	27.205	20.23	15.324	14.87	12.911
NM_004672	MAP3K6	chr1	27355179	27366866	-	4317	1	MAP3K6|ASK2|MAPKKK6|MEKK6|-|1p36.11|protein-coding	0.857754	0.00013793	0.00561145	3.971	3.776	3.665	2.261	2.09	1.851
NM_001258374	EPS15L1	chr19	16355244	16472012	-	3235	1	EPS15L1|EPS15R|-|19p13.11|protein-coding	0.711585	0.000138724	0.00561749	3.357	4.913	3.953	2.68	2.138	2.332
NM_002977	SCN9A	chr2	166195187	166375987	-	9731	1	SCN9A|ETHA|FEB3B|GEFSP7|HSAN2D|NE-NA|NENA|Nav1.7|PN1|SFNP|-|2q24.3|protein-coding	1.30778	0.000138419	0.00561749	3.46	2.582	4.394	1.895	1.155	1.15
NM_024832	RIN3	chr14	92513781	92688994	+	3840	1	RIN3|-|-|14q32.12|protein-coding	1.57317	0.000140118	0.0056371	4.888	2.721	3.693	0.994	1.203	1.593
NM_002473	MYH9	chr22	36281277	36388067	-	7511	1	MYH9|BDPLT6|DFNA17|EPSTS|FTNS|MHA|NMHC-II-A|NMMHC-IIA|NMMHCA|-|22q12.3|protein-coding	0.711942	0.000145419	0.00581161	101.446	108.039	89.352	65.666	54.596	57.943
NM_005177	ATP6V0A1	chr17	42458844	42522579	+	4099	1	ATP6V0A1|ATP6N1|ATP6N1A|Stv1|VPP1|Vph1|a1|-|17q21.2|protein-coding	0.648695	0.000148989	0.00590695	9.909	10.703	11.276	6.733	6.596	6.458
NM_004711	SYNGR1	chr22	39349949	39385588	+	4432	1	SYNGR1|-|-|22q13.1|protein-coding	0.826843	0.000148691	0.00590695	2.174	3.561	3.208	2.581	1.348	1.507
NM_014858	TMCC2	chr1	205227910	205273343	+	3997	1	TMCC2|HUCEP11|-|1q32.1|protein-coding	1.09978	0.000150332	0.00594238	1.36	1.412	2.078	0.776	0.649	0.564
NR_028308	BRE-AS1	chr2	27889456	27891114	-	1658	1	BRE-AS1|-|-|2p23.2|ncRNA	3.38146	0.000151216	0.0059643	21.406	1.202	4.681	1.18	0.923	0.762
NM_004101	F2RL2	chr5	76615482	76623434	-	3425	1	F2RL2|PAR-3|PAR3|-|5q13.3|protein-coding	1.05517	0.000153195	0.00602923	2.349	2.484	3.56	1.472	1.267	1.24
NM_002438	MRC1	chr10	17809343	17911162	+	5159	1	MRC1|CD206|CLEC13D|CLEC13DL|MMR|MRC1L1|bA541I19.1|hMR|-|10p12.33|protein-coding	1.5136	0.000154039	0.00604928	85.972	40.233	84.617	26.904	21.665	25.876
NM_001145717	PNPLA1	chr6	36270460	36308595	+	2468	1	PNPLA1|ARCI10|dJ50J22.1|-|6p21.31|protein-coding	2.34246	0.000154484	0.00605365	0.628	0.698	0.577	0.068	0.227	0.06
NM_022648	TNS1	chr2	217799789	217944073	-	10241	1	TNS1|MST091|MST122|MST127|MSTP091|MSTP122|MSTP127|MXRA6|PPP1R155|TNS|-|2q35|protein-coding	0.560876	0.000158149	0.00615727	20.644	28.079	24.769	19.073	14.941	14.147
NR_110459	HAGLR	chr2	176173189	176188572	-	4032	1	HAGLR|HOXD-AS1|Mdgt|-|2q31.1|ncRNA	1.44245	0.00016107	0.00624413	0.82	0.891	1.016	0.36	0.374	0.197
NM_001110514	EBF4	chr20	2692878	2760108	+	2891	1	EBF4|COE4|O/E-4|-|20p13|protein-coding	1.12209	0.000161847	0.00626086	1.451	1.556	1.765	0.899	0.682	0.565
NM_005689	ABCB6	chr2	219209766	219218990	-	2997	1	ABCB6|ABC|ABC14|DUH3|LAN|MCOPCB7|MTABC3|PRP|PSHK2|umat|-|2q35|protein-coding	0.794103	0.000162214	0.00626168	3.028	4.754	4.454	2.38	2.464	1.9
NM_181489	ZNF445	chr3	44439770	44477670	-	10239	1	ZNF445|ZKSCAN15|ZNF168|ZSCAN47|-|3p21.31|protein-coding	0.491651	0.000162693	0.0062668	6.125	8.656	7.509	5.549	4.712	4.984
NM_001099	ACPP	chr3	132317367	132358846	+	3207	1	ACPP|5'-NT|ACP-3|ACP3|-|3q22.1|protein-coding	0.938286	0.000163864	0.00629627	2.974	4.721	4.456	2.314	1.979	2.594
NM_001308147	PLEKHG3	chr14	64704408	64744346	+	4620	1	PLEKHG3|ARHGEF43|KIAA0599|-|14q23.3|protein-coding	1.11793	0.000166447	0.00637074	3.942	8.925	4.912	2.69	3.019	2.005
NM_032865	TNS4	chr17	40475828	40501602	-	4057	1	TNS4|CTEN|PP14434|-|17q21.2|protein-coding	1.3325	0.000168654	0.00642156	4.214	6.333	5.719	1.205	2.342	2.564
NM_001257378	SEC14L3	chr22	30459229	30472047	-	2286	1	SEC14L3|TAP2|-|22q12.2|protein-coding	3.37038	0.000168485	0.00642156	2.087	2.849	18.034	1.475	0.483	0.167
NM_021979	HSPA2	chr14	64540468	64543236	+	2766	1	HSPA2|HSP70-2|HSP70-3|-|14q23.3|protein-coding	1.46753	0.000168839	0.00642156	8.362	15.384	6.544	4.622	3.861	1.996
NM_001003794	MGLL	chr3	127689062	127823250	-	4225	1	MGLL|HU-K5|HUK5|MAGL|MGL|-|3q21.3|protein-coding	0.623407	0.000171318	0.00648858	15.088	17.676	17.289	12.397	9.54	9.671
NR_024065	LINC00312	chr3	8571782	8574668	+	2886	1	LINC00312|ERR-10|ERR10|LMCD1DN|LOH3CR2A|NAG-7|NAG7|NCRNA00312|-|3p25.3|ncRNA	1.29069	0.000173681	0.00656436	2.679	1.82	2.401	1.066	0.948	0.832
NM_004621	TRPC6	chr11	101451564	101583928	-	4597	1	TRPC6|FSGS2|TRP6|-|11q22.1|protein-coding	2.05996	0.000183232	0.00688224	10.045	3.023	4.165	1.178	1.619	1.487
NM_001139443	BEST1	chr11	61949884	61963594	+	2821	1	BEST1|ARB|BEST|BMD|RP50|TU15B|VMD2|-|11q12.3|protein-coding	1.42825	0.000185019	0.00693497	2.293	1.518	2.437	0.795	0.626	0.878
NM_001167890	EGFL6	chrX	13569575	13633575	+	2418	1	EGFL6|MAEG|W80|-|Xp22.2|protein-coding	1.1628	0.000192234	0.0071462	2.753	4.945	2.421	1.667	1.241	1.383
NM_019074	DLL4	chr15	40929333	40939060	+	3407	1	DLL4|AOS6|hdelta2|-|15q15.1|protein-coding	1.89645	0.000196017	0.00725703	6.686	2.474	3.539	0.931	1.166	1.381
NM_000800	FGF1	chr5	142592178	142686495	-	4147	1	FGF1|AFGF|ECGF|ECGF-beta|ECGFA|ECGFB|FGF-1|FGF-alpha|FGFA|GLIO703|HBGF-1|HBGF1|-|5q31.3|protein-coding	1.41971	0.000195943	0.00725703	6.313	4.744	4.431	2.979	1.637	1.263
NM_002309	LIF	chr22	30240447	30246851	-	3964	1	LIF|CDF|DIA|HILDA|MLPLI|-|22q12.2|protein-coding	1.9627	0.000199031	0.0073386	11.999	3.744	5.325	2.226	1.87	1.543
NM_001288738	DNM1	chr9	128203355	128255248	+	3901	1	DNM1|DNM|EIEE31|-|9q34.11|protein-coding	1.32891	0.000205273	0.00755339	4.551	3.379	3.069	1.489	1.8	1.007
NM_001130004	ACTN1	chr14	68874123	68979366	-	3767	1	ACTN1|BDPLT15|-|14q24.1|14q22-q24|protein-coding	0.87624	0.000213201	0.00778184	40.548	41.612	39.877	28.472	18.064	18.769
NM_002631	PGD	chr1	10398992	10420511	+	2325	1	PGD|6PGD|-|1p36.22|protein-coding	0.8941	0.000214975	0.00783079	45.431	56.504	32.989	25.268	24.195	20.961
NM_004807	HS6ST1	chr2	128265480	128318597	-	3948	1	HS6ST1|HH15|HS6ST|-|2q14.3|protein-coding	0.594525	0.000219392	0.0079561	9.21	13.418	9.795	7.461	6.357	6.805
NM_000212	ITGB3	chr17	47253842	47312711	+	4877	1	ITGB3|BDPLT16|BDPLT2|CD61|GP3A|GPIIIa|GT|-|17q21.32|protein-coding	0.86606	0.000220757	0.00797723	2.823	3.23	3.893	2.167	1.635	1.503
NM_001324320	MAST2	chr1	45803607	46036124	+	5733	1	MAST2|MAST205|MTSSK|-|1p34.1|protein-coding	0.601359	0.000224456	0.00807863	3.988	4.834	4.038	2.996	2.751	2.479
NM_033027	CSRNP1	chr3	39141851	39153611	-	3181	1	CSRNP1|AXUD1|CSRNP-1|FAM130B|TAIP-3|URAX1|-|3p22.2|protein-coding	2.81204	0.00022991	0.00822304	49.906	4.513	16.404	3.074	3.746	3.986
NM_003407	ZFP36	chr19	39406847	39409412	+	1748	1	ZFP36|G0S24|GOS24|NUP475|RNF162A|TIS11|TTP|zfp-36|-|19q13.2|protein-coding	2.67508	0.000230285	0.00822304	124.639	13.481	57.061	7.587	11.984	12.651
NM_031283	TCF7L1	chr2	85133460	85310388	+	2904	1	TCF7L1|TCF-3|TCF3|-|2p11.2|protein-coding	1.01344	0.000233959	0.0082769	1.196	2.226	1.794	0.854	0.831	0.767
NM_033102	SLC45A3	chr1	205657853	205680502	-	3375	1	SLC45A3|IPCA-2|IPCA-6|IPCA-8|IPCA6|PCANAP2|PCANAP6|PCANAP8|PRST|-|1q32.1|protein-coding	1.6286	0.000233553	0.0082769	4.569	3.615	2.172	1.47	1.238	0.66
NM_032227	TMEM164	chrX	110003114	110177788	+	5561	1	TMEM164|bB360B22.3|-|Xq23|protein-coding	0.732426	0.000239189	0.00834349	7.568	8.771	7.11	4.342	4.782	4.862
NM_001080950	MYO1C	chr17	1464186	1485757	-	4687	1	MYO1C|MMI-beta|MMIb|NMI|myr2|-|17p13.3|protein-coding	0.717735	0.00023789	0.00834349	16.287	17.675	14.233	10.941	8.763	8.929
NM_018664	BATF3	chr1	212686417	212699985	-	976	1	BATF3|JDP1|JUNDM1|SNFT|-|1q32.3|protein-coding	2.12388	0.000238904	0.00834349	3.643	1.628	2.449	0.464	0.512	0.787
NM_014275	MGAT4B	chr5	179797598	179806952	-	2446	1	MGAT4B|GNT-IV|GNT-IVB|-|5q35.3|protein-coding	0.744363	0.000241193	0.00839159	8.383	12.904	10.2	5.237	6.315	6.378
NM_001058	TACR1	chr2	75046463	75199519	-	4771	1	TACR1|NK1R|NKIR|SPR|TAC1R|-|2p12|protein-coding	1.10816	0.000241495	0.00839159	3.509	3.604	2.63	1.492	1.534	1.506
NM_003999	OSMR	chr5	38845999	38935641	+	5519	1	OSMR|IL-31R-beta|IL-31RB|OSMRB|PLCA1|-|5p13.1|protein-coding	1.19681	0.000247512	0.00856778	38.274	23.791	38.663	12.987	13.656	17.044
NM_019055	ROBO4	chr11	124884218	124897935	-	3817	1	ROBO4|ECSM4|MRB|-|11q24.2|protein-coding	1.48146	0.000257708	0.0088492	3.44	1.902	2.32	0.892	0.807	0.96
NM_013272	SLCO3A1	chr15	91853708	92165907	+	5094	1	SLCO3A1|OATP-D|OATP-RP3|OATP3A1|OATPD|OATPRP3|SLC21A11|-|15q26.1|protein-coding	1.28046	0.000257883	0.0088492	7.284	5.594	4.945	1.859	2.426	2.946
NM_024841	PRR5L	chr11	36375985	36465204	+	3938	1	PRR5L|PROTOR2|-|11p13-p12|protein-coding	1.02306	0.000260451	0.00891344	8.52	16.949	12.32	5.508	4.507	7.205
NM_018043	ANO1	chr11	70078302	70189546	+	4780	1	ANO1|DOG1|ORAOV2|TAOS2|TMEM16A|-|11q13.3|protein-coding	1.09	0.000263582	0.00900357	7.348	9.166	4.875	3.06	4.03	2.726
NM_001287491	TET3	chr2	73986404	74108175	+	11374	1	TET3|hCG_40738|-|2p13.1|protein-coding	0.884405	0.000264575	0.00901935	6.373	7.319	6.481	2.959	3.314	4.261
NR_144510	AP2A2	chr11	925809	1012245	+	4282	3	AP2A2|ADTAB|CLAPA2|HIP-9|HIP9|HYPJ|-|11p15.5|protein-coding	1.16711	0.000265712	0.00902523	1.444	1.372	1.287	0.468	0.646	0.666
NR_110952	LINC01504	chr9	72305436	72343210	+	2073	1	LINC01504|-|-|9q21.13|ncRNA	1.47324	0.000268599	0.00908919	3.296	5.98	5.763	2.915	0.965	2.436
NM_000527	LDLR	chr19	11089362	11133829	+	5263	1	LDLR|FH|FHC|LDLCQ2|-|19p13.2|protein-coding	1.90338	0.000268571	0.00908919	18.602	8.279	7.576	1.919	4.052	3.382
NM_001040274	SYCP2L	chr6	10886831	10974308	+	3097	1	SYCP2L|C6orf177|NO145|dJ62D2.1|-|6p24.2|protein-coding	1.434	0.000270572	0.00913886	1.488	3.018	1.465	1.017	0.598	0.488
NM_001245002	NFIC	chr19	3366567	3469217	+	8032	1	NFIC|CTF|CTF5|NF-I|NFI|-|19p13.3|protein-coding	0.742283	0.000271949	0.00916826	4.047	7.021	5.52	3.097	2.827	3.476
NM_001347966	ENOX1	chr13	43213133	43786980	-	3491	1	ENOX1|CNOX|PIG38|bA64J21.1|cCNOX|-|13q14.11|protein-coding	1.0567	0.000278653	0.00937684	4.949	4.307	5.441	2.222	2.798	1.871
NM_014921	ADGRL1	chr19	14147737	14206185	-	7817	1	ADGRL1|CIRL1|CL1|LEC2|LPHN1|-|19p13.12|protein-coding	0.782656	0.000280097	0.00940794	2.57	2.835	2.243	1.361	1.502	1.457
NM_001293289	SPRY4	chr5	142310427	142324417	-	5314	1	SPRY4|HH17|-|5q31.3|protein-coding	1.76816	0.000282477	0.00947032	3.973	1.718	3.927	0.638	0.918	1.229
NM_173200	NR4A3	chr9	99821855	99866891	+	5695	1	NR4A3|CHN|CSMF|MINOR|NOR1|TEC|-|9q31.1|protein-coding	4.52329	0.000285214	0.00952677	60.92	1.973	11.566	1.327	0.973	1.259
NM_145278	GCSAML	chr1	247549045	247577690	+	3856	1	GCSAML|C1orf150|-|1q44|protein-coding	1.75457	0.000286598	0.00955538	3.308	2.088	2.382	0.823	1.152	0.366
NM_001174072	SERINC5	chr5	80138727	80256082	-	6468	1	SERINC5|C5orf12|TPO1|-|5q14.1|protein-coding	0.783217	0.000294779	0.00977413	12.307	20.751	18.798	8.292	9.197	8.712
NM_001326559	SLC4A3	chr2	219627570	219641980	+	4276	1	SLC4A3|AE3|CAE3/BAE3|SLC2C|-|2q35|protein-coding	1.15693	0.000305159	0.010063	0.92	0.829	1.005	0.441	0.362	0.434
NM_001849	COL6A2	chr21	46098119	46132849	+	3409	1	COL6A2|BTHLM1|PP3610|UCMD1|-|21q22.3|protein-coding	1.52523	0.000316863	0.0103922	89.242	57.899	52.568	36.668	22.309	14.455
NM_031904	FRMD8	chr11	65386570	65413524	+	3738	1	FRMD8|FKSG44|-|11q13.1|protein-coding	0.578132	0.000320497	0.0104924	4.335	5.504	5.108	3.318	3.109	3.233
NM_015157	PHLDB1	chr11	118606498	118658038	+	5676	1	PHLDB1|LL5A|-|11q23.3|protein-coding	1.02411	0.000329238	0.0107397	8.101	8.051	7.784	5.469	3.492	2.808
NM_025194	ITPKC	chr19	40717103	40740861	+	3377	1	ITPKC|IP3-3KC|IP3KC|-|19q13.2|protein-coding	0.699466	0.000331409	0.0107717	5.821	6.906	7.102	3.637	3.938	4.209
NM_004635	MAPKAPK3	chr3	50617131	50649297	+	2535	1	MAPKAPK3|3PK|MAPKAP-K3|MAPKAP3|MAPKAPK-3|MDPT3|MK-3|-|3p21.2|protein-coding	0.795291	0.000333343	0.0108151	12.093	12.866	12.501	6.238	6.801	7.903
NM_015210	MTCL1	chr18	8717371	8832777	+	6073	1	MTCL1|CCDC165|KIAA0802|SOGA2|-|18p11.22|protein-coding	1.27315	0.000338566	0.0109259	1.671	1.233	1.583	0.679	0.765	0.416
NM_024807	TREML2	chr6	41189749	41201187	-	3816	1	TREML2|C6orf76|TLT-2|TLT2|dJ238O23.1|-|6p21.1|protein-coding	1.76064	0.000339645	0.0109412	2.568	1.207	1.717	0.381	0.563	0.701
NM_052920	KLHL29	chr2	23385427	23708613	+	5068	1	KLHL29|KBTBD9|-|2p24.1|protein-coding	0.953111	0.000354143	0.0113276	2.945	3.226	2.438	1.624	1.115	1.593
NM_001287745	FDFT1	chr8	11802611	11839309	+	2362	1	FDFT1|DGPT|ERG9|SQS|SS|-|8p23.1|protein-coding	0.669994	0.000357492	0.0114145	31.712	37.09	29.633	21.198	22.344	16.886
NR_104133	ADAMTSL4-AS1	chr1	150560895	150574552	-	1032	1	ADAMTSL4-AS1|C1orf138|-|1q21.2|ncRNA	1.96489	0.000360231	0.0114415	21.171	6.133	10.878	2.958	3.25	3.887
NM_006505	PVR	chr19	44643798	44666160	+	5892	1	PVR|CD155|HVED|NECL5|Necl-5|PVS|TAGE4|-|19q13.31|protein-coding	0.975588	0.000377981	0.0119286	4.981	3.706	4.008	1.999	1.494	2.499
NM_001166111	PNPLA6	chr19	7534705	7561767	+	4537	1	PNPLA6|BNHS|LNMS|NTE|NTEMND|OMCS|SPG39|iPLA2delta|sws|-|19p13.2|protein-coding	1.42229	0.000379388	0.0119286	10.646	6.895	7.258	2.366	2.648	4.105
NM_001244889	UNC5B	chr10	71212535	71302878	+	6839	1	UNC5B|UNC5H2|p53RDL1|-|10q22.1|protein-coding	0.722072	0.00037883	0.0119286	3.512	5.048	3.943	2.309	2.173	2.77
NM_020530	OSM	chr22	30262828	30266843	-	1853	1	OSM|-|-|22q12.2|protein-coding	4.98342	0.000380782	0.0119474	18.841	0.509	1.928	0.232	0.191	0.307
NM_030636	EEPD1	chr7	36153227	36301543	+	4677	1	EEPD1|HSPC107|-|7p14.2|protein-coding	1.25788	0.000381768	0.0119577	2.532	2.177	2.159	0.683	1.296	0.852
NR_073606	MMP19	chr12	55835430	55842983	-	3354	1	MMP19|CODA|MMP18|RASI-1|-|12q13.2|protein-coding	2.57642	0.000386515	0.0120438	17.098	2.622	12.094	3.417	1.242	0.963
NM_172171	CAMK2G	chr10	73812501	73874591	-	3795	1	CAMK2G|CAMK|CAMK-II|CAMKG|-|10q22.2|protein-coding	0.537933	0.00039652	0.0122711	9.409	11.558	9.631	7.227	6.928	6.091
NM_020689	SLC24A3	chr20	19212646	19722897	+	3870	1	SLC24A3|NCKX3|-|20p11.23|protein-coding	1.62481	0.000410175	0.0125734	2.761	1.239	2.45	0.567	0.813	0.717
NM_002863	PYGL	chr14	50905217	50944530	-	2824	1	PYGL|GSD6|-|14q22.1|protein-coding	0.976272	0.000410457	0.0125734	34.944	32.52	28.748	21.715	13.596	13.171
NM_002543	OLR1	chr12	10158300	10172191	-	2508	1	OLR1|CLEC8A|LOX1|LOXIN|SCARE1|SLOX1|-|12p13.2|protein-coding	3.23047	0.000413407	0.0126424	16.631	1.285	2.868	0.362	1.205	0.909
NM_207499	PTCHD4	chr6	47899609	48068689	-	3263	1	PTCHD4|C6orf138|PTCH53|dJ402H5.2|-|6p12.3|protein-coding	1.25511	0.000422997	0.0128705	1.497	2.357	3.266	2.197	0.817	0.722
NM_030919	FAM83D	chr20	38926312	38953061	+	2424	1	FAM83D|C20orf129|CHICA|dJ616B8.3|-|20q11.23|protein-coding	1.49203	0.000424331	0.0128894	2.831	10.177	4.742	1.87	2.427	1.502
NM_002737	PRKCA	chr17	66302808	66810744	+	8751	1	PRKCA|AAG6|PKC-alpha|PKCA|PRKACA|-|17q24.2|protein-coding	0.877879	0.000426045	0.0129198	8.744	7.697	8.418	5.577	4.172	3.653
NM_000572	IL10	chr1	206767603	206772494	-	1622	1	IL10|CSIF|GVHDS|IL-10|IL10A|TGIF|-|1q32.1|protein-coding	2.48687	0.000428082	0.0129382	9.915	1.544	5.017	0.809	0.853	1.374
NM_003036	SKI	chr1	2228695	2310213	+	5698	1	SKI|SGS|SKV|-|1p36.33-p36.32|protein-coding	0.91021	0.000427383	0.0129382	9.835	9.16	8.696	4.889	3.945	5.584
NM_001080495	TNRC18	chr7	5306792	5423546	-	10538	1	TNRC18|CAGL79|TNRC18A|-|7p22.1|protein-coding	0.790184	0.000432022	0.0130355	5.161	5.594	5.334	2.544	3.116	3.346
NM_014053	FLVCR1	chr1	212858255	212899363	+	5927	1	FLVCR1|AXPC1|FLVCR|MFSD7B|PCA|PCARP|-|1q32.3|protein-coding	0.754164	0.0004351	0.0131044	5.336	5.044	4.817	3.151	2.795	2.887
NM_003364	UPP1	chr7	48089212	48108733	+	1703	1	UPP1|UDRPASE|UP|UPASE|UPP|-|7p12.3|protein-coding	1.45792	0.000435753	0.0131044	6.445	3.59	5.456	1.471	1.969	2.225
NM_138714	NFAT5	chr16	69565966	69704666	+	13345	1	NFAT5|NF-AT5|NFATL1|NFATZ|OREBP|TONEBP|-|16q22.1|protein-coding	0.941729	0.000438899	0.0131554	24.192	50.664	46.352	20.577	21.103	22.205
NM_001657	AREG	chr4	74445098	74455009	+	1268	1	AREG|AR|AREGB|CRDGF|SDGF|-|4q13.3|protein-coding	4.67951	0.000472661	0.0140557	155.503	2.889	30.943	2.84	2.97	2.363
NM_032444	SLX4	chr16	3581183	3611606	-	7296	1	SLX4|BTBD12|FANCP|MUS312|-|16p13.3|protein-coding	0.745987	0.000472821	0.0140557	1.428	1.894	1.69	0.902	0.879	1.089
NM_002607	PDGFA	chr7	497260	519844	-	2798	1	PDGFA|PDGF-A|PDGF1|-|7p22.3|protein-coding	0.911596	0.000483671	0.0143312	4.672	4.804	3.945	2.665	2.576	1.751
NM_005099	ADAMTS4	chr1	161189729	161199053	-	4338	1	ADAMTS4|ADAMTS-2|ADAMTS-4|ADMP-1|-|1q23.3|protein-coding	3.13956	0.000491872	0.0145504	12.109	0.729	2.54	0.36	0.725	0.783
NM_001320421	TTC7B	chr14	90540588	90816417	-	3458	1	TTC7B|TTC7L1|c14_5685|-|14q32.11|protein-coding	1.16082	0.000500431	0.0146599	5.519	3.789	4.353	2.076	1.673	2.308
NM_000610	CD44	chr11	35138870	35232402	+	5712	1	CD44|CDW44|CSPG8|ECMR-III|HCELL|HUTCH-I|IN|LHR|MC56|MDU2|MDU3|MIC4|Pgp1|-|11p13|protein-coding	1.31884	0.000499714	0.0146599	56.627	150.153	170.114	43.554	55.422	48.345
NM_078483	SLC36A1	chr5	151447596	151492381	+	5768	1	SLC36A1|Dct1|LYAAT1|PAT1|TRAMD3|-|5q33.1|protein-coding	1.00237	0.000499274	0.0146599	5.859	4.399	4.608	2.505	2.019	2.311
NM_001497	B4GALT1	chr9	33110641	33167358	-	4191	1	B4GALT1|B4GAL-T1|CDG2D|GGTB2|GT1|GTB|beta4Gal-T1|-|9p21.1|protein-coding	0.575766	0.000515271	0.0150459	22.851	30.222	24.414	16.209	15.697	18.062
NM_001947	DUSP7	chr3	52048921	52056445	-	3228	1	DUSP7|MKPX|PYST2|-|3p21.2|protein-coding	0.806614	0.000520705	0.0151557	3.496	4.839	3.794	1.855	2.607	2.194
NM_016201	AMOTL2	chr3	134355345	134374585	-	4996	1	AMOTL2|LCCP|-|3q22.2|protein-coding	0.800424	0.000547317	0.0157539	13.67	14.652	15.379	10.522	7.909	6.211
NM_198492	CLEC4G	chr19	7728957	7732171	-	1349	1	CLEC4G|DTTR431|LP2698|LSECtin|UNQ431|-|19p13.2|protein-coding	2.94642	0.000548318	0.0157539	7.289	1.743	5.175	1.508	0.314	0.17
NM_022468	MMP25	chr16	3046681	3060723	+	3539	1	MMP25|MMP-25|MMP20|MMP20A|MMPL1|MT-MMP 6|MT-MMP6|MT6-MMP|MT6MMP|MTMMP6|-|16p13.3|protein-coding	1.75719	0.000549517	0.0157539	1.904	1.811	1.791	0.324	0.316	0.931
NM_012216	MID2	chrX	107825854	107931637	+	7333	1	MID2|FXY2|MRX101|RNF60|TRIM1|-|Xq22.3|protein-coding	0.482469	0.000549496	0.0157539	4.814	6.135	5.417	4.225	3.652	3.436
NM_152879	DGKD	chr2	233354507	233472097	+	6262	1	DGKD|DGKdelta|dgkd-2|-|2q37.1|protein-coding	1.21827	0.000557885	0.015912	8.134	6.434	7.445	2.198	2.979	4.073
NM_004041	ARRB1	chr11	75260122	75351831	-	7504	1	ARRB1|ARB1|ARR1|-|11q13.4|protein-coding	0.879776	0.000558114	0.015912	8.041	7.405	6.429	3.498	3.882	4.247
NM_001193329	C9orf3	chr9	94759649	95087218	+	3118	1	C9orf3|AOPEP|AP-O|APO|C90RF3|ONPEP|-|9q22.32|protein-coding	0.480716	0.000559739	0.0159332	10.118	12.516	11.5	8.063	7.93	7.126
NM_199355	ADAMTS18	chr16	77282128	77435114	-	5888	1	ADAMTS18|ADAMTS21|KNO2|MMCAT|-|16q23.1|protein-coding	2.32357	0.000567925	0.0161408	1.636	0.567	4.347	0.559	0.36	0.383
NM_203458	NOTCH2NL	chr1	146151908	146229032	-	5317	1	NOTCH2NL|N2N|-|1q21.1|protein-coding	0.696912	0.000582474	0.016451	3.067	3.824	3.864	1.951	2.086	2.343
NM_006904	PRKDC	chr8	47773108	47960183	-	13421	1	PRKDC|DNA-PKcs|DNAPK|DNPK1|HYRC|HYRC1|IMD26|XRCC7|p350|-|8q11.21|protein-coding	0.362359	0.000583721	0.0164606	30.709	40.312	34.764	27.735	26.369	25.354
NM_001205301	EGFLAM	chr5	38258409	38465480	+	4869	1	EGFLAM|AGRINL|AGRNL|PIKA|-|5p13.2-p13.1|protein-coding	1.78286	0.000585486	0.0164847	4.789	1.759	2.068	0.999	0.955	0.651
NM_001130929	C7orf73	chr7	135662473	135676412	+	2493	1	C7orf73|PL-5283|-|7q33|protein-coding	0.597341	0.000593582	0.016635	11.069	12.391	13.487	8.63	7.6	7.529
NR_122111	LINC01296	chr14	19062377	19107497	+	4134	1	LINC01296|-|-|14q11.2|ncRNA	1.4451	0.000608803	0.0169969	0.515	0.612	0.793	0.317	0.142	0.216
NM_004104	FASN	chr17	82078338	82098230	-	8413	1	FASN|FAS|OA-519|SDR27X1|-|17q25.3|protein-coding	1.01609	0.000623157	0.0173296	3.012	3.781	3.856	1.35	1.43	2.255
NM_000602	SERPINE1	chr7	101127089	101139266	+	3179	1	SERPINE1|PAI|PAI-1|PAI1|PLANH1|-|7q22.1|protein-coding	2.51223	0.000628409	0.0174222	28.903	6.862	12.427	6.265	1.647	1.215
NM_080759	DACH1	chr13	71437966	71867192	-	5220	1	DACH1|DACH|-|13q21.33|protein-coding	1.9893	0.000641222	0.0176692	3.706	1.646	2.166	0.905	0.84	0.228
NM_022362	MMS19	chr10	97458324	97498609	-	3653	1	MMS19|MET18|MMS19L|hMMS19|-|10q24.1|protein-coding	0.461743	0.000650733	0.0179041	8.13	10.821	9.605	6.878	6.502	6.545
NM_015260	SIN3B	chr19	16829387	16880353	+	5127	1	SIN3B|-|-|19p13.11|protein-coding	0.790182	0.000654148	0.0179707	5.599	5.111	5.385	3.043	2.812	3.307
NM_033397	ITPRIP	chr10	104309696	104333905	-	6804	1	ITPRIP|DANGER|KIAA1754|bA127L20|bA127L20.2|-|10q25.1|protein-coding	2.17944	0.000659943	0.0181024	12.775	2.843	4.829	0.985	1.535	2.206
NM_001304438	TMEM132E	chr17	34580749	34639318	+	4628	1	TMEM132E|DFNB99|-|17q12|protein-coding	1.86518	0.000670793	0.0183632	0.858	0.396	1.132	0.196	0.172	0.284
NM_015107	PHF8	chrX	53936680	54044174	-	6034	1	PHF8|JHDM1F|KDM7B|MRXSSD|ZNF422|-|Xp11.22|protein-coding	0.621146	0.000674642	0.0184219	8.104	14.623	11.788	6.816	6.461	7.083
NM_001271946	SLIT3	chr5	168661733	169301129	-	9696	1	SLIT3|MEGF5|SLIL2|SLIT1|Slit-3|slit2|-|5q34-q35.1|protein-coding	1.1869	0.000677418	0.0184588	14.791	11.254	8.802	6.777	4.917	3.714
NM_000859	HMGCR	chr5	75337168	75362101	+	4560	1	HMGCR|LDLCQ3|-|5q13.3|protein-coding	0.796847	0.000681496	0.0185252	24.657	22.147	19.279	12.538	13.608	11.273
NM_020812	DOCK6	chr19	11199293	11262492	-	6350	1	DOCK6|AOS2|ZIR1|-|19p13.2|protein-coding	0.949124	0.000682887	0.0185352	2.939	2.494	2.284	1.221	1.311	1.408
NR_015451	LINC00294	chr11	33076150	33079454	+	3304	1	LINC00294|NCRNA00294|-|11p13|ncRNA	0.776939	0.000692596	0.0186867	3.86	4.255	4.389	2.065	2.422	2.586
NM_000177	GSN	chr9	121299801	121332842	+	2630	1	GSN|ADF|AGEL|-|9q33.2|protein-coding	1.24681	0.000697768	0.0187703	93.941	297.483	199.115	106.184	62.843	66.214
NM_020464	NHSL1	chr6	138422044	138572531	-	7481	1	NHSL1|C6orf63|-|6q24.1|protein-coding	0.816705	0.00070314	0.0188867	2.528	5.171	3.994	2.293	1.774	2.016
NM_001291920	RXRA	chr9	134379295	134440586	+	6190	1	RXRA|NR2B1|-|9q34.2|protein-coding	0.55575	0.000708763	0.0189814	7.267	9.386	7.816	5.836	4.628	5.569
NM_004417	DUSP1	chr5	172768090	172771200	-	2018	1	DUSP1|CL100|HVH1|MKP-1|MKP1|PTPN10|-|5q35.1|protein-coding	2.61941	0.000711078	0.0190153	504.782	44.908	162.599	28.911	48.331	46.47
NM_001258038	SPRY1	chr4	123396795	123403760	+	2603	1	SPRY1|hSPRY1|-|4q28.1|protein-coding	1.90722	0.000721665	0.0192416	83.325	18.845	44.047	14.547	13.445	12.297
NM_002855	NECTIN1	chr11	119660993	119728725	-	5472	1	NECTIN1|CD111|CLPED1|ED4|HIgR|HV1S|HVEC|OFC7|PRR|PRR1|PVRL1|PVRR|PVRR1|SK-12|nectin-1|-|11q23.3|protein-coding	1.1687	0.000726657	0.0193178	3.783	10.293	6.215	2.994	4.106	2.778
NM_001085454	GIT1	chr17	29573469	29589592	-	3737	1	GIT1|-|-|17q11.2|protein-coding	0.724615	0.000735566	0.0194973	4.172	5.254	4.176	2.462	2.482	2.996
NM_001736	C5AR1	chr19	47309847	47322070	+	2337	1	C5AR1|C5A|C5AR|C5R1|CD88|-|19q13.32|protein-coding	2.27813	0.000743709	0.0196844	18.521	3.1	7.619	2.603	1.347	2.405
NM_005253	FOSL2	chr2	28392912	28414649	+	3985	1	FOSL2|FRA2|-|2p23.2|protein-coding	1.80663	0.000765663	0.0201221	68.169	19.356	29.498	10.618	11.65	12.465
NM_002005	FES	chr15	90884458	90895776	+	2762	1	FES|FPS|-|15q26.1|protein-coding	1.09252	0.000763514	0.0201221	11.092	8.174	7.768	3.513	4.01	4.826
NM_000669	ADH1C	chr4	99336492	99353045	-	1747	1	ADH1C|ADH3|-|4q23|protein-coding	2.16167	0.000775745	0.0202949	22.647	255.906	134.72	36.275	30.163	17.123
NR_103442	GDNF-AS1	chr5	37869907	37874892	+	2908	1	GDNF-AS1|GDNFOS|-|5p13.2|protein-coding	2.28561	0.000780608	0.0203927	0.622	2.342	4.042	0.319	0.689	0.456
NM_020753	CASKIN2	chr17	75500260	75515583	-	4994	1	CASKIN2|ANKS5B|-|17q25.1|protein-coding	0.863477	0.000813959	0.0209615	1.892	1.952	1.603	0.903	0.96	1.056
NM_001128922	LRRC32	chr11	76657524	76670747	-	4202	1	LRRC32|D11S833E|GARP|-|11q13.5|protein-coding	1.44389	0.000848008	0.0216447	5.308	2.564	3.029	1.521	1.092	1.461
NM_021137	TNFAIP1	chr17	28335522	28347009	+	3800	1	TNFAIP1|B12|B61|BTBD34|EDP1|hBACURD2|-|17q11.2|protein-coding	0.629382	0.000866525	0.0219661	12.995	13.048	12.728	9.02	7.681	7.833
NM_001270485	CAMKK2	chr12	121237692	121296753	-	4930	1	CAMKK2|CAMKK|CAMKKB|-|12q24.31|protein-coding	0.562254	0.00086753	0.0219661	8.115	10.609	7.899	5.772	5.69	5.865
NM_006138	MS4A3	chr11	60056628	60071115	+	1646	1	MS4A3|CD20L|HTM4|-|11q12.1|protein-coding	3.03122	0.00087237	0.0220161	3.319	1.167	0.261	0.285	0.242	0.074
NM_004978	KCNC4	chr1	110210714	110234052	+	4431	1	KCNC4|C1orf30|HKSHIIIC|KSHIIIC|KV3.4|-|1p13.3|protein-coding	0.943173	0.000874369	0.0220161	0.95	1.577	1.587	0.599	0.834	0.702
NM_033130	SIGLEC10	chr19	51410021	51417803	-	3381	1	SIGLEC10|PRO940|SIGLEC-10|SLG2|-|19q13.41|protein-coding	1.21804	0.000889054	0.0223238	6.713	4.851	4.321	2.159	1.766	2.827
NM_001145304	KIAA1683	chr19	18257096	18274509	-	4398	1	KIAA1683|-|-|19p13.11|protein-coding	1.36333	0.000911729	0.0227983	1.331	0.807	1.001	0.448	0.36	0.387
NM_001080471	PEAR1	chr1	156893731	156916434	+	4841	1	PEAR1|JEDI|MEGF12|-|1q23.1|protein-coding	0.817281	0.000975068	0.0241156	6.157	5.14	6.163	3.528	3.428	2.844
NR_130747	CHRD	chr3	184380073	184389835	+	3561	1	CHRD|-|-|3q27.1|protein-coding	1.49485	0.000986865	0.0243741	8.666	3.971	4.54	1.681	2.454	2.058
NM_001040022	SIRPA	chr20	1894167	1939894	+	4190	1	SIRPA|BIT|CD172A|MFR|MYD-1|P84|PTPNS1|SHPS1|SIRP|-|20p13|protein-coding	1.11578	0.000992108	0.0244702	12.074	9.461	10.34	3.908	4.134	6.292
NM_001282640	SUSD1	chr9	112040781	112175297	-	3062	1	SUSD1|-|-|9q31.3-q32|protein-coding	0.939636	0.000995599	0.0245229	17.224	15.328	13.768	10.607	6.487	6.976
NM_021005	NR2F2	chr15	96330882	96340263	+	5105	1	NR2F2|ARP1|CHTD4|COUPTFB|COUPTFII|NF-E3|NR2F1|SVP40|TFCOUP2|-|15q26.2|protein-coding	0.514396	0.000997275	0.0245308	22.586	25.406	22.032	17.145	15.914	14.577
NM_001127715	STXBP5	chr6	147204358	147390476	+	9322	1	STXBP5|LGL3|LLGL3|Nbla04300|-|6q24.3|protein-coding	0.810709	0.000998799	0.0245349	21.272	20.535	15.474	12.49	10.296	9.342
NR_046228	ANKRD20A12P	chr4_GL000008v2_random	161987	178171	-	1739	1	ANKRD20A12P|-|-|-|pseudo	2.03757	0.00100441	0.0246084	1.854	0.681	1.9	0.535	0.288	0.299
NM_017998	C9orf40	chr9	74946583	74952886	-	2321	1	C9orf40|-|-|9q21.13|protein-coding	0.870155	0.00100728	0.0246231	2.663	2.669	2.765	1.644	1.204	1.472
NM_198868	TBC1D9B	chr5	179862071	179907856	-	5141	1	TBC1D9B|GRAMD9B|-|5q35.3|protein-coding	0.605782	0.00100997	0.0246231	13.894	15.235	13.684	8.832	8.698	9.738
NM_001243186	PIM1	chr6	37170146	37175428	+	2701	1	PIM1|PIM|-|6p21.2|protein-coding	1.50572	0.0010129	0.0246472	29.143	16.522	20.393	4.954	6.764	11.35
NM_012334	MYO10	chr5	16661907	16936276	-	11387	1	MYO10|-|-|5p15.1|protein-coding	0.874667	0.00102519	0.0248461	9.87	10.574	7.663	6.567	4.679	3.84
NM_006663	PPP1R13L	chr19	45379634	45405054	-	3105	1	PPP1R13L|IASPP|NKIP1|RAI|RAI4|-|19q13.32|protein-coding	0.982372	0.00104165	0.0251775	1.578	3.322	2.067	1.052	1.023	1.252
NM_001105677	UGT2A2	chr4	69588417	69639642	-	2560	1	UGT2A2|-|-|4q13.3|protein-coding	2.7361	0.00104611	0.0252517	9.31	82.499	137.94	16.342	13.768	2.438
NM_001288632	FAM222B	chr17	28755978	28842839	-	4254	1	FAM222B|C17orf63|-|17q11.2|protein-coding	0.735991	0.0010492	0.0252926	1.778	2.407	2.632	1.251	1.311	1.365
NM_001110556	FLNA	chrX	154348532	154374638	-	8460	1	FLNA|ABP-280|ABPX|CSBS|CVD1|FLN|FLN-A|FLN1|FMD|MNS|NHBP|OPD|OPD1|OPD2|XLVD|XMVD|-|Xq28|protein-coding	0.76864	0.00105494	0.0253633	92.674	80.776	89.856	61.3	45.581	46.027
NM_001940	ATN1	chr12	6928317	6942321	+	4332	1	ATN1|B37|D12S755E|DRPLA|HRS|NOD|-|12p13.31|protein-coding	0.780819	0.00105411	0.0253633	5.864	6.285	6.683	2.94	4.129	3.561
NM_003617	RGS5	chr1	163142299	163203173	-	5920	1	RGS5|MST092|MST106|MST129|MSTP032|MSTP092|MSTP106|MSTP129|-|1q23.3|protein-coding	1.63401	0.00105978	0.025446	132.924	63.735	78.331	31.983	44.033	14.874
NM_173602	DIP2B	chr12	50504985	50748667	+	8675	1	DIP2B|-|-|12q13.12|protein-coding	0.659807	0.001068	0.0255756	14.85	14.411	14.389	8.601	9.361	9.046
NM_003221	TFAP2B	chr6	50818726	50847613	+	5761	1	TFAP2B|AP-2B|AP2-B|PDA2|-|6p12.3|protein-coding	1.20745	0.00107025	0.0255954	2.634	1.945	2.447	1.283	1.169	0.606
NM_003950	F2RL3	chr19	16888860	16892600	+	3463	1	F2RL3|PAR4|-|19p13.11|protein-coding	2.73533	0.00107422	0.0256361	1.594	0.257	0.558	0.09	0.212	0.1
NM_001130861	CLDN5	chr22	19523024	19525337	-	2311	1	CLDN5|AWAL|BEC1|CPETRL1|TMVCF|-|22q11.21|protein-coding	1.53561	0.00107478	0.0256361	17.956	7.296	8.968	3.638	4.644	3.835
NM_001142651	NEURL1B	chr5	172641266	172691530	+	6407	1	NEURL1B|NEURL3|hNeur2|neur2|-|5q35.1|protein-coding	0.899229	0.00108869	0.0259337	11.542	9.669	10.685	7.204	5.421	4.362
NM_173728	ARHGEF15	chr17	8310238	8322516	+	4186	1	ARHGEF15|ARGEF15|E5|Ephexin5|Vsm-RhoGEF|-|17p13.1|protein-coding	1.43025	0.00110315	0.0261748	2.602	1.184	1.963	0.843	0.717	0.609
NM_000287	PEX6	chr6	42963873	42979243	-	3479	1	PEX6|HMLR2|PAF-2|PAF2|PBD4A|PDB4B|PXAAA1|-|6p21.1|protein-coding	0.727522	0.00110545	0.026195	3.517	4.002	5.018	2.585	2.359	2.392
NM_012217	TPSD1	chr16	1256272	1258493	+	848	1	TPSD1|MCP7-LIKE|MCP7L1|MMCP-7L|-|16p13.3|protein-coding	1.79813	0.001119	0.0264143	1.682	6.193	6.619	1.013	1.804	1.051
NM_000603	NOS3	chr7	150991056	151014599	+	4309	1	NOS3|ECNOS|eNOS|-|7q36.1|protein-coding	1.06427	0.00111908	0.0264143	2.421	1.764	2.452	1.077	0.861	0.811
NM_006035	CDC42BPB	chr14	102932379	103057405	-	6662	1	CDC42BPB|MRCKB|-|14q32.32|protein-coding	0.438723	0.00112523	0.0264904	12.873	15.564	14.359	11.242	9.619	9.757
NM_004040	RHOB	chr2	20447071	20449443	+	2370	1	RHOB|ARH6|ARHB|MST081|MSTP081|RHOH6|-|2p24.1|protein-coding	1.49018	0.0011249	0.0264904	156.87	60.795	86.097	46.275	31.395	33.957
NM_197965	SLC10A6	chr4	86823468	86849263	-	1494	1	SLC10A6|SOAT|-|4q21.3|protein-coding	2.4076	0.00113116	0.0265267	6.337	1.244	4.853	0.351	1.3	0.762
NM_001008392	CTDSPL	chr3	37862178	37984469	+	4445	1	CTDSPL|C3orf8|HYA22|PSR1|RBSP3|SCP3|-|3p22.2|protein-coding	0.761092	0.00112886	0.0265267	23.842	27.231	20.222	17.474	12.734	10.959
NM_001127464	ZNF469	chr16	88427471	88440757	+	13199	1	ZNF469|BCS|BCS1|-|16q24.2|protein-coding	0.908803	0.00113108	0.0265267	0.522	0.518	0.435	0.255	0.23	0.281
NM_001128840	CACNA1D	chr3	53495049	53812465	+	7613	1	CACNA1D|CACH3|CACN4|CACNL1A2|CCHL1A2|Cav1.3|PASNA|SANDD|-|3p21.1|protein-coding	0.938418	0.00113534	0.0265902	5.069	7.351	6.025	3.44	3.953	1.909
NM_001271875	CUEDC1	chr17	57861243	57955323	-	3608	1	CUEDC1|-|-|17q22|protein-coding	0.852001	0.00114414	0.02674	3.42	6.569	3.699	2.717	2.047	2.388
NM_001329790	GPX3	chr5	151020412	151028993	+	1806	1	GPX3|GPx-P|GSHPx-3|GSHPx-P|-|5q33.1|protein-coding	1.4808	0.00116238	0.0269792	30.867	16.825	47.933	12.69	8.033	13.286
NM_001308059	STARD4	chr5	111496035	111512597	-	4711	1	STARD4|-|-|5q22.1|protein-coding	1.8194	0.00115967	0.0269792	45.323	14.43	15.802	5.498	8.857	7.82
NM_001184985	WNK1	chr12	752923	911452	+	11202	1	WNK1|HSAN2|HSN2|KDP|PPP1R167|PRKWNK1|PSK|p65|-|12p13.33|protein-coding	0.5046	0.00116053	0.0269792	33.208	36.675	35.75	24.601	23.349	24.648
NM_002659	PLAUR	chr19	43648571	43670346	-	1544	1	PLAUR|CD87|U-PAR|UPAR|URKR|-|19q13.31|protein-coding	2.54563	0.00117092	0.0270749	28.205	2.67	9.29	2.382	1.742	3.162
NM_001164721	PTAFR	chr1	28147166	28193936	-	4186	1	PTAFR|PAFR|-|1p35.3|protein-coding	1.18383	0.00117099	0.0270749	17.035	12.085	11.913	4.869	5.189	7.83
NM_007286	SYNPO	chr5	150640645	150659230	+	5392	1	SYNPO|-|-|5q33.1|protein-coding	1.05646	0.00117303	0.0270875	14.568	10.404	11.236	4.919	5.391	6.898
NM_002229	JUNB	chr19	12791496	12793311	+	1813	1	JUNB|AP-1|-|19p13.13|protein-coding	2.48092	0.00118	0.0271444	196.343	24.184	56.259	9.157	21.421	21.895
NM_001008784	CD200R1L	chr3	112815709	112845950	-	1288	1	CD200R1L|CD200R2|CD200RLa|-|3q13.2|protein-coding	4.0665	0.00118641	0.0272573	0.064	0.962	5.421	0.167	0.183	0.038
NM_001048183	PHACTR4	chr1	28369582	28500369	+	6195	1	PHACTR4|PPP1R124|-|1p35.3|protein-coding	0.571754	0.00119722	0.0274013	5.656	8.116	6.208	3.939	4.521	4.417
NM_020848	KIAA1462	chr10	30012800	30059559	-	9294	1	KIAA1462|JCAD|-|10p11.23|protein-coding	0.963262	0.00119618	0.0274013	10.191	7.882	7.707	5.651	3.944	3.621
NM_004285	H6PD	chr1	9234804	9271335	+	9108	1	H6PD|CORTRD1|G6PDH|GDH|-|1p36.22|protein-coding	0.571889	0.00121924	0.0277301	14.645	18.496	15.669	9.425	11.287	10.897
NM_005775	SORBS3	chr8	22551738	22575495	+	3100	1	SORBS3|SCAM-1|SCAM1|SH3D4|-|8p21.3|protein-coding	0.74286	0.00123853	0.0279749	4.728	5.447	4.557	3.393	2.259	2.916
NM_002674	PMCH	chr12	102196459	102197845	-	761	1	PMCH|MCH|ppMCH|-|12q23.2|protein-coding	2.1721	0.00123692	0.0279749	0.978	1.239	2.788	0.407	0.309	0.423
NM_022159	ADGRL4	chr1	78889764	79006810	-	3602	1	ADGRL4|ELTD1|ETL|KPG_003|-|1p31.1|protein-coding	1.11361	0.00125145	0.0281795	32.234	18.677	34.349	14.343	12.75	12.375
NM_001098817	INO80C	chr18	35468327	35497991	-	1079	1	INO80C|C18orf37|IES6|hIes6|-|18q12.2|protein-coding	0.866341	0.00127876	0.0285811	3.165	4.29	3.837	2.084	1.965	2.061
NM_001164317	FLNB	chr3	58008400	58172255	+	9511	1	FLNB|ABP-278|ABP-280|AOI|FH1|FLN-B|FLN1L|LRS1|SCT|TABP|TAP|-|3p14.3|protein-coding	0.517066	0.00128323	0.0286103	48.066	60.251	48.219	41.083	31.684	33.303
NR_108049	CCAT1	chr8	127207382	127219268	-	2793	1	CCAT1|CARLo-5|onco-lncRNA-40|-|8q24.21|ncRNA	2.33616	0.00128812	0.028684	0.222	0.762	1.077	0.077	0.2	0.106
NM_006486	FBLN1	chr22	45502839	45601134	+	2928	1	FBLN1|FBLN|FIBL1|-|22q13.31|protein-coding	1.05731	0.00129253	0.0287115	110.322	79.554	74.802	41.841	49.66	33.35
NM_022834	VWA1	chr1	1435523	1442882	+	4654	1	VWA1|WARP|-|1p36.33|protein-coding	0.620277	0.00129785	0.0287946	3.389	5.121	4.743	2.65	2.611	2.98
NM_002332	LRP1	chr12	57128499	57213342	+	14797	1	LRP1|A2MR|APOER|APR|CD91|IGFBP3R|KPA|LRP|LRP1A|TGFBR5|-|12q13.3|protein-coding	0.853734	0.00130307	0.0288748	37.984	30.13	34.11	17.62	17.503	20.607
NM_001243541	CEP295NL	chr17	78890580	78903217	-	2162	1	CEP295NL|DDC8|KIAA1731NL|-|17q25.3|protein-coding	1.62484	0.0013148	0.0290609	2.637	1.756	1.828	0.454	1.078	0.53
NM_006732	FOSB	chr19	45467995	45475179	+	3770	1	FOSB|AP-1|G0S3|GOS3|GOSB|-|19q13.32|protein-coding	4.3202	0.00131515	0.0290609	65.433	2.357	21.926	0.652	3.473	0.729
NM_014000	VCL	chr10	73998114	74120156	+	5462	1	VCL|CMD1W|CMH15|HEL114|MV|MVCL|-|10q22.2|protein-coding	0.991651	0.00132558	0.0292306	41.833	48.809	45.224	33.476	19.357	14.503
NM_006990	WASF2	chr1	27404226	27490187	-	5694	1	WASF2|IMD2|SCAR2|WASF4|WAVE2|dJ393P12.2|-|1p36.11|protein-coding	0.737136	0.00134	0.0294053	17.554	31.652	22.195	11.802	12.774	15.565
NM_178171	GSDMA	chr17	39962973	39977766	+	2150	1	GSDMA|FKSG9|GSDM|GSDM1|-|17q21.1|protein-coding	2.54853	0.00133786	0.0294053	2.452	1.328	1.274	0.033	0.616	0.219
NM_006458	TRIM3	chr11	6448613	6473984	-	3031	1	TRIM3|BERP|HAC1|RNF22|RNF97|-|11p15.4|protein-coding	0.712807	0.00135609	0.0297033	2.617	3.767	2.979	1.889	1.539	2.047
NM_153618	SEMA6D	chr15	47718489	47774223	+	6078	1	SEMA6D|-|-|15q21.1|protein-coding	0.811447	0.00135686	0.0297033	3.607	2.675	3.199	1.447	1.759	1.524
NM_001323916	FNIP2	chr4	158806094	158908050	+	7055	1	FNIP2|FNIPL|MAPO1|-|4q32.1|protein-coding	0.70205	0.00135987	0.0297332	11.737	10.967	10.83	7.944	6.143	6.203
NM_015492	C15orf39	chr15	75201880	75212169	+	4422	1	C15orf39|-|-|15q24.2|protein-coding	1.04761	0.00138845	0.0302484	4.703	4.543	3.996	1.5	2.043	2.66
NM_001711	BGN	chrX	153494889	153509554	+	2442	1	BGN|DSPG1|MRLS|PG-S1|PGI|SEMDX|SLRR1A|-|Xq28|protein-coding	1.02987	0.00141048	0.0306547	24.564	15.076	19.982	10.832	9.434	9.055
NM_014334	FRRS1L	chr9	109130293	109167291	-	8191	1	FRRS1L|C9orf4|CG-6|CG6|EIEE37|-|9q31.3|protein-coding	1.23839	0.00143379	0.0310495	1.206	0.756	0.79	0.414	0.46	0.305
NM_005357	LIPE	chr19	42401507	42427426	-	3801	1	LIPE|AOMS4|FPLD6|HSL|LHS|-|19q13.2|protein-coding	0.997219	0.00144413	0.0311986	0.587	1.006	0.848	0.414	0.364	0.378
NM_015069	ZNF423	chr16	49487531	49822738	-	7642	1	ZNF423|Ebfaz|JBTS19|NPHP14|OAZ|Roaz|ZFP423|Zfp104|hOAZ|-|16q12.1|protein-coding	0.869787	0.00145284	0.0312749	1.699	1.42	1.926	0.896	0.993	0.833
NM_017839	LPCAT2	chr16	55509001	55586670	+	5372	1	LPCAT2|AGPAT11|AYTL1|LysoPAFAT|-|16q12.2|protein-coding	0.925107	0.00146303	0.0314395	18.32	14.153	12.253	7.828	7.591	7.942
NM_001037806	NCKAP5L	chr12	49791146	49828425	-	4885	1	NCKAP5L|Cep169|FP1193|KIAA1602|-|12q13.12|protein-coding	0.767905	0.0014657	0.0314395	2.099	2.238	2.084	1.245	1.03	1.379
NM_001242896	DEPDC5	chr22	31754023	31907034	+	5506	1	DEPDC5|DEP.5|FFEVF|FFEVF1|-|22q12.2-q12.3|protein-coding	0.570533	0.00146546	0.0314395	4.262	5.676	5.571	4.011	3.307	3.039
NM_000916	OXTR	chr3	8750409	8769614	-	4354	1	OXTR|OT-R|-|3p25.3|protein-coding	2.04003	0.001479	0.0316498	57.692	19.262	18.652	14.775	4.176	5.778
NM_138961	ESAM	chr11	124753123	124762327	-	1860	1	ESAM|W117m|-|11q24.2|protein-coding	1.32581	0.00148788	0.0317649	9.557	4.72	6.006	3.27	2.357	2.609
NM_001252100	KIF21B	chr1	200969386	201023700	-	9903	1	KIF21B|-|-|1q32.1|protein-coding	1.39061	0.0014965	0.0318565	5.914	3.151	4.236	1.068	1.893	2.062
NM_001040619	ATF3	chr1	212608628	212620777	+	2381	1	ATF3|-|-|1q32.3|protein-coding	2.68626	0.00149745	0.0318565	75.903	3.26	32.265	5.738	7.078	5.012
NM_032294	CAMKK1	chr17	3860323	3893043	-	3536	1	CAMKK1|CAMKKA|-|17p13.2|protein-coding	0.863499	0.00153957	0.032326	1.22	1.556	1.233	0.782	0.543	0.7
NM_001134647	AFAP1	chr4	7758713	7939926	-	7750	1	AFAP1|AFAP|AFAP-110|AFAP110|-|4p16.1|protein-coding	0.67582	0.00154025	0.032326	5.816	7.445	4.706	3.842	3.715	3.322
NM_021732	AVPI1	chr10	97677424	97687258	-	1387	1	AVPI1|PP5395|VIP32|VIT32|-|10q24.2|protein-coding	1.72829	0.0015368	0.032326	18.092	7.553	8.055	1.978	4.412	3.928
NR_073517	PIK3R2	chr19	18153178	18170533	+	3999	1	PIK3R2|MPPH|MPPH1|P85B|p85|p85-BETA|-|19p13.11|protein-coding	0.814275	0.00153497	0.032326	3.391	7.307	4.849	2.666	2.612	3.003
NM_181844	BCL6B	chr17	7023050	7029642	+	3514	1	BCL6B|BAZF|ZBTB28|ZNF62|-|17p13.1|protein-coding	1.07097	0.00153205	0.032326	4.588	3.204	4.127	2.505	1.725	1.466
NM_001247996	ASAP1	chr8	130052105	130443660	-	6313	1	ASAP1|AMAP1|CENTB4|DDEF1|PAG2|PAP|ZG14P|-|8q24.21-q24.22|protein-coding	0.811657	0.00155822	0.0326091	24.224	21.33	18.828	14.506	10.458	11.245
NM_213611	SLC25A3	chr12	98593625	98602000	+	1903	1	SLC25A3|OK/SW-cl.48|PHC|PTP|-|12q23.1|protein-coding	0.377971	0.00155985	0.0326091	87.888	114.524	99.164	79.464	77.645	67.578
NM_198390	CMIP	chr16	81445170	81711763	+	4335	1	CMIP|TCMIP|-|16q23.2-q23.3|protein-coding	0.82233	0.00157114	0.0327695	6.156	8.257	7.372	3.455	3.285	5.033
NM_002135	NR4A1	chr12	52051402	52059507	+	2669	1	NR4A1|GFRP1|HMR|N10|NAK-1|NGFIB|NP10|NUR77|TR3|-|12q13.13|protein-coding	4.25253	0.00157667	0.0328469	88.26	2.244	20.27	0.786	3.059	2.29
NM_013960	NRG1	chr8	32548210	32767957	+	6122	1	NRG1|ARIA|GGF|GGF2|HGL|HRG|HRG1|HRGA|MST131|MSTP131|NDF|NRG1-IT2|SMDF|-|8p12|protein-coding	1.44816	0.00158387	0.0329155	1.094	2.836	4.33	1.121	0.858	0.913
NM_022068	PIEZO2	chr18	10670247	11148762	-	9659	1	PIEZO2|C18orf30|C18orf58|DA3|DA5|DAIPT|FAM38B|FAM38B2|HsT748|HsT771|MWKS|-|18p11.22-p11.21|protein-coding	1.33508	0.00158988	0.0329188	6.748	4.191	4.526	2.119	2.885	1.187
NM_030955	ADAMTS12	chr5	33523535	33892192	-	8748	1	ADAMTS12|PRO4389|-|5p13.3-p13.2|protein-coding	1.70925	0.00160296	0.0329774	9.031	3.156	2.969	1.974	1.591	1.288
NM_001040454	SLC26A6	chr3	48625723	48633846	-	2709	1	SLC26A6|-|-|3p21.31|protein-coding	0.866963	0.00160217	0.0329774	2.393	2.32	2.746	1.339	1.306	1.552
NM_015100	POGZ	chr1	151402724	151459465	-	6605	1	POGZ|MRD37|WHSUS|ZNF280E|ZNF635|ZNF635m|-|1q21.3|protein-coding	0.618858	0.00161087	0.033048	13.335	15.345	14.146	8.08	8.749	10.06
NM_001330121	R3HDM2	chr12	57253764	57431005	-	4406	1	R3HDM2|CAG6|PR01365|-|12q13.3|protein-coding	0.461999	0.00161886	0.0331536	8.699	11.373	9.727	6.759	6.856	7.15
NM_006931	SLC2A3	chr12	7919228	7936296	-	3926	1	SLC2A3|GLUT3|-|12p13.31|protein-coding	2.48354	0.00163723	0.0332292	91.328	8.28	22.635	6.191	7.576	9.688
NM_004996	ABCC1	chr16	15949577	16143073	+	6530	2	ABCC1|ABC29|ABCC|GS-X|MRP|MRP1|-|16p13.11|protein-coding	0.924968	0.00162837	0.0332292	1.95	2.046	2.389	0.804	1.253	1.202
NM_005842	SPRY2	chr13	80335977	80341115	-	2270	1	SPRY2|IGAN3|hSPRY2|-|13q31.1|protein-coding	0.645425	0.00163089	0.0332292	11.51	13.893	15.392	7.586	8.658	8.912
NM_153498	CAMK1D	chr10	12349543	12835545	+	8079	1	CAMK1D|CKLiK|CaM-K1|CaMKID|-|10p13|protein-coding	0.929561	0.00163623	0.0332292	12.838	9.167	9.762	5.639	5.454	6.247
NM_001024937	MINK1	chr17	4833340	4898061	+	4923	1	MINK1|B55|MAP4K6|MINK|YSK2|ZC3|-|17p13.2|protein-coding	0.640639	0.0016506	0.0334256	6.236	8.76	6.817	4.023	4.371	5.056
NM_030979	PABPC3	chr13	25096138	25098566	+	2426	1	PABPC3|PABP3|PABPL3|tPABP|-|13q12.13|protein-coding	0.800645	0.0016573	0.0335237	2.701	5.129	4.517	2.143	2.159	2.388
NM_001321463	NCLN	chr19	3185877	3209575	+	3713	1	NCLN|NET59|-|19p13.3|protein-coding	0.745522	0.0017295	0.0347898	2.951	3.264	3.385	1.709	1.696	2.134
NM_020443	NAV1	chr1	201648322	201826974	+	12991	1	NAV1|POMFIL3|STEERIN1|UNC53H1|-|1q32.1|protein-coding	0.790531	0.00174044	0.0349712	7.196	9.235	8.022	3.443	5.261	5.015
NM_016270	KLF2	chr19	16324826	16328662	+	2792	1	KLF2|LKLF|-|19p13.11|protein-coding	1.66106	0.0017617	0.0352808	21.774	8.247	9.35	3.067	3.931	5.694
NM_005158	ABL2	chr1	179099327	179143089	-	11926	1	ABL2|ABLL|ARG|-|1q25.2|protein-coding	1.04976	0.0017773	0.0354754	13.628	6.328	9.768	4.685	3.774	4.236
NM_004630	SF1	chr11	64764604	64778844	-	3571	1	SF1|BBP|D11S636|MBBP|ZCCHC25|ZFM1|ZNF162|-|11q13.1|protein-coding	0.523083	0.00178776	0.0356057	16.26	19.942	17.613	12.072	11.011	13.079
NM_001252274	UGT2A1	chr4	69588417	69653249	-	3144	1	UGT2A1|UDPGT2A1|-|4q13.3|protein-coding	2.63457	0.00180395	0.0358099	13.663	122.937	189.818	25.747	21.113	3.29
NM_001080470	ZNF697	chr1	119619377	119647767	-	5075	1	ZNF697|-|-|1p12|protein-coding	0.64766	0.0018034	0.0358099	3.34	4.468	4.662	3.093	2.562	2.054
NM_001303137	C1QTNF9	chr13	24309578	24322531	+	1903	1	C1QTNF9|AQL1|C1QTNF9A|CTRP9|-|13q12.12|protein-coding	2.17709	0.0018175	0.0360394	0.625	0.326	0.649	0.092	0.097	0.163
NM_021958	HLX	chr1	220879401	220885058	+	2272	1	HLX|HB24|HLX1|-|1q41|protein-coding	1.90146	0.00183108	0.0362294	4.931	1.268	1.986	0.756	0.79	0.763
NM_173502	PRSS36	chr16	31138926	31150094	-	2822	1	PRSS36|-|-|16p11.2|protein-coding	1.44823	0.00184509	0.0364667	0.658	0.696	0.577	0.37	0.129	0.217
NM_004956	ETV1	chr7	13891231	13990017	-	6792	1	ETV1|ER81|-|7p21.2|protein-coding	0.880586	0.00186082	0.0365536	12.711	13.793	9.307	7.555	6.897	4.52
NM_001321163	ZNF69	chr19	11887784	11914550	+	1765	1	ZNF69|Cos5|hZNF3|-|19p13.2|protein-coding	0.609881	0.00185257	0.0365536	5.422	6.47	6.071	4.162	3.434	3.83
NM_181784	SPRED2	chr2	65310851	65432522	-	4434	1	SPRED2|Spred-2|-|2p14|protein-coding	0.804392	0.00185932	0.0365536	3.263	6.924	4.53	2.426	2.608	2.871
NM_001330395	WIZ	chr19	15421507	15432534	-	4191	1	WIZ|ZNF803|-|19p13.12|protein-coding	0.727821	0.00185715	0.0365536	2.081	2.435	2.134	1.127	1.39	1.365
NM_013324	CISH	chr3	50606454	50611831	-	2262	1	CISH|BACTS2|CIS|CIS-1|G18|SOCS|-|3p21.2|protein-coding	1.6585	0.00187624	0.0367613	9.54	6.138	7.473	1.268	1.453	4.209
NM_138337	CLEC12A	chr12	9971409	9985595	+	1547	1	CLEC12A|CD371|CLL-1|CLL1|DCAL-2|MICL|-|12p13.31|protein-coding	1.23406	0.00188327	0.0368592	16.555	14.345	8.385	5.612	3.975	6.883
NM_013302	EEF2K	chr16	22206271	22288745	+	7392	1	EEF2K|HSU93850|eEF-2K|-|16p12.2|protein-coding	0.603397	0.00189702	0.0370082	7.978	13.71	10.627	6.089	7.12	6.951
NM_024869	FAM110D	chr1	26159020	26162628	+	1520	1	FAM110D|GRRP1|-|1p36.11|protein-coding	1.00891	0.0019164	0.0372341	1.877	2.286	2.315	1.381	0.89	0.847
NM_001281507	PHACTR3	chr20	59628609	59847711	+	2336	1	PHACTR3|C20orf101|H17739|PPP1R123|SCAPIN1|SCAPININ|-|20q13.32-q13.33|protein-coding	1.2266	0.00191682	0.0372341	0.885	1.216	1.675	0.477	0.466	0.565
NM_001142946	C11orf21	chr11	2295640	2301913	-	2892	1	C11orf21|-|-|11p15.5|protein-coding	1.14613	0.00192097	0.0372746	5.079	4.69	3.577	1.699	1.477	2.743
NM_001170755	NBPF15	chr1	144421386	144459464	-	4778	1	NBPF15|AB14|AG3|NBPF16|-|1q21.1|protein-coding	0.709441	0.00196069	0.037964	5.631	5.068	5.907	3.327	3.675	2.965
NM_001428	ENO1	chr1	8861000	8879092	-	2173	1	ENO1|ENO1L1|HEL-S-17|MPB1|NNE|PPH|-|1p36.23|protein-coding	0.366185	0.0019768	0.038113	97.17	128.784	121.438	88.296	87.33	84.054
NR_046512	SAMSN1-AS1	chr21	14582202	14598303	+	835	1	SAMSN1-AS1|-|-|21q11.2|ncRNA	3.93186	0.00198729	0.0382745	6.016	0.097	0.836	0.086	0.247	0.089
NM_001130700	IPCEF1	chr6	154154483	154356766	-	6804	1	IPCEF1|PIP3-E|-|6q25.2|protein-coding	0.784014	0.00199731	0.0384114	4.721	4.896	4.583	2.212	2.629	3.148
NM_001040439	MAPK8IP3	chr16	1706220	1770317	+	5573	1	MAPK8IP3|JIP-3|JIP3|JSAP1|SYD2|syd|-|16p13.3|protein-coding	0.477547	0.00199865	0.0384114	4.974	6.857	5.416	4.164	3.701	4.048
NM_003042	SLC6A1	chr3	10992734	11039249	+	4476	1	SLC6A1|GABATHG|GABATR|GAT1|MAE|-|3p25.3|protein-coding	1.19321	0.00201046	0.0385566	1.385	0.957	0.84	0.48	0.467	0.437
NM_003213	TEAD4	chr12	2959312	3040676	+	1780	1	TEAD4|EFTR-2|RTEF1|TCF13L1|TEF-3|TEF3|TEFR-1|hRTEF-1B|-|12p13.33|protein-coding	1.07672	0.00201994	0.0386157	2.528	3.016	2.065	1.227	0.873	1.454
NM_005686	SOX13	chr1	204073118	204127743	+	4057	1	SOX13|ICA12|Sox-13|-|1q32.1|protein-coding	0.612157	0.00201882	0.0386157	2.629	3.85	2.906	2.222	2.074	1.624
NM_002730	PRKACA	chr19	14091695	14117747	-	2661	1	PRKACA|PKACA|PPNAD4|-|19p13.12|protein-coding	0.902698	0.0020259	0.0386888	6.214	5.86	7.095	2.985	2.842	4.16
NM_001288751	TMPRSS5	chr11	113687546	113706373	-	2326	1	TMPRSS5|SPINESIN|-|11q23.2|protein-coding	1.40117	0.00203001	0.0387264	0.848	0.978	0.963	0.169	0.444	0.385
NM_001001890	RUNX1	chr21	34787801	34888690	-	7266	1	RUNX1|AML1|AML1-EVI-1|AMLCR1|CBF2alpha|CBFA2|EVI-1|PEBP2aB|PEBP2alpha|-|21q22.12|protein-coding	0.728457	0.00203672	0.0387742	18.135	26.346	20.139	9.462	11.747	11.702
NM_001105203	RUSC1	chr1	155320849	155331118	+	3473	1	RUSC1|NESCA|-|1q22|protein-coding	0.675662	0.00204862	0.0389173	2.201	3.201	2.721	1.428	1.899	1.525
NM_001145418	TTC28	chr22	27978014	28679865	-	11770	1	TTC28|TPRBK|-|22q12.1|protein-coding	0.648537	0.00205843	0.0390218	6.28	7.226	5.453	4.347	4.294	3.166
NM_003129	SQLE	chr8	124998478	125022283	+	2976	1	SQLE|-|-|8q24.13|protein-coding	0.87878	0.00205781	0.0390218	21.226	19.909	14.89	12.423	10.143	7.614
NR_132791	LOC105378367	chr10	75712455	75743848	+	919	1	LOC105378367|-|-|10q22.2|ncRNA	0.945047	0.00208724	0.039444	2.947	5.187	4.15	2.258	1.601	2.183
NM_002923	RGS2	chr1	192809039	192812277	+	1343	1	RGS2|G0S8|-|1q31.2|protein-coding	2.51712	0.00209219	0.0394553	393.605	27.694	101.664	28.665	29.334	40.472
NM_033631	LUZP1	chr1	23084023	23168858	-	8480	1	LUZP1|LUZP|-|1p36.12|protein-coding	0.576579	0.00211915	0.0397977	11.221	14.319	9.941	8.702	7.042	7.31
NM_054108	HRASLS5	chr11	63461404	63491208	-	3105	1	HRASLS5|HRLP5|HRSL5|RLP1|iNAT|-|11q12.3|protein-coding	1.45356	0.00212777	0.0399003	2.659	1.331	1.363	0.726	0.751	0.511
NM_001128431	SLC39A14	chr8	22367249	22422736	+	4681	1	SLC39A14|HMNDYT2|LZT-Hs4|NET34|ZIP14|cig19|-|8p21.3|protein-coding	0.887176	0.00212902	0.0399003	10.996	7.848	10.918	5.31	5.097	5.533
NM_001184772	BCORL1	chrX	130005188	130058083	+	7334	1	BCORL1|BCoR-L1|CXorf10|-|Xq26.1|protein-coding	0.788175	0.00216756	0.0404551	0.989	1.564	1.11	0.605	0.618	0.793
NM_005505	SCARB1	chr12	124777628	124863973	-	2727	1	SCARB1|CD36L1|CLA-1|CLA1|HDLQTL6|SR-BI|SRB1|-|12q24.31|protein-coding	1.17792	0.00219488	0.040834	6.164	3.534	4.629	2.074	1.664	2.658
NM_181711	GRASP	chr12	52006945	52015889	+	1943	1	GRASP|TAMALIN|-|12q13.13|protein-coding	1.85045	0.00219688	0.040834	10.809	2.703	4.824	2.517	1.302	1.555
NM_001040143	SCN2A	chr2	165295773	165392310	+	8527	1	SCN2A|BFIC3|BFIS3|BFNIS|EIEE11|HBA|HBSCI|HBSCII|NAC2|Na(v)1.2|Nav1.2|SCN2A1|SCN2A2|-|2q24.3|protein-coding	1.49144	0.00220134	0.0408749	0.526	0.272	0.472	0.143	0.204	0.107
NM_001129829	CACNA1C	chr12	2053250	2697949	+	13554	1	CACNA1C|CACH2|CACN2|CACNL1A1|CCHL1A1|CaV1.2|LQT8|TS|-|12p13.33|protein-coding	1.13036	0.00221131	0.0410181	4.526	2.663	2.55	1.686	1.365	1.445
NM_001166305	TMEM44	chr3	194587673	194633421	-	2477	1	TMEM44|-|-|3q29|protein-coding	0.760674	0.00222665	0.0411761	3.096	4.875	3.218	2.368	2.405	1.727
NM_001199417	ARHGAP23	chr17	38428476	38512392	+	5880	2	ARHGAP23|-|-|17q12|protein-coding	1.16827	0.00223997	0.0413378	0.352	0.76	0.566	0.203	0.195	0.295
NM_020733	HEG1	chr3	124965710	125055958	-	9137	1	HEG1|HEG|MST112|MSTP112|-|3q21.2|protein-coding	1.37676	0.00224743	0.0414066	63.068	30.312	24.781	16.47	14.709	15.377
NM_002850	PTPRS	chr19	5205508	5340803	-	7307	1	PTPRS|PTPSIGMA|R-PTP-S|R-PTP-sigma|-|19p13.3|protein-coding	0.583714	0.00225056	0.0414066	9.694	14.343	9.264	7.094	7.071	7.145
NM_001080424	KDM6B	chr17	7839917	7854800	+	6680	1	KDM6B|JMJD3|-|17p13.1|protein-coding	1.73452	0.0022794	0.0418522	5.39	2.012	2.533	0.628	0.868	1.535
NM_178011	LRRTM3	chr10	66926034	67101551	+	6046	1	LRRTM3|-|-|10q21.3|protein-coding	2.19115	0.00228435	0.0418583	0.14	0.312	0.68	0.087	0.112	0.033
NM_002467	MYC	chr8	127736069	127741434	+	2361	1	MYC|MRTL|MYCC|bHLHe39|c-Myc|-|8q24.21|protein-coding	1.68654	0.00228417	0.0418583	29.522	7.574	18.336	5.041	5.458	7.205
NM_032108	SEMA6B	chr19	4542588	4559759	-	3923	1	SEMA6B|SEM-SEMA-Y|SEMA-VIB|SEMAN|semaZ|-|19p13.3|protein-coding	1.21002	0.00229618	0.0420324	2.956	1.799	2.417	0.882	0.885	1.313
NM_018639	WSB2	chr12	118032691	118061211	-	2872	1	WSB2|SBA2|-|12q24.23|protein-coding	0.373069	0.00231142	0.0421068	16.487	22.832	19.59	15.574	14.116	14.061
NM_014840	NUAK1	chr12	106063347	106140033	-	6812	1	NUAK1|ARK5|-|12q23.3|protein-coding	0.878676	0.00231187	0.0421068	17.597	15.083	13.455	10.848	7.8	6.347
NM_152680	TMEM154	chr4	152626114	152680165	-	3207	1	TMEM154|-|-|4q31.3|protein-coding	0.968033	0.0023173	0.0421209	27.277	26.335	22.024	9.029	12.798	15.675
NM_001195483	SLC12A8	chr3	125082636	125211399	-	3434	1	SLC12A8|CCC9|-|3q21.2|protein-coding	1.29616	0.00232433	0.0422063	3.407	2.368	1.619	0.986	1.277	0.786
NM_001843	CNTN1	chr12	40692442	41072411	+	5634	1	CNTN1|F3|GP135|MYPCN|-|12q12|protein-coding	1.12509	0.00235397	0.0424889	17.361	17.181	14.28	10.045	8.445	3.77
NM_001003800	BICD2	chr9	92711363	92764801	-	6407	1	BICD2|SMALED2|bA526D8.1|-|9q22.31|protein-coding	0.421738	0.0023536	0.0424889	11.856	17.023	13.64	10.053	10.43	10.023
NM_170665	ATP2A2	chr12	110281227	110351092	+	8292	1	ATP2A2|ATP2B|DAR|DD|SERCA2|-|12q24.11|protein-coding	0.536713	0.00237223	0.0426551	46.116	60.14	63.476	33.667	36.217	40.947
NM_152485	C1orf74	chr1	209779208	209784730	-	4851	1	C1orf74|URLC4|-|1q32.2|protein-coding	0.629914	0.00236984	0.0426551	2.557	3.209	3.117	1.805	2.189	1.577
NM_139321	ATRN	chr20	3471018	3651122	+	8624	1	ATRN|DPPT-L|MGCA|-|20p13|protein-coding	0.387597	0.00237505	0.0426566	19.715	32.008	25.563	18.905	19.078	17.384
NR_015395	MIR4435-2HG	chr2	111207773	111495161	-	3880	1	MIR4435-2HG|AGD2|AK001796|LINC00978|MIR4435-1HG|-|2q13|ncRNA	1.15896	0.00243717	0.0435993	17.454	10.619	12.294	7.657	4.907	6.947
NM_006848	CCDC85B	chr11	65890404	65891635	+	1229	1	CCDC85B|DIPA|-|11q13.1|protein-coding	0.687273	0.00247552	0.0441648	6.089	7.472	5.463	4.037	3.782	3.627
NR_136706	DPEP2	chr16	67987390	68000586	-	2243	1	DPEP2|MBD2|-|16q22.1|protein-coding	1.41418	0.0024902	0.044329	3.816	2.347	4.32	1.002	0.699	1.943
NM_000189	HK2	chr2	74832655	74893354	+	7073	1	HK2|HKII|HXK2|-|2p12|protein-coding	0.789671	0.00249563	0.0443385	5.88	13.552	9.378	5.399	4.613	5.602
NM_001029882	AHDC1	chr1	27534245	27603494	-	6349	1	AHDC1|MRD25|-|1p36.11-p35.3|protein-coding	0.674608	0.00249501	0.0443385	1.52	2.278	1.447	1.063	1.015	1.065
NM_001360	DHCR7	chr11	71434411	71448431	-	2654	1	DHCR7|SLOS|-|11q13.4|protein-coding	0.753535	0.00250466	0.0444553	3.575	4.78	3.072	2.511	2.292	1.788
NM_014853	SGSM2	chr17	2337512	2381054	+	4841	1	SGSM2|RUTBC1|-|17p13.3|protein-coding	0.451038	0.00251826	0.0446397	6.492	8.277	7.699	5.926	4.992	5.148
NM_014344	FJX1	chr11	35618187	35620873	+	2684	1	FJX1|-|-|11p13|protein-coding	1.29898	0.00253564	0.0448293	1.456	1.465	1.741	0.338	0.877	0.637
NM_005282	GPR4	chr19	45589765	45602208	-	3043	1	GPR4|-|-|19q13.32|protein-coding	1.48368	0.0025853	0.0456182	1.236	0.593	0.944	0.298	0.377	0.334
NM_002616	PER1	chr17	8140470	8152435	-	4684	1	PER1|PER|RIGUI|hPER|-|17p13.1|protein-coding	1.34856	0.00260824	0.0459782	14.347	7.549	5.986	4.741	3.078	3.389
NM_001554	CYR61	chr1	85580761	85583965	+	2286	1	CYR61|CCN1|GIG1|IGFBP10|-|1p22.3|protein-coding	1.67556	0.00262518	0.046142	101.066	34.401	90.283	23.31	36.976	12.295
NM_006133	DAGLA	chr11	61680433	61747002	+	5736	1	DAGLA|C11orf11|DAGL(ALPHA)|DAGLALPHA|NSDDR|-|11q12.2|protein-coding	0.982132	0.00262812	0.0461488	0.53	1.085	0.74	0.374	0.308	0.44
NM_018416	FOXJ2	chr12	8032763	8055522	+	5469	1	FOXJ2|FHX|-|12p13.31|protein-coding	0.57678	0.00263188	0.0461603	5.556	7.805	5.755	3.707	4.239	4.329
NM_003931	WASF1	chr6	110099819	110180004	-	3207	1	WASF1|SCAR1|WAVE|WAVE1|-|6q21|protein-coding	0.672625	0.00263387	0.0461603	2.244	2.388	2.562	1.632	1.359	1.294
NR_131221	SPRY4-IT1	chr5	142317634	142318322	-	688	1	SPRY4-IT1|SPRIGHTLY|-|5q31.3|ncRNA	1.65151	0.00266465	0.0464748	1.773	1.644	2.615	0.416	0.641	0.792
NM_001649	SHROOM2	chrX	9786456	9949443	+	7435	1	SHROOM2|APXL|HSAPXL|-|Xp22.2|protein-coding	0.932627	0.00267736	0.0466066	1.273	2.065	1.936	0.6	1.029	0.983
NM_019589	YLPM1	chr14	74763366	74837310	+	8114	1	YLPM1|C14orf170|PPP1R169|ZAP113|ZAP3|-|14q24.3|protein-coding	0.527021	0.00268352	0.046669	10.763	17.827	14.676	8.895	9.874	9.769
NM_030761	WNT4	chr1	22117305	22143026	-	3898	1	WNT4|SERKAL|WNT-4|-|1p36.12|protein-coding	1.45202	0.00270619	0.0469308	1.145	5.099	1.791	0.991	0.921	0.756
NM_001964	EGR1	chr5	138465492	138469315	+	3132	1	EGR1|AT225|G0S30|KROX-24|NGFI-A|TIS8|ZIF-268|ZNF225|-|5q31.2|protein-coding	3.34468	0.00271889	0.0471031	132.947	8.865	55.409	3.008	10.098	7.424
NM_004949	DSC2	chr18	31065974	31102432	-	5235	1	DSC2|ARVD11|CDHF2|DG2|DGII/III|DSC3|-|18q12.1|protein-coding	0.800993	0.00272916	0.0471457	13.649	11.66	9.826	6.581	7.387	5.988
NM_174858	AK5	chr1	77281977	77559969	+	3309	1	AK5|AK6|-|1p31.1|protein-coding	1.24954	0.0027516	0.0473526	18.209	11.793	12.637	4.959	4.25	8.539
NM_020428	SLC44A2	chr19	10625495	10644559	+	3410	1	SLC44A2|CTL2|PP1292|-|19p13.2|protein-coding	0.534048	0.00274828	0.0473526	19.536	22.648	17.215	13.802	13.284	12.851
NM_133263	PPARGC1B	chr5	149730252	149855022	+	10613	1	PPARGC1B|ERRL1|PERC|PGC-1(beta)|PGC1B|-|5q32|protein-coding	0.793531	0.0027644	0.0474826	1.473	2.966	2.474	1.043	1.343	1.345
NM_001331035	CFI	chr4	109740692	109802225	-	2172	1	CFI|AHUS3|ARMD13|C3BINA|C3b-INA|FI|IF|KAF|-|4q25|protein-coding	0.87095	0.00282079	0.0483138	96.72	66.337	79.825	47.649	40.583	44.179
NR_002819	MALAT1	chr11	65497738	65506512	+	8774	1	MALAT1|HCN|LINC00047|NCRNA00047|NEAT2|PRO2853|-|11q13.1|ncRNA	0.385216	0.0028389	0.048578	2713.35	3645.82	3209.2	2380.05	2552.3	2130
NM_032824	TMEM87B	chr2	112055223	112119318	+	5191	1	TMEM87B|-|-|2q13|protein-coding	0.467461	0.00284906	0.0486598	26.891	29.1	27.865	20.296	20.001	18.786
NM_003656	CAMK1	chr3	9757345	9769984	-	1478	1	CAMK1|CAMKI|-|3p25.3|protein-coding	1.14754	0.00288531	0.048864	12.447	8.582	7.432	5.971	3.484	3.485
NM_015270	ADCY6	chr12	48766191	48789096	-	6078	1	ADCY6|AC6|LCCS8|-|12q13.12|protein-coding	0.752975	0.00288391	0.048864	7.513	6.531	5.89	3.885	3.679	4.074
NM_005384	NFIL3	chr9	91409045	91423862	-	2081	1	NFIL3|E4BP4|IL3BP1|NF-IL3A|NFIL3A|-|9q22.31|protein-coding	2.19296	0.00288398	0.048864	78.113	9.357	27.372	5.593	10.406	10.579
NM_181657	LTB4R	chr14	24313107	24318036	+	4310	1	LTB4R|BLT1|BLTR|CMKRL1|GPR16|LTB4R1|LTBR1|P2RY7|P2Y7|-|14q12|protein-coding	0.733448	0.00288387	0.048864	3.007	5.861	4.989	2.348	2.94	2.557
NM_001135057	LRRC15	chr3	194355247	194369743	-	5935	1	LRRC15|LIB|-|3q29|protein-coding	1.1993	0.00291848	0.0493334	0.696	0.705	0.566	0.337	0.36	0.147
NM_004308	ARHGAP1	chr11	46677075	46700665	-	3431	1	ARHGAP1|CDC42GAP|RHOGAP|RHOGAP1|p50rhoGAP|-|11p11.2|protein-coding	0.470643	0.00293456	0.0495489	8.579	11.146	8.751	7.258	6.123	6.467
NM_133261	GIPC3	chr19	3585571	3593541	+	4309	1	GIPC3|C19orf64|DFNB15|DFNB72|DFNB95|-|19p13.3|protein-coding	1.69368	0.00294372	0.0495749	0.7	0.331	0.405	0.194	0.143	0.121

## Sheet: down-regulated
TranscriptID	GeneSymbol	chr	start	end	strand	Length	Copies	Annotation.Divergence	log2FoldChange	pvalue	padj	SRR2242952_ECRS	SRR2242953_ECRS	SRR2242954_ECRS	SRR2242955_NECRS	SRR2242956_NECRS	SRR2242957_NECRS
NM_001039	SCNN1G	chr16	23182719	23216879	+	3484	1	SCNN1G|BESC3|ENaCg|ENaCgamma|PHA1|SCNEG|-|16p12.2|protein-coding	-2.9752	1.2315e-31	3.185e-28	0.498	1.067	0.763	5.491	6.308	5.48
NM_130852	BPIFA1	chr20	33235996	33243309	+	1067	1	BPIFA1|LUNX|NASG|PLUNC|SPLUNC1|SPURT|bA49G10.5|-|20q11.21|protein-coding	-2.63308	6.39397e-19	7.23478e-16	182.114	444.851	223.285	1747.85	1805.8	1423.93
NM_001145271	ADAMDEC1	chr8	24384285	24406013	+	2421	1	ADAMDEC1|M12.219|-|8p21.2|protein-coding	-4.23116	1.4281e-17	1.43635e-14	0.709	2.148	0.829	16.273	13.436	33.406
NM_002416	CXCL9	chr4	76001342	76007523	-	2702	1	CXCL9|CMK|Humig|MIG|SCYB9|crg-10|-|4q21.1|protein-coding	-4.69223	1.58835e-17	1.51345e-14	2.066	0.718	1.63	21.504	36.88	56.142
NM_001127380	SAA2	chr11	18238233	18248674	-	2037	1	SAA2|-|-|11p15.1|protein-coding	-4.3124	2.43808e-17	2.18898e-14	1.758	5.13	5.938	54.6	63.246	182.268
NM_004048	B2M	chr15	44711487	44718159	+	981	2	B2M|IMD43|-|15q21.1|protein-coding	-1.35623	5.42781e-17	4.4666e-14	547.13	690.203	552.391	1437.28	1413.69	1565.11
NM_012431	SEMA3E	chr7	83363906	83649163	-	6610	1	SEMA3E|M-SEMAH|M-SemaK|SEMAH|coll-5|-|7q21.11|protein-coding	-3.02623	2.57329e-16	1.86347e-13	0.141	0.118	0.154	1.465	0.979	0.832
NM_001199744	SAA2-SAA4	chr11	18231355	18248674	-	842	1	SAA2-SAA4|-|-|11p15.1|protein-coding	-4.74731	7.93078e-16	5.31773e-13	1.227	3.326	3.668	32.974	45.32	123.843
NM_000331	SAA1	chr11	18266225	18269976	+	707	1	SAA1|PIG4|SAA|SAA2|TP53I4|-|11p15.1|protein-coding	-3.95376	3.22061e-15	2.01055e-12	6.866	22.892	8.009	130.974	124.62	275.353
NM_001565	CXCL10	chr4	76021116	76023536	-	1210	1	CXCL10|C7|IFI10|INP10|IP-10|SCYB10|crg-2|gIP-10|mob-1|-|4q21.1|protein-coding	-4.87347	4.25315e-15	2.56663e-12	2.614	0.801	1.487	22.768	44.108	78.443
NM_006512	SAA4	chr11	18231355	18236837	-	659	1	SAA4|C-SAA|CSAA|-|11p15.1|protein-coding	-4.86104	5.04938e-15	2.94884e-12	0.533	1.267	0.856	10.062	17.903	41.484
NM_001063	TF	chr3	133746133	133779006	+	2772	1	TF|HEL-S-71p|PRO1557|PRO2086|TFQTL1|-|3q22.1|protein-coding	-4.90002	9.57641e-15	5.25367e-12	1.387	1.088	0.339	13.38	49.205	21.109
NM_002458	MUC5B	chr11	1223065	1262176	+	17865	1	MUC5B|MG1|MUC-5B|MUC5|MUC9|-|11p15.5|protein-coding	-2.70763	7.18968e-14	3.42531e-11	3.449	2.961	4.03	19.919	15.276	31.171
NM_007360	KLRK1	chr12	10372353	10390054	-	1579	1	KLRK1|CD314|D12S2489E|KLR|NKG2-D|NKG2D|-|12p13.2|protein-coding	-1.31749	2.2759e-13	1.00495e-10	11.245	13.423	11.838	29.441	33.409	25.563
NM_000096	CP	chr3	149172501	149222045	-	4643	1	CP|CP-2|-|3q24-q25.1|protein-coding	-2.00103	2.65927e-13	1.14627e-10	46.537	118.272	76.524	338.954	273.726	290.94
NM_007315	STAT1	chr2	190969036	191014250	-	4281	1	STAT1|CANDF7|IMD31A|IMD31B|IMD31C|ISGF-3|STAT91|-|2q32.2|protein-coding	-2.53791	7.40055e-13	2.99586e-10	34.789	41.074	39.064	140.488	187.462	308.838
NM_000064	C3	chr19	6677835	6720682	-	5089	1	C3|AHUS5|ARMD9|ASP|C3a|C3b|CPAMD1|HEL-S-62p|-|19p13.3|protein-coding	-2.57498	9.69681e-13	3.81633e-10	13.075	17.48	18.307	55.442	93.461	127.118
NM_004665	VNN2	chr6	132743870	132758008	-	2109	1	VNN2|FOAP-4|GPI-80|-|6q23.2|protein-coding	-2.77432	1.26962e-12	4.89045e-10	2.456	3.603	4.356	16.953	17.066	33.192
NM_031458	PARP9	chr3	122527911	122564676	-	3332	1	PARP9|ARTD9|BAL|BAL1|MGC:7868|-|3q21.1|protein-coding	-1.17881	1.92548e-12	7.26228e-10	27.228	30.346	29.705	65.125	59.471	67.319
NM_021153	CDH19	chr18	66501187	66604138	-	6227	1	CDH19|CDH7|CDH7L2|-|18q22.1|protein-coding	-3.81343	2.5466e-12	9.03992e-10	0.011	0.046	0.055	0.517	0.623	0.368
NM_001199805	KLRC4-KLRK1	chr12	10372353	10410146	-	1932	1	KLRC4-KLRK1|-|-|12p13.2|protein-coding	-1.36051	2.6696e-12	9.29431e-10	9.041	10.971	9.494	24.037	28.721	20.738
NR_003133	GBP1P1	chr1	89407679	89424934	+	1229	1	GBP1P1|-|-|1p22.2|pseudo	-2.84031	1.89096e-11	6.20373e-09	0.925	1.14	1.202	5.395	5.985	11.162
NR_036489	DLGAP1-AS5	chr18	4264602	4296000	+	3217	1	DLGAP1-AS5|-|-|18p11.31|ncRNA	-4.82639	4.3334e-11	1.32969e-08	0.051	0.176	0.184	0.956	3.402	5.958
NR_001564	XIST	chrX	73820651	73852753	-	19274	1	XIST|DXS1089|DXS399E|LINC00001|NCRNA00001|SXI1|swd66|-|Xq13.2|ncRNA	-11.1806	6.97232e-11	2.06929e-08	0.054	0.027	0.02	0.167	119.779	112.471
NM_001252065	SYT7	chr11	61513716	61580872	-	6388	1	SYT7|IPCA-7|IPCA7|PCANAP7|SYT-VII|SYTVII|-|11q12.2|protein-coding	-1.55899	1.10179e-10	3.16615e-08	0.332	0.472	0.423	1.261	1.017	1.173
NM_001135659	NRXN1	chr2	49918505	51032536	-	9534	1	NRXN1|Hs.22998|PTHSL2|SCZD17|-|2p16.3|protein-coding	-2.42376	1.48173e-10	4.12695e-08	0.057	0.106	0.126	0.623	0.461	0.38
NM_000561	GSTM1	chr1	109687796	109693745	+	1175	1	GSTM1|GST1|GSTM1-1|GSTM1a-1a|GSTM1b-1b|GTH4|GTM1|H-B|MU|MU-1|-|1p13.3|protein-coding	-7.87514	1.5562e-10	4.26869e-08	0.018	0.023	0.046	3.634	3.981	2.655
NM_001177998	SLC34A2	chr4	25655813	25678746	+	4133	1	SLC34A2|NAPI-3B|NAPI-IIb|NPTIIb|-|4p15.2|protein-coding	-3.49943	2.09465e-10	5.57669e-08	1.245	0.788	1.956	8.761	9.781	24.984
NM_006084	IRF9	chr14	24161213	24166566	+	1668	1	IRF9|IRF-9|ISGF3|ISGF3G|p48|-|14q12|protein-coding	-0.994625	2.89974e-10	7.60825e-08	19.295	26.77	19.337	43.9	39.758	41.642
NM_001165257	SCG3	chr15	51681353	51721026	+	3244	1	SCG3|SGIII|-|15q21.2|protein-coding	-3.22675	4.84054e-10	1.2519e-07	0.064	0.116	0.116	0.706	0.753	1.137
NM_025098	MOGAT2	chr11	75717819	75732958	+	2739	1	MOGAT2|DGAT2L5|DGAT2L5.|MGAT2|hDC5|-|11q13.5|protein-coding	-4.4397	6.15105e-10	1.56843e-07	0.075	0.02	0.02	1.141	0.892	0.615
NR_110281	LOC101927884	chr2	75524068	75542706	+	1182	1	LOC101927884|-|-|2p12|ncRNA	-3.72566	1.45669e-09	3.51626e-07	0.07	0.182	0.273	3.067	1.518	1.906
NM_033423	GZMH	chr14	24606480	24609720	-	964	1	GZMH|CCP-X|CGL-2|CSP-C|CTLA1|CTSGL2|-|14q12|protein-coding	-2.21395	2.07805e-09	4.88585e-07	2.637	1.704	2.897	8.957	12.544	11.662
NM_005218	DEFB1	chr8	6870576	6878007	-	458	1	DEFB1|BD1|DEFB-1|DEFB101|HBD1|-|8p23.1|protein-coding	-2.6236	2.54476e-09	5.83168e-07	3.52	5.175	1.29	23.071	17.666	18.545
NM_031942	CDCA7	chr2	173354833	173368990	+	2798	1	CDCA7|ICF3|JPO1|-|2q31.1|protein-coding	-1.46755	5.22942e-09	1.16881e-06	0.783	1.388	1.027	2.681	3.009	2.474
NM_005409	CXCL11	chr4	76033687	76036197	-	1595	1	CXCL11|H174|I-TAC|IP-9|IP9|SCYB11|SCYB9B|b-R1|-|4q21.1|protein-coding	-4.28252	5.79979e-09	1.26893e-06	1.633	0.439	0.455	6.236	16.048	28.535
NM_052942	GBP5	chr1	89258951	89272861	-	4037	1	GBP5|GBP-5|-|1p22.2|protein-coding	-2.78292	5.81757e-09	1.26893e-06	8.205	7.655	10.824	30.546	46.917	97.986
NR_003529	CDKN2B-AS1	chr9	21994791	22121094	+	3815	1	CDKN2B-AS1|ANRIL|CDKN2B-AS|CDKN2BAS|NCRNA00089|PCAT12|p15AS|-|9p21.3|ncRNA	-1.86639	9.82461e-09	2.09253e-06	1.026	1.746	1.469	4.833	3.756	4.566
NM_005958	MTNR1A	chr4	186533655	186555567	-	1285	1	MTNR1A|MEL-1A-R|MT1|-|4q35.2|protein-coding	-4.8723	1.71817e-08	3.53475e-06	0.064	0.126	0.042	1.077	1.534	3.7
NM_019844	SLCO1B3	chr12	20810704	20916909	+	2994	1	SLCO1B3|HBLRR|LST-2|LST-3TM13|LST3|OATP-8|OATP1B3|OATP8|SLC21A8|-|12p12.2|protein-coding	-2.19878	1.9448e-08	3.91207e-06	1.319	1.106	0.637	4.119	6.063	3.912
NM_033049	MUC13	chr3	124905442	124934751	-	2865	1	MUC13|DRCC1|MUC-13|-|3q21.2|protein-coding	-4.10471	2.00557e-08	3.98997e-06	0.447	1.119	0.178	2.523	9.797	15.074
NM_002053	GBP1	chr1	89052304	89065360	-	3037	1	GBP1|-|-|1p22.2|protein-coding	-2.01876	2.3581e-08	4.64033e-06	14.947	23.411	17.633	50.634	56.208	106.618
NM_004770	KCNB2	chr8	72537391	72938349	+	3577	1	KCNB2|KV2.2|-|8q21.11|protein-coding	-3.17288	2.75182e-08	5.24411e-06	0.046	0.151	0.353	1.654	1.464	1.565
NM_001289759	IFIT3	chr10	89332479	89340968	+	2574	1	IFIT3|CIG-49|GARG-49|IFI60|IFIT4|IRG2|ISG60|P60|RIG-G|cig41|-|10q23.31|protein-coding	-1.87017	3.16617e-08	5.90932e-06	9.168	12.889	7.346	25.982	29.889	46.225
NM_001142417	CRISP2	chr6	49692358	49713590	-	1375	1	CRISP2|CRISP-2|CT36|GAPDL5|TPX1|TSP1|-|6p12.3|protein-coding	-4.54107	5.05353e-08	8.88244e-06	0.031	0.06	0.08	1.87	0.747	1.535
NM_007052	NOX1	chrX	100843324	100874345	-	2514	1	NOX1|GP91-2|MOX1|NOH-1|NOH1|-|Xq22.1|protein-coding	-4.41683	5.61422e-08	9.77307e-06	0.035	0.091	0.034	0.473	0.832	1.84
NM_001136540	APOL1	chr22	36253071	36267531	+	2894	1	APOL1|APO-L|APOL|APOL-I|FSGS4|-|22q12.3|protein-coding	-1.16222	1.33038e-07	2.20965e-05	16.182	16.848	15.361	32.658	32.585	39.941
NM_004688	NMI	chr2	151270468	151289916	-	1469	1	NMI|-|-|2q23.3|protein-coding	-0.789408	1.69801e-07	2.74472e-05	11.018	14.282	11.956	22.326	19.327	20.549
NM_001278387	SLC38A1	chr12	46183056	46269425	-	8589	1	SLC38A1|ATA1|NAT2|SAT1|SNAT1|-|12q13.11|protein-coding	-0.652419	2.04053e-07	3.26918e-05	17.354	24.425	23.203	34.461	33.647	30.25
NR_038939	MIPEPP3	chr13	21298125	21332071	+	1784	1	MIPEPP3|-|-|13q12.11|pseudo	-1.57871	3.05477e-07	4.60044e-05	1.042	1.614	1.098	1.56	1.162	1.653
NR_027783	SAT1	chrX	23783158	23786223	+	1180	1	SAT1|DC21|KFSD|KFSDX|SAT|SSAT|SSAT-1|-|Xp22.11|protein-coding	-0.825525	3.13999e-07	4.65954e-05	311.065	410.701	339.905	618.503	567.096	663.221
NM_001199085	TDRD5	chr1	179591622	179691273	+	3936	1	TDRD5|TUDOR3|-|1q25.2|protein-coding	-2.22646	3.47274e-07	4.95043e-05	0.134	0.142	0.12	0.833	0.561	0.794
NM_153236	GIMAP7	chr7	150514857	150521073	+	1225	1	GIMAP7|IAN7|hIAN7|-|7q36.1|protein-coding	-1.01414	3.52957e-07	4.95343e-05	18.106	18.753	16.683	35.963	32.52	36.831
NM_007053	CD160	chr1	145719446	145739288	+	1625	1	CD160|BY55|NK1|NK28|-|1q21.1|protein-coding	-2.00545	3.51141e-07	4.95343e-05	0.875	0.954	0.789	2.082	3.509	4.216
NR_001434	HLA-H	chr6	29887573	29891079	+	1685	8	HLA-H|HLAHP|-|6p22.1|pseudo	-3.2002	4.30078e-07	5.89858e-05	0.123	1.454	0.781	6.894	4.47	7.906
NM_001142770	PCDH15	chr10	53808692	54801291	-	5766	1	PCDH15|CDHR15|DFNB23|USH1F|-|10q21.1|protein-coding	-3.1122	4.72315e-07	6.38119e-05	0.043	0.075	0.047	0.637	0.556	0.193
NM_001244764	TNIP3	chr4	121131409	121227466	-	2434	1	TNIP3|ABIN-3|LIND|-|4q27|protein-coding	-1.88434	5.45066e-07	7.15063e-05	0.408	0.553	0.441	1.196	1.922	1.821
NM_001261841	TMC5	chr16	19417696	19499112	+	4847	1	TMC5|-|-|16p12.3|protein-coding	-1.98762	6.44322e-07	8.21465e-05	5.795	23.596	16.274	60.109	45.814	57.917
NM_001291702	VNN3	chr6	132722787	132734765	-	1754	1	VNN3|HSA238982|-|6q23.2|protein-coding	-2.40212	6.87073e-07	8.69844e-05	1.997	4.273	6.258	13.015	17.553	31.156
NM_024592	SRD5A3	chr4	55346221	55373099	+	4074	1	SRD5A3|CDG1P|CDG1Q|KRIZI|SRD5A2L|SRD5A2L1|-|4q12|protein-coding	-1.17159	7.23074e-07	9.09064e-05	2.501	4.634	3.553	7.201	6.774	8.722
NM_000880	IL7	chr8	78732772	78805523	-	2068	1	IL7|IL-7|-|8q21.13|protein-coding	-1.21075	7.36487e-07	9.19542e-05	1.498	2.486	2.026	4.617	3.738	4.891
NM_021822	APOBEC3G	chr22	39077005	39087743	+	1824	1	APOBEC3G|A3G|ARCD|ARP-9|ARP9|CEM-15|CEM15|MDS019|bK150C2.7|dJ494G10.1|-|22q13.1|protein-coding	-0.980904	7.43088e-07	9.21429e-05	7.831	8.623	7.215	15.182	14.275	15.993
NM_001547	IFIT2	chr10	89301949	89309276	+	3491	1	IFIT2|G10P2|GARG-39|IFI-54|IFI-54K|IFI54|IFIT-2|ISG-54 K|ISG-54K|ISG54|P54|cig42|-|10q23.31|protein-coding	-1.19056	8.17039e-07	9.99438e-05	5.939	8.717	6.124	12.941	14.209	18.017
NM_006820	IFI44L	chr1	78620382	78646145	+	5884	1	IFI44L|C1orf29|GS3686|-|1p31.1|protein-coding	-1.54142	8.88089e-07	0.000107906	8.617	13.663	8.444	20.715	26.651	36.988
NM_002993	CXCL6	chr4	73836556	73838760	+	1653	1	CXCL6|CKA-3|GCP-2|GCP2|SCYB6|-|4q13.3|protein-coding	-2.80488	1.10331e-06	0.000129704	1.038	1.189	2.746	5.974	7.974	18.756
NM_017523	XAF1	chr17	6755837	6775645	+	3615	1	XAF1|BIRC4BP|HSXIAPAF1|XIAPAF1|-|17p13.1|protein-coding	-1.00455	1.15389e-06	0.000134774	12.239	13.826	11.369	23.427	22.813	27.124
NM_004120	GBP2	chr1	89106133	89126159	-	4119	1	GBP2|-|-|1p22.2|protein-coding	-1.46438	1.37656e-06	0.000156737	17.8	17.811	17.552	36.829	42.3	62.728
NM_005502	ABCA1	chr9	104781003	104928246	-	10450	1	ABCA1|ABC-1|ABC1|CERP|HDLDT1|TGD|-|9q31.1|protein-coding	-0.829182	2.01435e-06	0.000219685	11.601	12.724	11.536	21.825	18.649	21.49
NM_001278309	AKAP3	chr12	4615508	4649047	-	3333	1	AKAP3|AKAP 110|AKAP110|CT82|FSP95|HEL159|PRKA3|SOB1|-|12p13.32|protein-coding	-1.69786	2.27377e-06	0.000245026	0.187	0.399	0.284	0.872	0.969	0.8
NM_014361	CNTN5	chr11	99020976	100358885	+	6445	1	CNTN5|HNB-2s|NB-2|-|11q22.1|protein-coding	-3.14045	2.36043e-06	0.000249902	0.231	0.781	0.617	4.397	8.043	1.049
NM_017577	GRAMD1C	chr3	113838834	113947174	+	3741	1	GRAMD1C|-|-|3q13.31|protein-coding	-1.06909	2.9324e-06	0.000302114	4.041	7.716	6.851	11.772	11.453	14.132
NM_018004	TMEM45A	chr3	100492619	100577452	+	1567	1	TMEM45A|DERP7|DNAPTP4|-|3q12.2|protein-coding	-2.34976	2.93704e-06	0.000302114	7.018	2.32	5.501	33.289	17.461	26.991
NM_001328609	CD2	chr1	116754430	116769229	+	1636	1	CD2|LFA-2|SRBC|T11|-|1p13.1|protein-coding	-1.47112	2.99739e-06	0.000304462	10.839	9.801	9.722	19.749	30.46	32.09
NM_032413	C15orf48	chr15	45430529	45433449	+	947	1	C15orf48|FOAP-11|NMES1|-|15q21.1|protein-coding	-3.68879	2.9906e-06	0.000304462	0.994	1.457	1.065	2.179	9.725	29.436
NM_001225	CASP4	chr11	104942867	104968598	-	1308	1	CASP4|ICE(rel)II|ICEREL-II|ICH-2|Mih1|Mih1/TX|TX|-|11q22.3|protein-coding	-0.707021	3.26073e-06	0.000319093	37.991	50.322	49.379	73.854	67.255	75.121
NM_002423	MMP7	chr11	102520508	102530753	-	1117	1	MMP7|MMP-7|MPSL1|PUMP-1|-|11q22.2|protein-coding	-2.62256	3.34503e-06	0.000323842	13.324	13.502	6.828	24.834	66.086	107.431
NM_000619	IFNG	chr12	68154770	68159741	-	1204	1	IFNG|IFG|IFI|-|12q15|protein-coding	-2.72486	3.50804e-06	0.000334261	0.549	0.358	0.245	1.605	2.248	3.846
NM_017631	DDX60	chr4	168216291	168318807	-	6033	1	DDX60|-|-|4q32.3|protein-coding	-1.28318	3.48735e-06	0.000334261	13.506	14.531	10.327	24.785	30.031	35.57
NM_153235	TXLNB	chr6	139240061	139292071	-	4673	1	TXLNB|C6orf198|LST001|MDP77|dJ522B19.2|-|6q24.1|protein-coding	-1.47914	3.5414e-06	0.000335673	1.681	2	2.023	7.488	3.368	4.684
NM_001320316	MAATS1	chr3	119703022	119767102	+	4463	1	MAATS1|AAT1|AAT1alpha|C3orf15|CaM-IP2|SPATA26|-|3q13.33|protein-coding	-1.6713	3.6349e-06	0.000342741	2.645	6.841	4.31	20.241	9.577	11.674
NR_037933	ADAM20P1	chr14	70468879	70483756	-	3034	1	ADAM20P1|C14orf55|-|14q24.2|pseudo	-1.40391	3.69546e-06	0.000344859	0.429	0.541	0.505	1.321	1.416	1.028
NM_138433	KLHDC7B	chr22	50548033	50551023	+	2988	1	KLHDC7B|-|-|22q13.33|protein-coding	-2.54098	4.06296e-06	0.000375285	0.318	0.433	0.674	1.477	1.9	4.483
NM_080390	TCEAL2	chrX	102125688	102127712	+	1096	1	TCEAL2|MY0876G05|WEX1|my048|-|Xq22.1|protein-coding	-1.70391	4.18651e-06	0.000384734	0.528	1.081	0.76	2.807	2.577	2.033
NM_018326	GIMAP4	chr7	150567370	150573953	+	1960	1	GIMAP4|IAN-1|IAN1|IMAP4|MSTP062|-|7q36.1|protein-coding	-1.24773	4.44024e-06	0.00040193	27.273	22.397	20.937	64.291	46.339	55.527
NM_030882	APOL2	chr22	36226209	36239643	-	2538	1	APOL2|APOL-II|APOL3|-|22q12.3|protein-coding	-0.833045	4.85068e-06	0.000434134	12.347	15.058	15.661	24.642	22.477	26.89
NM_004666	VNN1	chr6	132680858	132714055	-	3835	1	VNN1|HDLCQ8|Tiff66|-|6q23.2|protein-coding	-2.2055	5.34247e-06	0.000474118	1.003	0.772	0.721	2.662	2.417	6.179
NM_002677	PMP2	chr8	81440326	81447484	-	3563	1	PMP2|FABP8|M-FABP|MP2|P2|-|8q21.13|protein-coding	-6.04547	5.41997e-06	0.000476326	0	0.015	0.015	1.299	0.405	0.146
NM_001127173	CADM3	chr1	159171564	159203313	+	3779	1	CADM3|BIgR|IGSF4B|NECL1|Necl-1|TSLL1|synCAM3|-|1q23.2|protein-coding	-2.14232	5.50513e-06	0.000479158	0.109	0.121	0.135	0.436	0.662	0.485
NM_006417	IFI44	chr1	78649792	78664078	+	1715	1	IFI44|MTAP44|TLDC5|p44|-|1p31.1|protein-coding	-1.02149	7.20404e-06	0.000616276	20.722	39.084	22.794	52.651	49.835	55.059
NM_013431	KLRC4	chr12	10407384	10409757	-	922	1	KLRC4|NKG2-F|NKG2F|-|12p13.2|protein-coding	-1.5247	8.13274e-06	0.000672307	4.394	5.053	4.194	9.468	17.965	10.555
NM_001276	CHI3L1	chr1	203178931	203186794	-	1825	1	CHI3L1|ASRT7|CGP-39|GP-39|GP39|HC-gp39|HCGP-3P|YKL-40|YKL40|YYL-40|hCGP-39|-|1q32.1|protein-coding	-2.91573	8.29366e-06	0.000679405	0.125	0.177	0.5	2.353	0.871	2.605
NM_004223	UBE2L6	chr11	57551655	57567707	-	1255	1	UBE2L6|RIG-B|UBCH8|-|11q12.1|protein-coding	-1.17011	8.29265e-06	0.000679405	21.362	19.421	19.067	40.748	38.963	51.893
NM_001522	GUCY2F	chrX	109372906	109482056	-	3676	1	GUCY2F|CYGF|GC-F|GUC2DL|GUC2F|RETGC-2|ROS-GC2|-|Xq22.3-q23|protein-coding	-2.86188	8.56612e-06	0.000695431	0.034	0.081	0.022	0.415	0.36	0.263
NM_003014	SFRP4	chr7	37905933	37916923	-	2965	1	SFRP4|FRP-4|FRPHE|PYL|sFRP-4|-|7p14.1|protein-coding	-1.7972	1.0588e-05	0.000829807	5.291	5.722	4.121	29.338	12.414	10.607
NM_176783	PSME1	chr14	24136158	24138967	+	1169	1	PSME1|HEL-S-129m|IFI5111|PA28A|PA28alpha|REGalpha|-|14q12|protein-coding	-0.694508	1.12554e-05	0.000874537	53.497	70.18	51.065	98.759	87.37	91.264
NR_138459	DAW1	chr2	227871376	227924343	+	2139	1	DAW1|ODA16|WDR69|-|2q36.3|protein-coding	-1.52458	1.1823e-05	0.000909725	3.399	7.651	4.904	21.382	10.072	12.253
NR_045628	SCN7A	chr2	166403573	166486971	-	7254	1	SCN7A|NaG|Nav2.1|Nav2.2|SCN6A|-|2q24.3|protein-coding	-1.91918	1.20329e-05	0.000917495	0.127	0.587	0.379	1.396	1.13	1.263
NM_001278182	EOMES	chr3	27715949	27722715	-	3652	1	EOMES|TBR2|-|3p24.1|protein-coding	-1.39871	1.24464e-05	0.000934981	2.298	2.105	1.956	4.551	7.266	5.073
NM_000824	GLRB	chr4	157076125	157172090	+	3046	1	GLRB|HKPX2|-|4q32.1|protein-coding	-1.40295	1.29155e-05	0.000963455	0.563	0.469	0.635	1.691	1.333	1.317
NM_001300969	CCDC181	chr1	169394870	169427474	-	1909	1	CCDC181|C1orf114|-|1q24.2|protein-coding	-2.13042	1.35994e-05	0.00100063	1.57	5.163	4.023	25.251	9.139	10.04
NM_001014440	ODF3B	chr22	50530409	50532579	-	961	1	ODF3B|ODF3L3|-|22q13.33|protein-coding	-1.32919	1.3926e-05	0.00100846	3.377	4.708	5.142	14.073	7.501	10.436
NM_001010919	FAM26F	chr6	116461370	116463771	+	1127	1	FAM26F|C6orf187|INAM|dJ93H18.5|-|6q22.1|protein-coding	-2.60636	1.40935e-05	0.00101653	4.4	4.843	2.661	9.628	15.277	41.574
NM_001128850	RRAD	chr16	66921679	66925536	-	1469	1	RRAD|RAD|RAD1|REM3|-|16q22.1|protein-coding	-1.54577	1.42609e-05	0.00102452	3.525	5.995	7.063	17.726	9.653	18.725
NR_002775	RPLP0P2	chr11	61615036	61639449	+	3520	1	RPLP0P2|RPLP0L2|RPLP0_3_1146|-|11q12.2|pseudo	-3.0763	1.55086e-05	0.00110539	0.053	0.031	0.023	0.386	0.293	0.239
NR_110656	LOC101926908	chr8	72732045	72751843	+	1719	1	LOC101926908|-|-|8q21.11|ncRNA	-2.85629	1.65134e-05	0.00117239	0.036	0.141	0.328	0.93	0.873	1.412
NM_001330183	SLFN5	chr17	35243036	35273654	+	9863	1	SLFN5|-|-|17q12|protein-coding	-0.683041	1.66758e-05	0.00117929	33.225	44.356	35.561	48.182	61.455	57.099
NR_027054	MIR31HG	chr9	21454268	21559698	-	2144	1	MIR31HG|hsa-lnc-31|-|9p21.3|ncRNA	-1.67374	1.82645e-05	0.00128424	0.328	0.616	0.501	1.124	1.482	1.698
NR_109816	C9orf84	chr9	111686519	111795008	-	4784	1	C9orf84|-|-|9q31.3|protein-coding	-2.50154	1.83017e-05	0.00128424	0.035	0.158	0.118	0.314	0.603	0.642
NR_038996	USP30-AS1	chr12	109052041	109053965	-	976	1	USP30-AS1|-|-|12q24.11|ncRNA	-2.1688	1.87351e-05	0.00130958	0.233	0.828	0.715	1.833	2.472	3.095
NM_000774	CYP2F1	chr19	41114432	41128381	+	1835	1	CYP2F1|C2F1|CYP2F|CYPIIF1|-|19q13.2|protein-coding	-2.23399	1.88578e-05	0.00131308	0.488	2.876	0.981	7.817	5.524	5.081
NM_002104	GZMK	chr5	55024279	55034132	+	1038	1	GZMK|TRYP2|-|5q11.2|protein-coding	-1.45687	2.03475e-05	0.00140065	8.802	5.682	6.235	17.05	22.449	17.367
NM_206963	RARRES1	chr3	158697108	158732486	-	1518	1	RARRES1|LXNL|PERG-1|TIG1|-|3q25.32|protein-coding	-1.43454	2.04496e-05	0.00140235	88.222	90.345	68.502	172.051	287.973	214.79
NM_005960	MUC3A	chr7	100949420	100968346	+	11347	1	MUC3A|MUC-3A|MUC3|-|7q22.1|protein-coding	-2.16301	2.0666e-05	0.00141184	0.071	0.123	0.033	0.324	0.443	0.218
NM_001286814	TNFAIP8	chr5	119333175	119394604	+	2242	1	TNFAIP8|GG2-1|MDC-3.13|NDED|SCC-S2|SCCS2|-|5q23.1|protein-coding	-0.496096	2.1859e-05	0.00148215	26.332	35.545	31.58	46.238	40.816	41.11
NR_033735	REREP3	chr15	22258614	22282880	+	801	1	REREP3|-|-|15q11.2|pseudo	-2.52662	2.20069e-05	0.00148662	0.542	0.403	0.604	2.412	4.702	1.638
NM_002994	CXCL5	chr4	73995642	73998729	-	2482	1	CXCL5|ENA-78|SCYB5|-|4q13.3|protein-coding	-3.97255	2.21698e-05	0.00149205	0.142	0.109	0.13	0.25	1.091	4.19
NM_003649	DDO	chr6	110392180	110415550	-	1702	1	DDO|DASOX|DDO-1|DDO-2|-|6q21|protein-coding	-1.24683	2.25094e-05	0.00150373	0.887	1.123	1.278	2.438	2.299	2.735
NM_006446	SLCO1B1	chr12	21131194	21239796	+	2770	1	SLCO1B1|HBLRR|LST-1|LST1|OATP-C|OATP1B1|OATP2|OATPC|SLC21A6|-|12p12.1|protein-coding	-2.77578	2.26703e-05	0.00150891	0.06	0.058	0.058	0.336	0.404	0.429
NR_027111	LINC02159	chr5	160931779	160938626	-	2319	1	LINC02159|-|-|5q34|ncRNA	-3.12047	2.51119e-05	0.0016472	0.053	0.058	0.093	0.309	0.66	0.63
NM_145244	DDIT4L	chr4	100185870	100190498	-	2629	1	DDIT4L|REDD2|Rtp801L|-|4q24|protein-coding	-1.86844	2.54171e-05	0.0016612	3.633	3.329	1.226	10.706	11.113	7.856
NM_025153	ATP10B	chr5	160563120	160852212	-	7538	1	ATP10B|ATPVB|-|5q34|protein-coding	-2.26468	2.56733e-05	0.00166591	1.278	2.876	1.183	2.993	9.168	11.33
NM_004352	CBLN1	chr16	49277918	49281831	-	2429	1	CBLN1|-|-|16q12.1|protein-coding	-3.55374	2.71852e-05	0.00174525	0.034	0.067	0.509	2.907	2.81	1.152
NM_000253	MTTP	chr4	99564078	99623997	+	4074	1	MTTP|ABL|MTP|-|4q23|protein-coding	-2.07622	2.73231e-05	0.00174791	0.091	0.126	0.073	0.457	0.491	0.286
NM_001031745	RIBC1	chrX	53422856	53431120	+	1500	1	RIBC1|2610028I09Rik|-|Xp11.22|protein-coding	-1.62811	2.7721e-05	0.00176711	1.25	4.02	2.806	10.006	5.963	7.178
NM_004585	RARRES3	chr11	63536801	63546458	+	759	1	RARRES3|HRASLS4|HRSL4|PLA1/2-3|RIG1|TIG3|-|11q12.3|protein-coding	-1.47138	2.876e-05	0.00181419	21.706	28.174	16.949	38.308	64.231	74.191
NM_003783	B3GALT2	chr1	193178730	193186613	-	3544	1	B3GALT2|BETA3GALT2|GLCT2|beta3Gal-T2|-|1q31.2|protein-coding	-1.15428	2.90931e-05	0.00182249	0.828	1.588	1.152	2.483	3.063	1.998
NM_001303232	PRG4	chr1	186296273	186314562	+	4907	1	PRG4|CACP|HAPO|JCAP|MSF|SZP|-|1q31.1|protein-coding	-2.89735	2.96019e-05	0.00184797	0.038	0.033	0.033	0.34	0.252	0.141
NM_001163629	MROH9	chr1	170935471	171064765	+	3141	1	MROH9|ARMC11|C1orf129|-|1q24.3|protein-coding	-1.8043	2.98299e-05	0.00185581	0.554	1.743	0.671	4.206	3.008	1.879
NM_001190766	STMND1	chr6	17102258	17131372	+	1315	1	STMND1|-|-|6p22.3|protein-coding	-1.83293	3.06831e-05	0.00190235	1.666	4.28	2.92	15.418	5.347	9.058
NM_015474	SAMHD1	chr20	36891824	36951843	-	3171	1	SAMHD1|CHBL2|DCIP|HDDC1|MOP-5|SBBI88|-|20q11.23|protein-coding	-0.936148	3.17859e-05	0.001964	43.382	41.608	48.054	85.103	71.934	91.625
NM_006259	PRKG2	chr4	81087370	81215117	-	4801	1	PRKG2|PRKGR2|cGK2|cGKII|-|4q21.21|protein-coding	-2.07119	3.21019e-05	0.00197678	0.136	0.343	0.649	1.71	1.729	1.145
NM_020830	WDFY1	chr2	223875343	223945387	-	4650	1	WDFY1|FENS-1|WDF1|ZFYVE17|-|2q36.1|protein-coding	-0.775624	3.25053e-05	0.00199483	24.094	39.343	25.088	47.52	48.485	48.248
NM_152754	SEMA3D	chr7	84995556	85121931	-	6239	1	SEMA3D|Sema-Z2|coll-2|-|7q21.11|protein-coding	-2.18893	3.29229e-05	0.00201364	3.767	7.433	4.201	44.642	11.021	12.419
NM_005127	CLEC2B	chr12	9852369	9869859	-	2031	1	CLEC2B|AICL|CLECSF2|HP10085|IFNRG1|-|12p13.31|protein-coding	-0.832328	3.39929e-05	0.00206547	11.898	13.154	16.132	23.406	25.322	22.458
NM_138456	BATF2	chr11	64987945	64997045	-	2135	1	BATF2|SARI|-|11q13.1|protein-coding	-2.34177	3.39985e-05	0.00206547	0.61	1.236	0.528	1.743	3.114	6.286
NM_001128428	FSTL5	chr4	161383892	162164034	-	4788	1	FSTL5|-|-|4q32.2|protein-coding	-2.95979	3.46498e-05	0.002091	0.043	0.067	0.011	0.488	0.24	0.197
NM_032133	MYCBPAP	chr17	50508384	50531501	+	3169	1	MYCBPAP|AMAP-1|AMAP1|-|17q21.33|protein-coding	-1.22634	3.47926e-05	0.00209255	0.633	1.411	0.932	1.98	2.2	2.329
NM_206933	USH2A	chr1	215622894	216423396	-	18809	1	USH2A|RP39|US2|USH2|dJ1111A8.1|-|1q41|protein-coding	-1.66659	3.51407e-05	0.00209963	0.023	0.09	0.064	0.102	0.196	0.063
NM_004673	ANGPTL1	chr1	178849535	178871080	-	3538	1	ANGPTL1|ANG3|ANGPT3|ARP1|AngY|UNQ162|dJ595C2.2|-|1q25.2|protein-coding	-2.58086	3.54962e-05	0.00210761	1.49	1.355	0.402	9.823	7.468	2.345
NM_018402	IL26	chr12	68201349	68225791	-	1040	1	IL26|AK155|IL-26|-|12q15|protein-coding	-4.85057	3.57316e-05	0.002114	0.119	0.026	0.026	0.505	1.471	1.881
NM_004335	BST2	chr19	17402939	17405648	-	1012	1	BST2|CD317|TETHERIN|-|19p13.11|protein-coding	-1.1032	3.89644e-05	0.00224796	35.561	30.924	24.892	61.28	66.111	65.895
NM_016571	LGSN	chr6	63275951	63319977	-	5628	1	LGSN|GLULD1|LGS|-|6q12|protein-coding	-2.94947	4.11554e-05	0.00236532	0.036	0.041	0.026	0.115	0.226	0.323
NM_001369	DNAH5	chr5	13690329	13944480	-	15491	1	DNAH5|CILD3|DNAHC5|HL1|KTGNR|PCD|-|5p15.2|protein-coding	-1.23518	4.1662e-05	0.00237185	6.405	14.63	13.585	32.755	20.544	23.8
NR_033662	CSF3	chr17	40015361	40017813	+	1755	1	CSF3|C17orf33|CSF3OS|GCSF|-|17q21.1|protein-coding	-3.82705	4.22799e-05	0.00239949	0.315	0.034	0.204	0.575	3.043	4.949
NM_003141	TRIM21	chr11	4384897	4393696	-	1920	1	TRIM21|RNF81|RO52|Ro/SSA|SSA|SSA1|-|11p15.4|protein-coding	-0.92095	4.276e-05	0.00241915	8.064	13.788	8.155	17.28	17.591	19.024
NM_001169154	PIH1D3	chrX	107206632	107244243	+	1917	1	PIH1D3|CXorf41|NYSAR97|-|Xq22.3|protein-coding	-1.69628	4.35047e-05	0.00245361	1.246	3.918	2.828	12.224	5.73	6.466
NM_198507	FAM174A	chr5	100535305	100586740	+	1350	1	FAM174A|HGS_RE408|NS5ATP6|TMEM157|UNQ1912|-|5q21.1|protein-coding	-0.918869	4.39322e-05	0.00247003	9.355	15.042	14.86	29.895	21.336	20.104
NM_001114937	SH2D1A	chrX	124346282	124373161	+	2503	1	SH2D1A|DSHP|EBVS|IMD5|LYP|MTCP1|SAP|SAP/SH2D1A|XLP|XLPD|XLPD1|-|Xq25|protein-coding	-1.22501	4.58111e-05	0.00255977	3.964	3.637	2.972	6.509	9.697	7.994
NM_001009562	SLCO1B7	chr12	21015696	21090106	+	1909	1	SLCO1B7|LST-3|LST-3TM12|LST3|SLC21A21|-|12p12.2|protein-coding	-2.66382	4.6625e-05	0.00258787	0.152	0.127	0.113	0.525	1.248	0.636
NM_001207037	ETV7	chr6	36366194	36387800	-	1767	1	ETV7|TEL-2|TEL2|TELB|-|6p21.31|protein-coding	-1.95051	4.99028e-05	0.00274602	0.453	1.476	0.883	1.634	2.479	4.325
NM_000732	CD3D	chr11	118339074	118342744	-	734	1	CD3D|CD3-DELTA|IMD19|T3D|-|11q23.3|protein-coding	-1.40379	5.65606e-05	0.00302057	10.223	9.833	7.427	17.32	23.008	30.498
NM_002463	MX2	chr21	41362023	41408942	+	2945	1	MX2|MXB|-|21q22.3|protein-coding	-1.00602	5.73017e-05	0.00304817	5.784	6.155	4.55	10.707	9.361	12.159
NM_000882	IL12A	chr3	159988836	159996019	+	1434	1	IL12A|CLMF|IL-12A|NFSK|NKSF1|P35|-|3q25.33|protein-coding	-1.64258	5.74141e-05	0.00304817	0.346	0.507	0.468	1.464	1.416	1.105
NM_145047	OSCP1	chr1	36417906	36450485	-	1477	1	OSCP1|C1orf102|NOR1|-|1p34.3|protein-coding	-1.24653	5.83932e-05	0.00308814	5.304	11.743	9.346	25.742	14.083	19.364
NM_153676	USH1C	chr11	17493895	17544416	-	3217	1	USH1C|AIE-75|DFNB18|DFNB18A|NY-CO-37|NY-CO-38|PDZ-45|PDZ-73|PDZ-73/NY-CO-38|PDZ73|PDZD7C|ush1cpst|-|11p15.1|protein-coding	-1.59183	5.91129e-05	0.00311099	0.354	0.349	0.66	1.669	1.118	1.297
NM_178813	AKAP14	chrX	119895973	119920716	+	832	1	AKAP14|AKAP28|PRKA14|-|Xq24|protein-coding	-1.74965	5.99477e-05	0.00311866	3.029	12.363	8.913	35.984	19.593	23.375
NM_133170	PTPRT	chr20	42072752	43189917	-	12660	1	PTPRT|RPTPrho|-|20q12-q13.11|protein-coding	-2.01242	5.98027e-05	0.00311866	0.256	1.241	0.567	3.751	1.643	2.236
NM_001286548	CAPS2	chr12	75277221	75390922	-	3819	1	CAPS2|UG0636c06|-|12q21.1-q21.2|protein-coding	-1.09453	6.27761e-05	0.00324714	4.627	7.51	7.503	18.501	10.923	11.535
NR_136286	ANKRD18CP	chr9	97155893	97238742	-	3902	1	ANKRD18CP|-|-|9q22.33|pseudo	-1.31519	6.3489e-05	0.00327466	0.376	0.814	0.908	1.828	1.742	1.371
NM_017564	STAB2	chr12	103587291	103766724	+	8159	1	STAB2|FEEL2|FELE-2|FELL2|FEX2|HARE|SCARH1|-|12q23.3|protein-coding	-2.43605	6.49026e-05	0.00333806	0.035	0.089	0.036	0.36	0.379	0.124
NM_001144925	MX1	chr21	41420558	41459214	+	3406	1	MX1|IFI-78K|IFI78|MX|MxA|-|21q22.3|protein-coding	-1.1282	6.60821e-05	0.00337	10.278	28.751	15.494	38.086	39.179	34.145
NM_144644	SPATA4	chr4	176184574	176195671	-	1225	1	SPATA4|SPEF1B|TSARG2|-|4q34.2|protein-coding	-1.90712	6.90547e-05	0.00349208	0.472	2.133	0.987	5.452	3.555	3.234
NM_178827	IQUB	chr7	123452182	123534664	-	3099	1	IQUB|-|-|7q31.32|protein-coding	-1.34244	6.90274e-05	0.00349208	3.562	9.055	7.245	21.612	11.839	14.023
NM_014906	PPM1E	chr17	58755869	58985179	+	6536	1	PPM1E|CaMKP-N|POPX1|PP2CH|caMKN|-|17q22|protein-coding	-1.56537	7.11403e-05	0.00356766	0.237	0.19	0.14	0.712	0.491	0.485
NM_006151	LPO	chr17	58238426	58268518	+	2964	1	LPO|SPO|-|17q22|protein-coding	-5.26558	7.22462e-05	0.00361311	0	0.091	0.036	0.097	3.762	0.384
NM_005514	HLA-B	chr6_GL000251v2_alt	2834226	2837604	-	1601	6	HLA-B|AS|B-4901|HLAB|-|6p21.33|protein-coding	-1.66446	7.39048e-05	0.00368587	170.31	95.665	80.852	297.026	384.608	423.473
NM_016323	HERC5	chr4	88457117	88506168	+	3493	1	HERC5|CEB1|CEBP1|-|4q22.1|protein-coding	-0.999356	7.75919e-05	0.00383804	3.87	4.279	3.368	6.139	7.901	8.252
NM_003180	SYT5	chr19	55173101	55180352	-	1814	1	SYT5|-|-|19q13.42|11p|protein-coding	-3.15881	7.91585e-05	0.00387321	0.059	0.061	0.03	0.378	0.716	0.407
NM_017654	SAMD9	chr7	93099513	93118023	-	6850	1	SAMD9|C7orf5|DRIF1|MIRAGE|NFTC|OEF1|OEF2|-|7q21.2|protein-coding	-0.83764	8.01583e-05	0.00391155	16.277	20.102	14.777	25.537	32.028	30.511
NR_034012	WDR86-AS1	chr7	151409161	151413046	+	857	1	WDR86-AS1|-|-|7q36.1|ncRNA	-1.21948	8.04148e-05	0.00391352	5.161	10.194	4.073	18.826	11.216	13.063
NM_005755	EBI3	chr19	4229543	4237527	+	1130	1	EBI3|IL-27B|IL27B|IL35B|-|19p13.3|protein-coding	-2.84015	8.25599e-05	0.00399643	0.22	0.119	0.071	0.865	0.859	1.337
NM_021800	DNAJC12	chr10	67796669	67838179	-	1205	1	DNAJC12|JDP1|-|10q21.3|protein-coding	-1.95174	8.36823e-05	0.00401852	0.48	0.693	1.003	2.633	1.538	3.802
NM_001270941	JAKMIP2	chr5	147585441	147782848	-	9246	1	JAKMIP2|JAMIP2|NECC1|-|5q32|protein-coding	-1.04791	8.36102e-05	0.00401852	0.351	0.434	0.304	0.665	0.83	0.675
NM_173528	CFAP161	chr15	81134303	81149175	+	1566	1	CFAP161|C15orf26|-|15q25.1|protein-coding	-1.33106	8.70676e-05	0.00414266	1.452	3.319	3.276	8.469	5.58	5.155
NM_001323900	GSG1L	chr16	27787529	28063509	-	4966	1	GSG1L|PRO19651|-|16p12.1|protein-coding	-3.20579	8.74066e-05	0.00414266	0.037	0.054	0.012	0.2	0.507	0.164
NM_052941	GBP4	chr1	89181148	89198950	-	6132	1	GBP4|Mpa2|-|1p22.2|protein-coding	-1.97239	8.76402e-05	0.00414266	10.915	8.288	7.099	15.987	29.82	54.549
NM_001242506	GDA	chr9	72149351	72252224	+	5480	1	GDA|CYPIN|GUANASE|NEDASIN|-|9q21.13|protein-coding	-1.78416	9.07552e-05	0.00426761	0.965	0.576	1.071	2.876	1.917	5.08
NM_002241	KCNJ10	chr1	160037467	160070261	-	5303	1	KCNJ10|BIRK-10|KCNJ13-PEN|KIR1.2|KIR4.1|SESAME|-|1q23.2|protein-coding	-3.71361	9.118e-05	0.00427648	0.016	0.086	0.02	0.112	0.333	0.906
NM_001145112	PATL2	chr15	44665732	44676888	-	1933	1	PATL2|Pat1a|hPat1a|-|15q21.1|protein-coding	-1.3167	9.86958e-05	0.0045229	1.572	1.463	2.112	3.406	3.912	5.124
NM_181449	CD300E	chr17	74609883	74623758	-	3519	1	CD300E|CD300LE|CLM-2|CLM2|CMRF35-A5|IREM-2|IREM2|PIgR-2|PIgR2|-|17q25.1|protein-coding	-1.46897	9.96916e-05	0.00454614	0.552	0.727	0.656	2.21	0.987	1.984
NR_002569	SCARNA9	chr11	93721514	93721866	+	352	1	SCARNA9|Z32|mgU2-19/30|-|11q21|ncRNA	-0.630812	0.000100582	0.00457523	100.887	134.123	116.426	210.4	166.498	150.124
NM_001040624	NCALD	chr8	101686542	102124334	-	3733	1	NCALD|-|-|8q22.3|protein-coding	-0.785719	0.000108688	0.00484652	3.518	5.445	5.46	9.639	7.477	6.87
NR_125730	RNU6-2	chr19	1021522	1021628	+	105.5	11	RNU6-2|U6-2|-|19p13.3|snRNA	-0.98485	0.000108628	0.00484652	119.177	98.068	125.551	234.779	241.052	193.961
NR_104080	RNU6-9	chrX	141118030	141118136	+	105.5	11	RNU6-9|U6-9|-|19p13.3|snRNA	-0.980115	0.000112256	0.00495677	119.569	98.579	125.805	234.779	241.331	194.431
NM_001002264	EPSTI1	chr13	42886388	42992312	-	3227	1	EPSTI1|BRESI1|-|13q14.11|protein-coding	-1.4384	0.000113398	0.0049616	10.989	10.138	6.96	17.814	22.717	33.442
NM_001164315	ANKRD36	chr2	97113496	97264520	+	6190	1	ANKRD36|UNQ2430|-|2q11.2|protein-coding	-0.498226	0.000113461	0.0049616	8.976	11.469	9.875	15.34	13.076	13.017
NM_144590	ANKRD22	chr10	88819902	88851975	-	3975	1	ANKRD22|-|-|10q23.31|protein-coding	-2.82381	0.000112696	0.0049616	0.14	0.745	0.601	1.302	1.658	6.385
NR_104088	RNU6-8	chr19	893484	893589	+	105	11	RNU6-8|U6-8|-|14q12|snRNA	-0.979511	0.00011717	0.00502663	119.693	98.236	125.583	234.886	240.694	194.093
NR_104084	RNU6-7	chr19	893484	893589	+	105	11	RNU6-7|U6-7|-|14q12|snRNA	-0.979511	0.00011717	0.00502663	119.693	98.236	125.583	234.886	240.694	194.093
NM_002269	KPNA5	chr6	116681204	116741867	+	2141	1	KPNA5|IPOA6|SRP6|-|6q22.1|protein-coding	-0.615956	0.00011812	0.00505543	9.867	11.359	10.725	15.742	16.586	15.232
NR_004394	RNU6-1	chr19	893484	893589	+	104.8	11	RNU6-1|RNU6|RNU6A|U6|U6-1|-|15q23|snRNA	-0.980702	0.000120179	0.00510732	120.098	98.664	126.825	236.204	242.515	195.139
NR_002712	CXCR2P1	chr2	218059155	218061290	-	2135	1	CXCR2P1|CXCR2P|IL8RBP|-|2q35|pseudo	-3.37683	0.000120924	0.00511497	0.378	0.303	0.101	0.67	1.309	5.938
NM_002483	CEACAM6	chr19	41755520	41772208	+	2593	1	CEACAM6|CD66c|CEAL|NCA|-|19q13.2|protein-coding	-1.54664	0.000122542	0.0051593	6.146	22.528	8.938	35.645	29.217	35.592
NM_017681	NUP62CL	chrX	107123427	107206440	-	1751	1	NUP62CL|-|-|Xq22.3|protein-coding	-1.21828	0.000125798	0.00524755	0.782	1.778	1.343	3.073	2.565	3.397
NM_152637	METTL7B	chr12	55681546	55684610	+	1501	1	METTL7B|ALDI|-|12q13.2|protein-coding	-4.18017	0.000125721	0.00524755	0	0.179	0.036	0.413	0.686	2.161
NM_206996	SPAG17	chr1	117953665	118185225	-	7074	1	SPAG17|CT143|PF6|-|1p12|protein-coding	-1.31295	0.000125512	0.00524755	3.206	8.475	7.342	19.135	11.03	14.244
NM_002127	HLA-G	chr6	29826979	29831122	+	1567.5	8	HLA-G|MHC-G|-|6p22.1|protein-coding	-6.16732	0.000125043	0.00524755	0	0.017	0	0.091	0.526	0.569
NM_001010940	C9orf135	chr9	69820805	69906235	+	856	1	C9orf135|-|-|9q21.12|protein-coding	-1.44963	0.000126324	0.00525742	4.398	10.752	10.52	32.032	15.65	19.773
NM_133445	GRIN3A	chr9	101569352	101738580	-	7760	1	GRIN3A|GluN3A|NMDAR-L|NR3A|-|9q31.1|protein-coding	-2.35343	0.000127356	0.00528818	0.051	0.094	0.035	0.184	0.224	0.469
NM_022147	RTP4	chr3	187368380	187371581	+	1007	1	RTP4|IFRG28|Z3CXXC4|-|3q27.3|protein-coding	-1.21195	0.000130231	0.00538288	4.311	6.847	5.894	8.74	13.352	15.271
NM_004061	CDH12	chr5	21750866	22853622	-	4326	1	CDH12|CDHB|-|5p14.3|protein-coding	-2.60435	0.000133885	0.00550876	0.067	0.35	0.087	0.413	0.995	1.394
NM_014648	DZIP3	chr3	108589490	108694846	+	5507	1	DZIP3|PPP1R66|UURF2|hRUL138|-|3q13.13|protein-coding	-1.03375	0.000135052	0.00553163	10.202	21.019	15.674	40.934	26.285	24.183
NM_006519	DYNLT1	chr6	158636475	158644786	-	765	1	DYNLT1|CW-1|TCTEL1|tctex-1|-|6q25.3|protein-coding	-0.788399	0.000136142	0.00555116	24.481	38.232	34.93	57.65	44.497	58.913
NM_002164	IDO1	chr8	39913809	39928791	+	1920	1	IDO1|IDO|IDO-1|INDO|-|8p11.21|protein-coding	-2.99289	0.000135931	0.00555116	12.715	5.933	4.686	14.349	36.332	132.984
NM_173600	MUC19	chr12	40393394	40570755	+	24655	1	MUC19|MUC-19|-|12q12|protein-coding	-1.72053	0.00013901	0.00561749	0.04	0.059	0.04	0.125	0.223	0.093
NM_052898	XKR4	chr8	55102457	55526151	+	3904	1	XKR4|XRG4|-|8q12.1|protein-coding	-3.1761	0.000139948	0.0056371	0	0.055	0.117	0.58	0.55	0.241
NR_027006	LRRC74B	chr22	21045960	21064168	+	5128	1	LRRC74B|-|-|22q11.21|protein-coding	-1.32212	0.00014243	0.0057174	0.342	1.11	0.634	1.986	1.061	1.323
NM_152773	TCTEX1D2	chr3	196291219	196318294	-	672	1	TCTEX1D2|-|-|3q29|protein-coding	-1.09606	0.000142983	0.00572692	3.999	5.891	6.714	13.878	8.756	11.423
NM_001170700	DTHD1	chr4	36284022	36344785	+	3354	1	DTHD1|-|-|4p14|protein-coding	-1.13617	0.000149109	0.00590695	7.809	19.697	16.831	36.589	26.167	28.831
NM_031457	MS4A8	chr11	60699574	60715811	+	1344	1	MS4A8|4SPAN4|CD20L5|MS4A4|MS4A8B|-|11q12.2|protein-coding	-1.17431	0.000148877	0.00590695	7.136	12.925	13.927	28.679	16.965	27.103
NM_030641	APOL6	chr22	35648377	35668409	+	10134	1	APOL6|APOL-VI|APOLVI|-|22q12.3|protein-coding	-1.22947	0.000154825	0.0060539	21.462	19.384	24.786	37.496	45.816	65.934
NM_002262	KLRD1	chr12	10307818	10317251	+	3250	1	KLRD1|CD94|-|12p13.2|protein-coding	-1.13764	0.000157855	0.00615727	3.047	2.478	3	4.939	7.242	6.294
NM_207581	DUOXA2	chr15	45114325	45118103	+	1430	1	DUOXA2|SIMNIPHOM|TDH5|-|15q21.1|protein-coding	-5.11211	0.000160325	0.0062286	0.087	0.038	0.019	0.067	1.564	2.753
NM_145016	GLYATL2	chr11	58834066	58844524	-	1371	1	GLYATL2|BXMAS2-10|GATF-B|-|11q12.1|protein-coding	-2.25842	0.000164154	0.00629627	1.402	2.279	0.372	6.507	8.82	3.323
NM_001319681	TCTN1	chr12	110614027	110649131	+	2166	1	TCTN1|JBTS13|TECT1|-|12q24.11|protein-coding	-0.866941	0.000169241	0.00642337	6.737	11.067	8.957	20.288	12.775	13.97
NM_012190	ALDH1L1	chr3	126103561	126180802	-	3264	1	ALDH1L1|10-FTHFDH|10-fTHF|FDH|FTHFD|-|3q21.3|protein-coding	-1.32577	0.000180084	0.00679215	0.952	2.687	1.531	4.38	2.896	4.367
NM_053285	TEKT1	chr17	6799981	6831741	-	1403	1	TEKT1|-|-|17p13.1|protein-coding	-1.3915	0.000180987	0.00681205	7.146	20.578	17.074	48.877	26.066	35.123
NM_181780	BTLA	chr3	112463966	112499561	-	3208	1	BTLA|BTLA1|CD272|-|3q13.2|protein-coding	-1.40702	0.000186012	0.00695776	2.057	2.126	1.603	3.486	4.243	7.005
NM_019858	GPR162	chr12	6821797	6827418	+	2509	1	GPR162|A-2|GRCA|-|12p13.31|protein-coding	-1.16411	0.000187142	0.00698562	1.44	1.412	1.247	3.308	2.362	3.73
NM_014157	CCDC113	chr16	58249936	58283830	+	5255	1	CCDC113|HSPC065|-|16q21|protein-coding	-1.53943	0.00018881	0.00703337	3.009	9.281	7.39	26.308	11.662	15.725
NM_020212	WDR93	chr15	89690797	89743638	+	2390	1	WDR93|-|-|15q26.1|protein-coding	-1.48222	0.000197403	0.00729343	0.592	1.705	1.211	4.427	2.348	2.373
NM_001270930	IFIT1	chr10	89392546	89406487	+	4609	1	IFIT1|C56|G10P1|IFI-56|IFI-56K|IFI56|IFIT-1|IFNAI1|ISG56|P56|RNM561|-|10q23.31|protein-coding	-0.932475	0.00020997	0.00771053	5.523	7.442	4.518	13.21	11.029	8.235
NM_031866	FZD8	chr10	35638249	35641434	-	3183	1	FZD8|FZ-8|hFZ8|-|10p11.21|protein-coding	-1.20396	0.000211204	0.00774014	0.994	2.428	2.497	4.683	4.437	3.719
NM_014433	RSPH14	chr22	23059415	23142054	-	1243	1	RSPH14|RTDR1|-|22q11.22-q11.23|protein-coding	-1.517	0.000212345	0.00776625	0.649	1.322	1.383	4.106	1.988	2.988
NM_004347	CASP5	chr11	104994240	105023168	-	1437	1	CASP5|ICE(rel)III|ICEREL-III|ICH-3|-|11q22.3|protein-coding	-2.7168	0.000217067	0.00789114	0.433	0.149	0.237	1.448	0.487	2.542
NM_000441	SLC26A4	chr7	107660635	107717807	+	4905	1	SLC26A4|DFNB4|EVA|PDS|TDH2B|-|7q22.3|protein-coding	-3.13049	0.000219733	0.0079561	0.818	3.333	2.086	2.679	7.288	38.081
NM_203454	APOBEC4	chr1	183646276	183653313	-	2774	1	APOBEC4|C1orf169|-|1q25.3|protein-coding	-1.59822	0.000223187	0.00804897	1.192	4.592	4.076	11.72	7.117	8.802
NM_000566	FCGR1A	chr1	149782694	149792518	+	2168	1	FCGR1A|CD64|CD64A|FCRI|IGFR1|-|1q21.2|protein-coding	-2.17352	0.000225574	0.00808692	0.982	0.882	2.775	4.841	4.193	11.045
NM_005089	ZRSR2	chrX	15790451	15823259	+	1498	1	ZRSR2|U2AF1-RS2|U2AF1L2|U2AF1RS2|URP|ZC3H22|-|Xp22.2|protein-coding	-0.902909	0.00022558	0.00808692	3.077	5.376	3.711	7.611	6.069	7.984
NM_001290020	ARMC4	chr10	27812164	27998906	-	3603	1	ARMC4|CILD23|-|10p12.1|protein-coding	-1.5106	0.000231398	0.00824653	4.083	10.992	9.411	31.417	13.299	17.207
NM_145054	CFAP52	chr17	9576627	9643461	+	2179	1	CFAP52|WDR16|WDRPUH|-|17p13.1|protein-coding	-1.55569	0.000233358	0.0082769	3.128	8.75	6.959	27.775	11.301	13.271
NM_000910	NPY2R	chr4	155208629	155217078	+	3624	1	NPY2R|NPY2-R|-|4q32.1|protein-coding	-3.86719	0.000234175	0.0082769	0.023	0.059	0.015	0.5	0.796	0.055
NM_080657	RSAD2	chr2	6877665	6898232	+	3504	1	RSAD2|2510004L01Rik|cig33|cig5|vig1|-|2p25.2|protein-coding	-1.18665	0.000234537	0.0082769	2.802	4.327	2.997	5.732	6.071	10.021
NM_025145	CFAP43	chr10	104129888	104232377	-	5340	1	CFAP43|C10orf79|WDR96|bA373N18.2|-|10q25.1|protein-coding	-1.52086	0.000237126	0.00834349	7.25	19.624	17.949	62.744	26.127	32.934
NM_006144	GZMA	chr5	55102646	55110252	+	889	1	GZMA|CTLA3|HFSP|-|5q11.2|protein-coding	-1.3292	0.000238088	0.00834349	11.021	9.664	10.754	16.071	30.944	29.86
NM_014996	PLCH1	chr3	155479882	155704208	-	6104	1	PLCH1|PLCL3|-|3q25.31|protein-coding	-1.30283	0.000238352	0.00834349	1.28	4.284	2.864	6.408	5.972	6.807
NM_001077594	EXOC3L4	chr14	103100144	103110557	+	2566	1	EXOC3L4|C14orf73|-|14q32.32|protein-coding	-2.22682	0.000242651	0.00841561	0.121	0.231	0.084	0.381	0.78	0.82
NM_145010	ENKUR	chr10	24981979	25016156	-	3374	1	ENKUR|C10orf63|CFAP106|-|10p12.1|protein-coding	-1.76241	0.000253863	0.00877087	3.075	11.296	9.044	42.111	15.151	20.452
NM_003101	SOAT1	chr1	179293714	179358679	+	6904	1	SOAT1|ACACT|ACAT|ACAT-1|ACAT1|SOAT|STAT|-|1q25.2|protein-coding	-0.528957	0.000257475	0.0088492	9.332	12.982	11.215	16.822	13.837	15.85
NR_132749	ERC2	chr3	55508311	56468363	-	6298	1	ERC2|CAST|CAST1|ELKSL|SPBC110|Spc110|-|3p14.3|protein-coding	-1.94374	0.000258085	0.0088492	0.193	0.406	0.189	0.414	1.108	1.252
NM_001290043	TAP2	chr6_GL000254v2_alt	4124490	4137890	-	5651.2	8	TAP2|ABC18|ABCB3|APT2|D6S217E|PSF-2|PSF2|RING11|-|6p21.32|protein-coding	-3.31172	0.000265041	0.00901935	0.025	0.021	0.021	0.793	1.083	1.961
NR_134935	MAK	chr6	10762723	10838555	-	3973	1	MAK|RP62|-|6p24.2|protein-coding	-1.38872	0.000283854	0.00949887	0.726	2.111	1.781	5.014	2.645	3.693
NM_006994	BTN3A3	chr6	26440472	26453415	+	2989	1	BTN3A3|BTF3|BTN3.3|-|6p22.2|protein-coding	-1.11116	0.000287891	0.00958084	10.82	9.618	9.017	15.391	22.65	23.917
NM_019117	KLHL4	chrX	87517712	87670050	+	5842	1	KLHL4|DKELCHL|KHL4|-|Xq21.31|protein-coding	-2.08349	0.000290734	0.00965771	0.171	0.096	0.042	0.395	0.453	0.371
NM_004852	ONECUT2	chr18	57435685	57491298	+	16118	1	ONECUT2|OC-2|OC2|-|18q21.31|protein-coding	-1.87436	0.000295631	0.00978446	0.027	0.04	0.037	0.092	0.183	0.088
NM_006418	OLFM4	chr13	53028741	53052061	+	2912	1	OLFM4|GC1|GW112|OLM4|OlfD|UNQ362|bA209J19.1|hGC-1|hOLfD|-|13q14.3|protein-coding	-2.83681	0.000298459	0.00986005	0.256	0.102	0.148	0.278	1.475	1.896
NM_001166395	CHST4	chr16	71526251	71538590	+	2172	1	CHST4|GST3|GlcNAc6ST2|HECGLCNAC6ST|LSST|-|16q22.2|protein-coding	-2.28334	0.000308993	0.0101709	0.171	0.744	0.371	1.23	1.124	3.249
NM_178456	C20orf85	chr20	58150927	58161127	+	751	1	C20orf85|LLC1|bA196N14.1|-|20q13.32|protein-coding	-1.65534	0.000309868	0.0101812	10.707	33.602	23.852	110.368	39.255	52.427
NR_104064	SMIM2-AS1	chr13	44142328	44154075	+	1187	1	SMIM2-AS1|C13orf44-AS1|C3orf81-AS1|-|13q14.11|ncRNA	-1.91479	0.000328763	0.0107397	0.348	0.613	0.249	2.21	1.413	0.96
NM_031468	CALN1	chr7	71779491	72412375	-	9452	1	CALN1|CABP8|-|7q11.22|protein-coding	-2.11757	0.000330848	0.0107717	0.033	0.04	0.023	0.189	0.143	0.084
NM_178824	WDR49	chr3	167478685	167653501	-	2576	1	WDR49|-|-|3q26.1|protein-coding	-1.36468	0.000333951	0.0108155	6.484	21.892	17.108	47.084	30.129	31.944
NM_001165958	GSDMB	chr17	39904595	39918650	-	1586	1	GSDMB|GSDML|PP4052|PRO2521|-|17q21.1|protein-coding	-1.09253	0.000338344	0.0109259	3.779	5.828	6.141	7.735	12.202	11.79
NM_001257118	CASP1	chr11	105025510	105035157	-	1996	1	CASP1|ICE|IL1BC|P45|-|11q22.3|protein-coding	-0.885148	0.000341369	0.0109772	17.099	18.284	14.003	29.469	24.9	33.945
NR_104445	HTR4	chr5	148481552	148654527	-	3570	1	HTR4|5-HT4|5-HT4R|-|5q32|protein-coding	-4.43126	0.000343372	0.0110114	0	0.022	0	0.058	0.216	0.323
NM_000491	C1QB	chr1	22652981	22661636	+	1347	1	C1QB|-|-|1p36.12|protein-coding	-1.37045	0.000343651	0.0110114	30.906	21.553	31.382	67.767	48.249	97.507
NM_001927	DES	chr2	219418377	219426739	+	2237	1	DES|CSM1|CSM2|LGMD2R|-|2q35|protein-coding	-5.34836	0.000358407	0.0114236	0.148	0.265	0.444	31.636	2.591	0.321
NM_003551	NME5	chr5	138115172	138139443	-	1218	1	NME5|NM23-H5|NM23H5|RSPH23|-|5q31.2|protein-coding	-1.43079	0.000359061	0.0114243	5.312	14.793	12.149	39.949	17.489	24.377
NM_015393	PARM1	chr4	74933075	75050115	+	5048	1	PARM1|Cipar1|DKFZP564O0823|PARM-1|WSC4|-|4q13.3|protein-coding	-0.674086	0.000364534	0.0115579	14.774	19.799	15.12	28.355	21.11	26.936
NM_139172	TMEM190	chr19	55376836	55378244	+	586	1	TMEM190|MDAC1|-|19q13.42|protein-coding	-1.50022	0.00037402	0.0118379	5.997	10.479	9.257	32.848	10.945	25.692
NM_001306084	CFAP54	chr12	96489571	96875555	+	9712	1	CFAP54|C12orf55|C12orf63|-|12q23.1|protein-coding	-1.07106	0.000379524	0.0119286	3.686	7.371	7.903	15.092	9.536	13.146
NR_024130	DNMBP-AS1	chr10	99927209	99958998	+	2646	1	DNMBP-AS1|NCRNA00093|bA287G8.2|-|10q24.2|ncRNA	-1.29487	0.000383009	0.0119758	0.336	0.59	0.304	1.127	0.89	0.889
NM_024867	SPEF2	chr5	35617887	35814611	+	5599	1	SPEF2|CT122|KPL2|-|5p13.2|protein-coding	-1.32188	0.000384194	0.0119922	2.846	7.84	6.499	19.038	9.469	11.968
NM_001206996	PPP2R2C	chr4	6320578	6421118	-	4288	1	PPP2R2C|B55-GAMMA|IMYPNO|IMYPNO1|PR52|PR55G|-|4p16.1|protein-coding	-3.19009	0.000387791	0.0120628	0.019	0.013	0.025	0.184	0.233	0.104
NM_016234	ACSL5	chr10	112376198	112428380	+	3331	1	ACSL5|ACS2|ACS5|FACL5|-|10q25.2|protein-coding	-0.51187	0.00038999	0.0121104	12.777	18.717	15.665	21.088	21.216	22.101
NM_002965	S100A9	chr1	153357854	153361027	+	572	1	S100A9|60B8AG|CAGB|CFAG|CGLB|L1AG|LIAG|MAC387|MIF|MRP14|NIF|P14|-|1q21.3|protein-coding	-1.28239	0.000393145	0.0121875	60.747	81.831	75.825	123.764	126.532	253.472
NM_022168	IFIH1	chr2	162267079	162318708	-	3582	1	IFIH1|AGS7|Hlcd|IDDM19|MDA-5|MDA5|RLR-2|SGMRT1|-|2q24.2|protein-coding	-0.959066	0.000397318	0.0122748	9.164	11.428	9.259	14.55	17.635	23.387
NM_006103	WFDC2	chr20	45469754	45481532	+	561	1	WFDC2|EDDM4|HE4|WAP5|dJ461P17.6|-|20q13.12|protein-coding	-1.51806	0.000398752	0.0122982	28.372	124.097	52.371	193.07	158.959	181.638
NM_018384	GIMAP5	chr7	150737348	150743649	+	1872	1	GIMAP5|HIMAP3|IAN-5|IAN4|IAN4L1|IAN5|IMAP3|IROD|-|7q36.1|protein-coding	-1.12331	0.00040123	0.0123535	19.235	14.602	16.684	33.255	29.94	45.253
NM_015896	ZMYND10	chr3	50341106	50345746	-	1780	1	ZMYND10|BLU|CILD22|FLU|-|3p21.31|protein-coding	-1.32945	0.000402373	0.0123677	4.332	12.588	8.374	24.308	12.959	21.883
NM_001007022	ODF2L	chr1	86350094	86396342	-	4350	1	ODF2L|dJ977L11.1|-|1p22.3|protein-coding	-0.627416	0.000415275	0.0126782	12.991	21.382	19.882	30.478	24.498	25.205
NM_016118	NUB1	chr7	151341761	151378461	+	3113	1	NUB1|BS4|NUB1L|NYREN18|-|7q36.1|protein-coding	-0.730116	0.000421645	0.012851	16.069	23.739	16.055	37.092	26.227	26.012
NM_001136103	TMEM132C	chr12	128267403	128707915	+	4936	1	TMEM132C|PPP1R152|-|12q24.32-q24.33|protein-coding	-1.3868	0.000438355	0.0131554	0.121	0.202	0.207	0.42	0.513	0.356
NM_014466	TEKT2	chr1	36084075	36088275	+	1497	1	TEKT2|TEKTB1|TEKTIN-T|h-tektin-t|-|1p34.3|protein-coding	-1.31942	0.000451974	0.0135249	2.361	5.073	3.678	12.826	5.267	8.238
NM_153442	GPR26	chr10	123666355	123697397	+	10299	1	GPR26|-|-|10q26.13|protein-coding	-2.59229	0.00045719	0.0136584	0.016	0.021	0.01	0.069	0.143	0.07
NR_003569	ABCC6P1	chr16	18571248	18598285	+	2714	1	ABCC6P1|-|-|16p12.3|pseudo	-1.52861	0.000458528	0.0136758	0.206	0.298	0.158	0.589	0.629	0.639
NM_001197247	BTN3A2	chr6	26365159	26378320	+	4102	1	BTN3A2|BT3.2|BTF4|BTN3.2|CD277|-|6p22.2|protein-coding	-1.41724	0.000478547	0.0142026	17.254	14.834	7.187	26.545	37.993	39.2
NM_198469	MORN5	chr9	122159908	122200088	+	701	1	MORN5|C9orf113|C9orf18|-|9q33.2|protein-coding	-1.66315	0.000495515	0.0146343	4.158	12.909	9.846	43.009	14.186	22.749
NM_001199577	GIMAP1-GIMAP5	chr7	150716557	150743649	+	2254	1	GIMAP1-GIMAP5|-|-|7q36.1|protein-coding	-1.06247	0.000499627	0.0146599	18.992	14.304	16.317	31.866	29.08	43.1
NR_037950	TM4SF19-TCTEX1D2	chr3	196316085	196338420	-	1002	1	TM4SF19-TCTEX1D2|-|-|3q29|ncRNA	-1.26793	0.000498625	0.0146599	0.908	1.64	1.823	4.285	2.672	2.99
NM_194302	CFAP65	chr2	219002846	219041551	-	5944	1	CFAP65|CCDC108|-|2q35|protein-coding	-1.22905	0.000501827	0.014677	0.882	1.481	0.899	2.439	1.464	2.365
NM_144686	TMC4	chr19	54160096	54173250	-	2447.1	10	TMC4|-|-|19q13.42|protein-coding	-5.42641	0.000516813	0.0150666	0.017	0	0.011	0.448	0.036	0.405
NM_001284217	FCRL6	chr1	159800511	159816257	+	1991	1	FCRL6|FcRH6|-|1q23.2|protein-coding	-1.48575	0.000527598	0.0152856	1.36	1.136	0.607	2.42	2.793	3.383
NM_017912	HERC6	chr4	88378739	88443097	+	3864	1	HERC6|-|-|4q22.1|protein-coding	-1.17854	0.000527702	0.0152856	4.501	7.871	3.495	8.545	12.075	13.044
NM_152534	NEK10	chr3	27110903	27369460	-	4160	1	NEK10|-|-|3p24.1|protein-coding	-1.32802	0.000527242	0.0152856	3.806	11.841	10.762	25.618	15.531	20.733
NM_001319180	GBP3	chr1	89006677	89022866	-	3169	1	GBP3|-|-|1p22.2|protein-coding	-1.2531	0.000540911	0.0156432	11.703	20.292	21.711	35.396	28.809	56.939
NM_173081	ARMC3	chr10	22928024	23038523	+	3726	1	ARMC3|CT81|KU-CT-1|-|10p12.2|protein-coding	-1.3354	0.000542005	0.0156499	5.271	13.876	14.385	35.816	18.951	24.812
NM_000569	FCGR3A	chr1	161541761	161550103	-	2376	1	FCGR3A|CD16|CD16A|FCG3|FCGR3|FCGRIII|FCR-10|FCRIII|FCRIIIA|IGFR3|IMD20|-|1q23.3|protein-coding	-2.04383	0.00054996	0.0157539	14.32	5.876	21.885	38.608	38.09	94.006
NM_001257096	PAX1	chr20	21705659	21718486	+	5345	1	PAX1|HUP48|OFC2|-|20p11.22|protein-coding	-2.22064	0.000557273	0.015912	0.414	0.176	0.191	0.518	1.205	1.96
NM_001014342	FLG2	chr1	152348737	152360006	-	9117	1	FLG2|IFPS|-|1q21.3|protein-coding	-2.6749	0.00057196	0.01623	0.023	0.012	0.024	0.089	0.213	0.071
NM_024806	C11orf63	chr11	122882528	122959722	+	3137	1	C11orf63|-|-|11q24.1|protein-coding	-0.755319	0.000577724	0.0163424	2.702	4.293	3.031	6.676	4.596	4.949
NR_136263	LOC102725191	chr7	12504397	12541135	+	585	1	LOC102725191|-|-|7p21.3|ncRNA	-1.54144	0.000577573	0.0163424	1.979	7.642	3.581	16.064	10.964	8.551
NM_032372	DYDC2	chr10	80356768	80368073	+	1869	1	DYDC2|-|-|10q23.1|protein-coding	-1.8579	0.000589117	0.0165564	1.288	3.451	2.456	15.6	3.753	5.553
NM_001258397	CCDC103	chr17	44899712	44903679	+	1789	1	CCDC103|CILD17|PR46b|SMH|-|17q21.31|protein-coding	-1.38351	0.000589862	0.0165564	1.69	4.405	2.573	10.421	4.399	6.277
NM_001768	CD8A	chr2	86784605	86791714	-	2904	1	CD8A|CD8|Leu2|MAL|p32|-|2p11.2|protein-coding	-1.20027	0.000601749	0.0168378	5.858	4.519	5.358	8.378	15.449	11.651
NM_152376	UBXN10	chr1	20186078	20196048	+	5574	1	UBXN10|UBXD3|-|1p36.12|protein-coding	-1.22639	0.000609313	0.0169969	4.291	8.296	9.997	22.337	11.047	16.979
NM_001080537	SNTN	chr3	63652668	63665215	+	1578	1	SNTN|S100A1L|S100AL|sentan|-|3p14.2|protein-coding	-1.52408	0.000619404	0.0172518	11.239	43.077	31.706	108.105	49.371	72.374
NM_152997	FDCSP	chr4	70226071	70235251	+	558	1	FDCSP|C4orf7|FDC-SP|-|4q13.3|4q13|protein-coding	-2.57262	0.000624109	0.0173296	15.003	59.317	58.38	55.612	516.876	148.976
NM_145235	FANK1	chr10	125896539	126009592	+	1283	1	FANK1|HSD13|-|10q26.2|protein-coding	-1.2466	0.000632772	0.0174896	6.767	15.051	13.564	40.528	20.111	19.436
NM_017918	MCUB	chr4	109560199	109687716	+	1264	1	MCUB|CCDC109B|-|4q25|protein-coding	-0.687198	0.000632723	0.0174896	8.16	12.635	10.73	14.719	15.944	17.671
NM_022873	IFI6	chr1	27666061	27672213	-	853	1	IFI6|6-16|FAM14C|G1P3|IFI-6-16|IFI616|-|1p35.3|protein-coding	-1.33116	0.000639156	0.0176391	12.168	10.201	8.034	19.162	20.336	35.188
NM_031282	FCRL4	chr1	157573749	157598080	-	3445	1	FCRL4|CD307d|FCRH4|IGFP2|IRTA1|-|1q23.1|protein-coding	-2.46538	0.00067148	0.0183632	0.048	0.039	0.047	0.249	0.273	0.165
NM_014395	DAPP1	chr4	99816824	99870189	+	2926	1	DAPP1|BAM32|-|4q23|protein-coding	-0.892952	0.000678033	0.0184588	11.748	17.295	13.235	19.662	23.871	31.051
NM_181643	PIFO	chr1	111346560	111353017	+	2351	1	PIFO|C1orf88|pitchfork|-|1p13.2|protein-coding	-1.4197	0.000684255	0.0185445	6.515	19.234	18.266	52.665	23.652	34.411
NM_004212	SLC28A2	chr15	45252230	45275934	+	2443	1	SLC28A2|CNT2|HCNT2|HsT17153|SPNT1|-|15q21.1|protein-coding	-3.02039	0.000687546	0.0186059	0.034	0.033	0.055	0.361	0.132	0.436
NM_134428	RFX3	chr9	3218297	3526001	-	9305	1	RFX3|-|-|9p24.2|protein-coding	-0.656135	0.000689664	0.0186353	9.062	15.695	13.997	17.818	13.444	18.908
NM_032437	EFCAB7	chr1	63523301	63572693	+	2386	1	EFCAB7|-|-|1p31.3|protein-coding	-0.696476	0.000694492	0.0187099	4.184	6.513	5.932	10.606	8.175	7.13
NM_002471	MYH6	chr14	23381990	23408277	-	5900	1	MYH6|ASD3|CMD1EE|CMH14|MYHC|MYHCA|SSS3|alpha-MHC|-|14q11.2|protein-coding	-2.13973	0.000708104	0.0189814	0.049	0.059	0.018	0.158	0.219	0.151
NM_002652	PIP	chr7	143132081	143139741	+	570	1	PIP|GCDFP-15|GCDFP15|GPIP4|-|7q34|protein-coding	-3.2019	0.00071373	0.0190581	0.616	1.181	0.754	1.046	17.601	2.737
NM_144701	IL23R	chr1	67166486	67259967	+	2801	1	IL23R|-|-|1p31.3|protein-coding	-1.91522	0.000725668	0.0193178	0.17	0.462	0.326	0.554	1.103	1.706
NM_181645	DEUP1	chr11	93330717	93438471	+	2651	1	DEUP1|CCDC67|-|11q21|protein-coding	-1.15111	0.000732033	0.0194322	0.764	2.113	1.307	3.635	2.586	2.466
NM_002849	PTPRR	chr12	70638073	70920804	-	3483	1	PTPRR|EC-PTP|PCPTP1|PTP-SL|PTPBR7|PTPRQ|-|12q15|protein-coding	-1.90232	0.000753769	0.0199215	0.079	0.195	0.154	0.382	0.64	0.435
NM_001178007	BBS12	chr4	122732702	122744943	+	3427	1	BBS12|C4orf24|-|4q27|protein-coding	-0.895366	0.000766916	0.0201221	1.882	4.031	3.241	6.714	4.867	4.593
NM_152275	TTC30A	chr2	177614298	177618966	-	4666	1	TTC30A|IFT70A|-|2q31.2|protein-coding	-0.865776	0.000766151	0.0201221	3.145	7.226	5.779	10.587	8.966	8.184
NM_001001	RPL36AL	chr14	49618689	49620685	-	572	1	RPL36AL|RPL36A|-|14q21.3|protein-coding	-0.768795	0.000764614	0.0201221	108.051	155.657	124.138	246.694	242.88	149.226
NM_001031743	CFAP206	chr6	87407972	87464473	+	2200	1	CFAP206|C6orf165|dJ382I10.1|-|6q15|protein-coding	-1.54194	0.000771075	0.0202019	3.411	12.034	10.449	36.721	16.73	17.435
NM_152377	C1orf87	chr1	59990394	60073770	-	2014	1	C1orf87|CREF|-|1p32.1|protein-coding	-1.52796	0.000786355	0.0204862	2.063	6.74	4.054	18.144	6.764	9.738
NM_001145848	PROM1	chr4	15968226	16084000	-	3944	1	PROM1|AC133|CD133|CORD12|MCDR2|MSTP061|PROML1|RP41|STGD4|-|4p15.32|protein-coding	-1.1754	0.000786453	0.0204862	21.297	39.29	58.955	76.506	88.579	89.491
NM_033031	CCNB3	chrX	50284540	50351912	+	4497	1	CCNB3|-|-|Xp11.22|protein-coding	-1.25649	0.000790931	0.0205438	0.193	0.335	0.221	0.53	0.7	0.463
NM_001077706	ECT2L	chr6	138796111	138904070	+	4459	1	ECT2L|ARHGEF32|C6orf91|FBXO49|LFDH|dJ509I19.2|dJ509I19.3|dJ509I19.5|-|6q24.1|protein-coding	-1.58722	0.000790229	0.0205438	3.656	6.353	8.666	27.043	7.887	19.134
NR_110419	LINC01436	chr21	36005320	36008295	+	1521	1	LINC01436|-|-|21q22.12|ncRNA	-1.33309	0.000794014	0.0205676	1.794	1.47	1.13	3.873	4.778	2.41
NM_000930	PLAT	chr8	42174718	42207724	-	3205	1	PLAT|T-PA|TPA|-|8p11.21|protein-coding	-1.27621	0.00079412	0.0205676	2.855	4.773	4.549	13.038	11.298	4.54
NM_207310	CCDC74B	chr2	130139283	130145134	-	1543	1	CCDC74B|-|-|2q21.1|protein-coding	-1.20172	0.00080579	0.02083	1.245	1.762	1.478	4.717	2.319	2.798
NR_136712	SH3GL3	chr15	83447228	83618741	+	2321	1	SH3GL3|CNSA3|EEN-B2|HsT19371|SH3D2C|SH3P13|-|15q25.2|protein-coding	-2.10603	0.000806551	0.02083	0.058	0.114	0.139	0.584	0.277	0.35
NM_181807	DCDC1	chr11	31262624	31369810	-	1731	1	DCDC1|-|-|11p13|protein-coding	-1.36416	0.000811634	0.0209314	1.935	5.492	4.98	14.027	6.544	9.399
NM_022496	ACTR6	chr12	100200087	100224424	+	2452	1	ACTR6|ARP6|CDA12|HSPC281|MSTP136|hARP6|hARPX|-|12q23.1|protein-coding	-0.509021	0.000815985	0.0209838	12.063	15.171	15.597	20.886	18.875	18.799
NM_001111298	PPIL6	chr6	109390215	109441171	-	4195	1	PPIL6|PPIase|RSPH12|bA425D10.6|dJ919F19.1|-|6q21|protein-coding	-1.50707	0.000819594	0.0209872	1.651	5.376	5.335	16.218	7.073	9.85
NM_001277339	LOC100996634	chr6	109236614	109270514	+	1957	1	LOC100996634|-|-|6q21|protein-coding	-1.41598	0.000818721	0.0209872	0.306	0.716	0.59	1.45	0.977	1.594
NR_125819	LOC101929550	chr8	35672164	35710320	-	5385	1	LOC101929550|-|-|8p12|ncRNA	-3.19885	0.000819098	0.0209872	0.015	0.02	0.01	0.164	0.197	0.051
NM_001013698	SMCO3	chr12	14804650	14814182	-	2100	1	SMCO3|C12orf69|-|12p12.3|protein-coding	-2.92295	0.00084044	0.0214906	0.039	0.231	0	0.681	0.462	0.708
NM_001321190	RUVBL2	chr19	48993448	49015995	+	2062	1	RUVBL2|CGI-46|ECP-51|ECP51|INO80J|REPTIN|RVB2|TAP54-beta|TIH2|TIP48|TIP49B|-|19q13.33|protein-coding	-0.666089	0.00084886	0.0216447	8.177	14.25	10.947	19.362	14.238	16.881
NR_002964	SNORA28	chr14	103337849	103337974	+	125	1	SNORA28|ACA28|-|14q32.32|snoRNA	-0.756278	0.000853887	0.0217423	41.672	40.936	44.688	71.175	70.611	68.543
NR_038925	LOC100288181	chr8	142702252	142726973	-	5681	1	LOC100288181|-|-|8q24.3|ncRNA	-2.25988	0.000858108	0.0218191	0.051	0.076	0.033	0.118	0.388	0.244
NM_145243	OMA1	chr1	58480719	58546799	-	1923	1	OMA1|2010001O09Rik|DAB1|MPRP-1|MPRP1|YKR087C|ZMPOMA1|peptidase|-|1p32.2-p32.1|protein-coding	-0.843042	0.00086624	0.0219661	12.673	26.932	25.375	40.634	34.256	35.219
NM_001130046	CCL20	chr2	227813842	227817564	+	833	1	CCL20|CKb4|Exodus|LARC|MIP-3-alpha|MIP-3a|MIP3A|SCYA20|ST38|-|2q36.3|protein-coding	-3.3624	0.000873989	0.0220161	0.869	0.065	0.548	1.575	2.155	11.802
NM_001199201	ZBBX	chr3	167240289	167380297	-	3337	1	ZBBX|-|-|3q26.1|protein-coding	-1.33031	0.000871544	0.0220161	6.947	19.606	18.619	52.055	24.612	30.225
NM_017704	ANKRD49	chr11	94493987	94499578	+	1900	1	ANKRD49|FGIF|GBIF|-|11q21|protein-coding	-0.568	0.000888778	0.0223238	9.128	15.464	12.354	19.697	16.832	15.809
NM_172218	SPAG1	chr8	100158035	100241904	+	3728	1	SPAG1|CILD28|CT140|HEL-S-268|HSD-3.8|SP75|TPIS|-|8q22.2|protein-coding	-1.12068	0.000894871	0.0224387	3.953	9.695	9.106	19.956	11.491	15.171
NM_001097638	FUT2	chr19	48695971	48705934	+	3085	1	FUT2|B12QTL1|SE|SEC2|Se2|sej|-|19q13.33|protein-coding	-1.11249	0.00089746	0.0224725	4.55	11.689	6.207	11.729	17.081	16.126
NM_024888	PLPPR3	chr19	812488	821952	-	2378	1	PLPPR3|LPPR3|LPR3|PRG-2|PRG2|-|19p13.3|protein-coding	-1.22019	0.000914746	0.0228421	0.451	0.904	0.925	2.195	1.219	1.652
NM_001114357	C4orf47	chr4	185429334	185449828	+	1183	1	C4orf47|-|-|4q35.1|protein-coding	-1.45133	0.000932133	0.0232443	1.887	4.098	4.608	14.86	6.068	6.887
NM_001290030	ERICH2	chr2	170770682	170798971	+	1376	1	ERICH2|-|-|2q31.1|protein-coding	-1.37004	0.000941941	0.0234565	1.218	2.811	2.17	7.589	3.566	4.377
NM_001199706	KIAA0895	chr7	36324150	36367233	-	4448	1	KIAA0895|-|-|7p14.2|protein-coding	-0.998701	0.000944262	0.023482	1.104	2.851	2.073	4.299	3.135	3.799
NM_152426	APOBEC3D	chr22	39021113	39033251	+	2494	1	APOBEC3D|A3D|APOBEC3DE|APOBEC3E|ARP6|-|22q13.1|protein-coding	-0.694058	0.000950469	0.023604	1.832	2.214	2.38	3.73	3.232	3.048
NM_001145450	MORN2	chr2	38875962	38882709	+	734	1	MORN2|BLOCK27|MOPT|-|2p22.1|protein-coding	-1.47085	0.00095668	0.0236932	12.954	30.931	25.356	104.345	34.592	44.229
NM_000782	CYP24A1	chr20	54153449	54173977	-	3252	1	CYP24A1|CP24|CYP24|HCAI|HCINF1|P450-CC24|-|20q13.2|protein-coding	-2.42369	0.000955913	0.0236932	0.731	5.051	2.119	6.582	5.566	25.217
NM_198559	CATIP	chr2	218356856	218368094	+	1311	1	CATIP|C2orf62|-|2q35|protein-coding	-1.57529	0.00100451	0.0246084	0.52	1.274	0.881	2.929	1.324	3.173
NM_001164595	PDZRN4	chr12	41188448	41574590	+	3807	1	PDZRN4|LNX4|SAMCAP3L|-|12q12|protein-coding	-1.92516	0.00100999	0.0246231	0.114	0.163	0.183	0.915	0.549	0.241
NM_001145128	AK9	chr6	109492856	109691212	-	6283	1	AK9|AK 9|AKD1|AKD2|C6orf199|C6orf224|dJ70A9.1|-|6q21|protein-coding	-1.05319	0.00101055	0.0246231	2.629	5.877	5.676	12.683	7.637	7.654
NM_001330670	OXNAD1	chr3	16265160	16306087	+	3973	1	OXNAD1|-|-|3p25.1-p24.3|protein-coding	-0.600596	0.00102071	0.0247708	8.821	13.489	11.29	17.858	15.69	15.959
NM_080614	WFDC3	chr20	45774208	45791908	-	991	1	WFDC3|WAP14|dJ447F3.3|-|20q13.12|protein-coding	-2.47156	0.00102003	0.0247708	0.104	0.217	0.108	0.746	0.683	0.65
NM_001317744	WRB-SH3BGR	chr21	39380244	39515506	+	1405	1	WRB-SH3BGR|-|-|21q22.2|protein-coding	-0.695667	0.00103726	0.025105	3.045	4.658	4.243	7.113	5.528	5.94
NM_207430	C11orf88	chr11	111514785	111537031	+	786	1	C11orf88|-|-|11q23.1|protein-coding	-1.47673	0.00106255	0.0254786	7.203	21.248	18.449	66.995	25.796	32.164
NM_017533	MYH4	chr17	10443291	10469559	-	5973	1	MYH4|MYH2B|MyHC-2B|MyHC-IIb|-|17p13.1|protein-coding	-2.8075	0.00109428	0.0260327	0.01	0.041	0.018	0.128	0.251	0.07
NM_145172	WDR63	chr1	85062298	85133138	+	2994	1	WDR63|DIC3|NYD-SP29|-|1p22.3|protein-coding	-1.45264	0.00109715	0.0260666	2.377	5.568	6.784	19.775	7.493	11.401
NM_138796	SPATA17	chr1	217631324	217868153	+	2262	1	SPATA17|IQCH|MSRG-11|MSRG11|-|1q41|protein-coding	-1.42098	0.0011072	0.0262023	3.034	7.918	6.625	24.39	8.962	11.352
NM_001008226	SAXO2	chr15	82262811	82284926	+	3125	1	SAXO2|FAM154B|-|15q25.2|protein-coding	-1.65859	0.00114469	0.02674	2.91	14.616	11.945	39.942	18.425	27.552
NM_016548	GOLM1	chr9	86026143	86099595	-	3074	1	GOLM1|C9orf155|GOLPH2|GP73|HEL46|PSEC0257|bA379P1.3|-|9q21.33|protein-coding	-1.08519	0.00116145	0.0269792	15.883	48.414	30.359	77.127	53.904	56.075
NM_003810	TNFSF10	chr3	172505508	172523507	-	1946	1	TNFSF10|APO2L|Apo-2L|CD253|TL2|TNLG6A|TRAIL|-|3q26.31|protein-coding	-1.15739	0.00115781	0.0269792	35.425	90.759	51.117	88.63	121.525	154.341
NM_017425	SPA17	chr11	124673844	124694791	+	930	1	SPA17|CT22|SP17|SP17-1|-|11q24.2|protein-coding	-1.50182	0.0011666	0.0270423	5.734	21.603	13.341	54.732	22.019	30.434
NM_021146	ANGPTL7	chr1	11189289	11195981	+	2283	1	ANGPTL7|AngX|CDT6|dJ647M16.1|-|1p36.22|protein-coding	-3.48146	0.0011791	0.0271444	0.045	0.024	0.047	0.867	0.142	0.163
NR_026690	ABHD11-AS1	chr7	73735069	73736000	+	469	1	ABHD11-AS1|LINC00035|NCRNA00035|WBSCR26|-|7q11.23|ncRNA	-2.80838	0.00117821	0.0271444	0.132	0.172	0.286	1.17	1.004	2.006
NM_025057	BBOF1	chr14	74019356	74066092	+	3092	1	BBOF1|C14orf45|CCDC176|-|14q24.3|protein-coding	-1.2785	0.00118921	0.027287	4.439	12.098	8.269	28.064	11.647	16.906
NM_000579	CCR5	chr3	46370142	46376206	+	3656	1	CCR5|CC-CKR-5|CCCKR5|CCR-5|CD195|CKR-5|CKR5|CMKBR5|IDDM22|-|3p21.31|protein-coding	-0.898162	0.00120203	0.0274624	6.399	5.282	5.613	8.959	12.075	10.626
NM_000851	GSTM5	chr1	109712242	109718268	+	1560	1	GSTM5|GSTM5-5|GTM5|-|1p13.3|protein-coding	-2.34952	0.00120292	0.0274624	0.106	0.224	0.362	1.59	1.264	0.349
NM_001321903	HACD4	chr9	21003624	21031675	-	4339	1	HACD4|PTPLAD2|-|9p21.3|protein-coding	-0.528464	0.00120779	0.0275389	8.692	11.286	9.734	16.471	12.217	13.085
NM_172341	PSENEN	chr19	35745577	35747519	+	1192	1	PSENEN|MDS033|MSTP064|PEN-2|PEN2|-|19q13.12|protein-coding	-0.892551	0.00121372	0.0276391	10.942	17.013	14.509	24.072	18.857	31.888
NM_019845	RPRM	chr2	153477338	153478808	-	1468	1	RPRM|REPRIMO|-|2q23.3|protein-coding	-3.97786	0.00122491	0.027824	0.084	0	0.037	0.162	0.481	1.333
NM_207417	CFAP77	chr9	132410196	132573319	+	1839	1	CFAP77|C9orf171|-|9q34.13|protein-coding	-1.56979	0.00123337	0.0279749	0.263	0.886	0.868	2.658	1.41	1.473
NR_126025	LOC100128317	chr7	81576386	81691406	-	4639	1	LOC100128317|-|-|7q21.11|ncRNA	-2.31543	0.00123928	0.0279749	0.024	0.043	0.074	0.203	0.318	0.125
NM_001319978	CASC1	chr12	25108289	25195162	-	2651	1	CASC1|LAS1|PPP1R54|-|12p12.1|protein-coding	-1.27493	0.0012351	0.0279749	3.447	11.525	9.031	24.334	13.659	16.695
NM_001282460	LRRC63	chr13	46211943	46276803	+	2103	1	LRRC63|-|-|13q14.13|protein-coding	-1.70569	0.00124712	0.028117	0.442	0.218	0.294	1.316	0.658	1.13
NM_130759	GIMAP1	chr7	150716557	150724280	+	4411	1	GIMAP1|HIMAP1|IAN2|IMAP1|IMAP38|-|7q36.1|protein-coding	-0.724502	0.00125934	0.0282868	3.238	4.17	3.336	6.981	4.442	5.765
NM_001089584	C5orf49	chr5	7830379	7851490	-	2379	1	C5orf49|-|-|5p15.31|protein-coding	-1.21793	0.00125785	0.0282868	1.807	5.932	3.432	10.247	6.159	7.713
NM_182832	PLAC4	chr21	41175231	41185239	-	10006	1	PLAC4|C21orf115|PRED78|-|21q22.2|protein-coding	-1.61534	0.0012654	0.0283877	0.087	0.089	0.048	0.148	0.3	0.215
NM_001039844	ACBD7	chr10	15075475	15088776	-	3364	1	ACBD7|bA455B2.2|-|10p13|protein-coding	-1.50185	0.00127353	0.0285057	0.356	1.809	1.102	3.41	2.659	2.414
NM_052867	NALCN	chr13	101053778	101416462	-	6877	1	NALCN|CLIFAHDD|CanIon|IHPRF|IHPRF1|INNFD|VGCNL1|bA430M15.1|-|13q32.3-q33.1|protein-coding	-0.838704	0.00127381	0.0285057	0.727	0.92	0.781	1.873	1.283	1.08
NM_003256	TIMP4	chr3	12153068	12159351	-	1626	1	TIMP4|-|-|3p25.2|protein-coding	-1.66349	0.0012807	0.0285891	0.42	0.729	1.321	3.667	1.52	2.269
NM_001178055	PARP8	chr5	50665899	50846522	+	7172	1	PARP8|ARTD16|pART16|-|5q11.1|protein-coding	-0.682995	0.00129028	0.0286968	10.01	16.053	15.663	22.685	24.556	16.967
NM_001330452	IQCD	chr12	113195441	113221094	-	1668	1	IQCD|4933433C09Rik|CFAP84|DRC10|-|12q24.13|protein-coding	-1.41152	0.00131628	0.0290609	1.425	5.167	2.882	11.583	5.662	6.28
NM_001330647	MCOLN2	chr1	84925583	84997122	-	3135	1	MCOLN2|TRP-ML2|TRPML2|-|1p22.3|protein-coding	-1.1746	0.00132817	0.029252	1.634	1.463	1.857	2.529	3.458	4.77
NM_001281428	DNAI1	chr9	34458752	34520989	+	2577	1	DNAI1|CILD1|DIC1|ICS1|PCD|-|9p13.3|protein-coding	-1.2624	0.00133859	0.0294053	2.703	7.807	6.096	18.53	9.134	9.83
NM_012420	IFIT5	chr10	89414568	89421002	+	4030	1	IFIT5|ISG58|P58|RI58|-|10q23.31|protein-coding	-0.553849	0.00137618	0.0300535	12.033	15.197	11.602	17.454	18.741	18.766
NM_005101	ISG15	chr1	1013467	1014539	+	662	1	ISG15|G1P2|IFI15|IMD38|IP17|UCRP|hUCRP|-|1p36.33|protein-coding	-1.39323	0.00138592	0.0302298	4.403	6.102	4.26	7.747	9.689	19.04
NR_024481	FAM205BP	chr9	34830267	34838586	-	6126	1	FAM205BP|C9orf144|FAM205B|-|9p13.3|pseudo	-3.72469	0.00140913	0.0306547	0	0.018	0.009	0.055	0.168	0.085
NM_000295	SERPINA1	chr14	94376747	94388816	-	3213	2	SERPINA1|A1A|A1AT|AAT|PI|PI1|PRO2275|alpha1AT|-|14q32.13|protein-coding	-1.0556	0.00141727	0.0307652	1.405	1.89	2.288	5.059	2.433	3.786
NM_152505	LCA5L	chr21	39405844	39444202	-	2352	1	LCA5L|C21orf13|-|21q22.2|protein-coding	-1.55619	0.00142162	0.0308228	0.905	4.008	2.398	10.192	5.429	4.38
NM_153614	DNAJB13	chr11	73950319	73970287	+	1865	1	DNAJB13|CILD34|RSPH16A|TSARG5|TSARG6|-|11q13.4|protein-coding	-1.56529	0.00143986	0.0311436	0.743	2.715	1.886	7.52	2.698	4.581
NM_005504	BCAT1	chr12	24810024	24949459	-	9659	1	BCAT1|BCATC|BCT1|ECA39|MECA39|PNAS121|PP18|-|12p12.1|protein-coding	-0.516994	0.00144674	0.0312069	4.232	5.718	5.148	7.531	7.595	5.712
NM_001079910	LRRIQ1	chr12	85036321	85245105	+	5415	1	LRRIQ1|-|-|12q21.31|protein-coding	-1.53708	0.00144796	0.0312069	4.111	15.07	11.799	44.837	15.93	23.423
NR_027484	FCGR1CP	chr1	143874743	143883733	+	1329	1	FCGR1CP|CD64c|FCGR1C|FCRIC|IGFR1|IGFRC|-|1q21.1|pseudo	-2.14386	0.00146935	0.0314806	0.451	0.385	0.829	2.172	0.775	4.006
NM_001204062	COMMD3-BMI1	chr10	22316383	22331485	+	3372	1	COMMD3-BMI1|-|-|10p12.2|protein-coding	-0.386045	0.00148404	0.0317203	29.964	38.584	36.732	48.383	42.509	42.079
NM_005292	GPR18	chr13	99254713	99258428	-	1656	1	GPR18|-|-|13q32.3|protein-coding	-1.4573	0.00149719	0.0318565	0.889	1.011	0.697	1.53	1.828	3.296
NM_001267057	CASP7	chr10	113679669	113730909	+	2613	1	CASP7|CASP-7|CMH-1|ICE-LAP3|LICE2|MCH3|-|10q25.3|protein-coding	-0.572154	0.00150357	0.031949	16.162	20.333	23.666	27.569	30.331	24.96
NM_014255	CNPY2	chr12	56310429	56316344	-	1213	1	CNPY2|HP10390|MSAP|TMEM4|ZSIG9|-|12q13.3|protein-coding	-0.499378	0.00151444	0.0321423	13.087	19.605	16.384	21.748	23.6	21.129
NM_138803	CCDC148	chr2	158171357	158456753	-	2830	1	CCDC148|-|-|2q24.1|protein-coding	-1.01031	0.00153865	0.032326	1.534	2.903	3.226	6.515	3.815	4.366
NM_001007232	CARD17	chr11	105092469	105101431	-	460	1	CARD17|INCA|-|11q22.3|protein-coding	-2.39454	0.00154095	0.032326	0.315	0.41	0.117	1.556	2.111	1.292
NR_119382	LOC102723385	chr16	19062754	19067483	-	540	1	LOC102723385|-|-|16p12.3|ncRNA	-2.61113	0.00152551	0.032326	0.077	0.648	0.249	2.518	1.09	1.284
NM_006922	SCN3A	chr2	165087520	165204067	-	9095	1	SCN3A|NAC3|Nav1.3|-|2q24.3|protein-coding	-1.13612	0.00153033	0.032326	0.407	0.388	0.334	0.991	0.983	0.487
NR_126057	LOC100505530	chr6	37507348	37536280	+	1197	1	LOC100505530|-|-|6p21.2|ncRNA	-3.35797	0.00154056	0.032326	0.104	0	0.112	0.259	0.909	0.89
NM_001311175	TNFAIP8L3	chr15	51056601	51094705	-	2001	1	TNFAIP8L3|TIPE3|-|15q21.2|protein-coding	-0.901331	0.00154837	0.0324441	0.785	1.063	0.939	1.764	1.529	1.745
NM_004344	CETN2	chrX	152827327	152830757	-	1073	1	CETN2|CALT|CEN2|-|Xq28|protein-coding	-1.1999	0.00156503	0.0326798	27.818	53.336	47.68	153.383	60.104	71.196
NM_020199	C5orf15	chr5	133955507	133968715	-	2276	1	C5orf15|HTGN29|KCT2|-|5q31.1|protein-coding	-0.466722	0.00158541	0.0329155	24.431	35.546	29.168	44.214	35.096	38.994
NM_152703	SAMD9L	chr7	93130054	93148388	-	7148	1	SAMD9L|ATXPC|C7orf6|DRIF2|UEF1|-|7q21.2|protein-coding	-1.12869	0.0015846	0.0329155	17.738	11.598	10.788	23.773	31.794	31.971
NM_144577	CCDC114	chr19	48296452	48320075	-	3204	1	CCDC114|CILD20|-|19q13.33|protein-coding	-0.965319	0.00158978	0.0329188	1.239	1.782	2.045	4.422	2.773	2.388
NM_153223	CEP120	chr5	123344885	123423592	-	4688	1	CEP120|CCDC100|SRTD13|-|5q23.2|protein-coding	-0.41071	0.00159257	0.0329188	13.431	16.698	14.64	19.732	20.01	17.922
NM_004304	ALK	chr2	29192774	29921611	-	6234	1	ALK|CD246|NBLST3|-|2p23.2-p23.1|protein-coding	-2.22276	0.00159284	0.0329188	0.023	0.022	0.099	0.272	0.193	0.199
NM_001291999	NCK1	chr3	136862208	136951610	+	4449	1	NCK1|NCK|NCKalpha|nck-1|-|3q22.3|protein-coding	-0.544686	0.00159474	0.0329203	12.515	21.759	16.357	26.651	23.264	20.612
NM_018897	DNAH7	chr2	195737703	196068812	-	12327	1	DNAH7|-|-|2q32.3|protein-coding	-1.34238	0.00159969	0.0329774	3.446	10.022	10.122	25.543	11.37	19.253
NR_133922	TTC29	chr4	146706638	146945886	-	2319	1	TTC29|NYD-SP14|TBPP2A|-|4q31.22|protein-coding	-1.50312	0.0016067	0.0330166	2.398	7.953	5.175	20.656	6.73	13.812
NM_001099221	TIFAB	chr5	135448868	135452399	-	1269	1	TIFAB|-|-|5q31.1|protein-coding	-2.33531	0.00161187	0.033048	0.261	0.318	0.36	0.695	0.858	2.927
NM_033124	CCDC65	chr12	48904110	48921576	+	1805	1	CCDC65|CFAP250|DRC2|FAP250|NYD-SP28|-|12q13.12|protein-coding	-1.46079	0.00163508	0.0332292	2.998	13.489	6.664	27.217	14.236	16.892
NR_045213	FCGR1B	chr1	121087345	121097161	+	2181	1	FCGR1B|CD64b|IGFRB|-|1p11.2|protein-coding	-2.19495	0.00163723	0.0332292	0.24	0.199	0.652	0.944	0.9	2.692
NM_006727	CDH10	chr5	24487100	24644978	-	3424	1	CDH10|-|-|5p14.2-p14.1|protein-coding	-1.7893	0.00163406	0.0332292	0.066	0.315	0.18	0.495	0.894	0.427
NM_024552	CERS4	chr19	8209333	8262420	+	1802	1	CERS4|LASS4|Trh1|-|19p13.2|protein-coding	-0.641021	0.00163673	0.0332292	3.384	4.11	4.56	6.367	5.698	6.156
NM_001454	FOXJ1	chr17	76136334	76141299	-	2635	1	FOXJ1|FKHL13|HFH-4|HFH4|-|17q25.1|protein-coding	-1.24182	0.0016417	0.0332826	7.029	17.743	17.724	45.532	20.254	29.33
NM_002801	PSMB10	chr16	67934504	67936877	-	996	1	PSMB10|LMP10|MECL1|beta2i|-|16q22.1|protein-coding	-0.965823	0.00166997	0.0337423	13.988	20.821	14.291	25.552	24.4	40.998
NR_003255	TSIX	chrX	73792205	73829231	+	37026	1	TSIX|LINC00013|NCRNA00013|XIST-AS|XIST-AS1|XISTAS|-|Xq13.2|ncRNA	-2.48895	0.00168254	0.0339584	0.021	0.038	0.003	0.052	0.192	0.084
NM_003167	SULT2A1	chr19	47870466	47886397	-	1979	1	SULT2A1|DHEA-ST|DHEAS|HST|ST2|ST2A1|ST2A3|STD|hSTa|-|19q13.33|protein-coding	-3.86919	0.00168914	0.0340538	0.021	0.068	0	0.217	0.149	0.663
NM_017414	USP18	chr22	18149991	18177395	+	2022	1	USP18|ISG43|UBP43|-|22q11.21|protein-coding	-0.693153	0.00172357	0.0347091	1.799	2.437	1.833	3.244	3.085	3.147
NM_017777	MKS1	chr17	58205436	58219305	-	2378	1	MKS1|BBS13|JBTS28|MES|MKS|POC12|-|17q22|protein-coding	-0.643107	0.00175364	0.0351747	2.485	4.084	3.377	5.591	5.278	4.099
NR_073525	LRRC6	chr8	132570419	132675617	-	3499	1	LRRC6|CILD19|LRTP|TSLRP|-|8q24.22|protein-coding	-1.06085	0.00175446	0.0351747	2.658	4.557	4.884	12.087	5.715	6.602
NM_173855	MORN3	chr12	121651387	121669654	-	1150	1	MORN3|-|-|12q24.31|protein-coding	-1.33305	0.00176375	0.0352828	0.953	2.904	1.658	6.222	3.403	3.402
NM_145020	CFAP53	chr18	50227194	50266522	-	1840	1	CFAP53|CCDC11|HTX6|-|18q21.1|protein-coding	-1.79219	0.00177598	0.0354754	1.91	7.714	5.678	31.319	9.674	9.003
NM_016610	TLR8	chrX	12906620	12923169	+	4348	1	TLR8|CD288|-|Xp22.2|protein-coding	-1.15615	0.0017819	0.0355281	2.861	3.274	3.322	6.626	3.947	9.665
NM_001005473	PLCXD3	chr5	41306946	41510628	-	7734	1	PLCXD3|-|-|5p13.1|protein-coding	-2.06127	0.00179873	0.0357848	0.139	0.111	0.444	1.554	0.943	0.387
NM_152501	PYHIN1	chr1	158931547	158977059	+	2082	1	PYHIN1|IFIX|-|1q23.1|protein-coding	-1.06055	0.00182275	0.036104	4.1	3.445	4.075	5.558	9.568	8.605
NR_026941	CASC2	chr10	118046821	118100136	+	2392	1	CASC2|C10orf5|-|10q26.11|ncRNA	-1.24846	0.00185578	0.0365536	0.709	1.768	1.594	4.268	1.956	2.847
NM_145038	DRC1	chr2	26401912	26456711	+	2476	1	DRC1|C2orf39|CCDC164|CILD21|-|2p23.3|protein-coding	-1.53931	0.0018616	0.0365536	3.965	14.51	9.035	43.003	16.838	15.292
NM_025052	MAP3K19	chr2	134964491	135024678	-	4365	1	MAP3K19|RCK|YSK4|-|2q21.3|protein-coding	-1.3747	0.00187072	0.0366928	2.188	8.589	6.632	19.803	10.158	12.021
NM_001008723	CFAP58	chr10	104353764	104455090	+	3293	1	CFAP58|C10orf80|CCDC147|bA127L20.4|bA127L20.5|bA554P13.1|-|10q25.1|protein-coding	-1.50211	0.00188827	0.0369172	1.149	4.22	2.944	11.836	4.28	5.903
NM_182500	C2orf50	chr2	11133053	11146790	+	1050	1	C2orf50|-|-|2p25.1|protein-coding	-1.26874	0.00189605	0.0370082	0.669	1.18	0.946	2.908	1.597	1.863
NM_006626	ZBTB6	chr9	122908056	122913328	-	4100	1	ZBTB6|ZID|ZNF482|-|9q33.2|protein-coding	-0.427146	0.00190243	0.0370739	7.149	9.288	9.013	11.589	10.592	10.817
NM_007199	IRAK3	chr12	66189198	66254614	+	8322	1	IRAK3|ASRT5|IRAKM|-|12q14.3|protein-coding	-0.886472	0.00191123	0.0372054	10.889	12.181	8.626	14.944	18.532	23.028
NM_004361	CDH7	chr18	65750652	65881966	+	4111	1	CDH7|CDH7L1|-|18q22.1|protein-coding	-1.68028	0.00193931	0.0375903	0.055	0.187	0.258	0.434	0.511	0.496
NR_135584	LOC101927596	chr2	197197991	197199273	+	453	1	LOC101927596|-|-|2q33.1|ncRNA	-1.20069	0.00196755	0.0380155	2.099	3.329	3.201	7.319	4.157	7.325
NM_023036	DNAI2	chr17	74274247	74314884	+	2263	1	DNAI2|CILD9|DIC2|-|17q25.1|protein-coding	-1.33911	0.00196646	0.0380155	1.645	5.57	3.128	11.454	5.106	7.582
NM_175571	GIMAP8	chr7	150450630	150479395	+	4180	1	GIMAP8|IAN-9|IAN6|IAN9|IANT|-|7q36.1|protein-coding	-0.868263	0.00196976	0.0380176	8.278	6.797	8.346	15.099	11.086	15.93
NM_001130958	FABP6	chr5	160187367	160238722	+	734	1	FABP6|I-15P|I-BABP|I-BALB|I-BAP|ILBP|ILBP3|ILLBP|-|5q33.3|protein-coding	-1.76224	0.00200098	0.0384153	2.02	5.962	6.642	27.821	8.445	9.111
NR_026892	AFAP1-AS1	chr4	7754090	7778927	+	6792	1	AFAP1-AS1|AFAP1-AS|AFAP1AS|-|4p16.1|ncRNA	-2.10706	0.00201721	0.0386157	0.012	0.048	0.051	0.095	0.165	0.157
NM_000639	FASLG	chr1	172659008	172666872	+	1890	1	FASLG|ALPS1B|APT1LG1|APTL|CD178|CD95-L|CD95L|FASL|TNFSF6|TNLG1A|-|1q24.3|protein-coding	-1.25724	0.0020368	0.0387742	1.553	1.567	1.535	2.044	4.577	4.153
NM_002472	MYH8	chr17	10390325	10421950	-	5996	1	MYH8|DA7|MyHC-peri|MyHC-pn|gtMHC-F|-|17p13.1|protein-coding	-2.90437	0.00204655	0.0389173	0.021	0.022	0.013	0.084	0.27	0.07
NM_139072	DNER	chr2	229357629	229714570	-	3257	1	DNER|UNQ26|bet|-|2q36.3|protein-coding	-1.65096	0.00206671	0.0391378	0.222	1.364	0.561	1.999	1.581	2.463
NM_001510	GRID2	chr4	92304399	93774555	+	5321	1	GRID2|GluD2|SCAR18|-|4q22.1-q22.2|protein-coding	-3.07623	0.00208047	0.0393571	0.004	0.03	0.02	0.112	0.199	0.07
NM_001040105	MUC17	chr7	101020083	101058859	+	14335	1	MUC17|MUC-17|MUC-3|MUC3|-|7q22.1|protein-coding	-1.99863	0.00209073	0.0394553	0.037	0.015	0.017	0.082	0.127	0.073
NM_001145009	BTN3A1	chr6	26402237	26415216	+	4179	1	BTN3A1|BT3.1|BTF5|BTN3.1|CD277|-|6p22.2|protein-coding	-0.96662	0.00209499	0.039467	17.445	14.576	14.691	22.444	32.525	34.872
NM_001198819	A1CF	chr10	50799409	50885675	-	9512	1	A1CF|ACF|ACF64|ACF65|APOBEC1CF|ASP|-|10q11.23|protein-coding	-2.81617	0.00210813	0.0396732	0.011	0.026	0.014	0.084	0.173	0.032
NM_020654	SENP7	chr3	101324189	101513241	-	4992	1	SENP7|-|-|3q12.3|protein-coding	-0.427123	0.00211443	0.0397503	17.098	19.683	16.677	24.765	27.714	20.941
NM_006074	TRIM22	chr11	5689587	5710863	+	3081	1	TRIM22|GPSTAF50|RNF94|STAF50|-|11p15.4|protein-coding	-0.828332	0.00213781	0.0400238	41.965	36.425	43.208	64.271	62.71	84.15
NM_173824	C3orf38	chr3	88149743	88157965	+	2625	1	C3orf38|-|-|3p11.1|protein-coding	-0.508085	0.00215176	0.0402433	14.04	23.012	17.74	28.277	22.439	23.782
NM_030643	APOL4	chr22	36189128	36204833	-	3409	1	APOL4|APOL-IV|APOLIV|-|22q12.3|protein-coding	-1.4184	0.00216374	0.0404256	1.11	3.587	3.238	3.834	8.087	7.584
NM_005764	PDZK1IP1	chr1	47183589	47190099	-	888	1	PDZK1IP1|DD96|MAP17|SPAP|-|1p33|protein-coding	-2.1118	0.00219011	0.040834	0.652	3.063	1.27	2.605	4.804	11.628
NM_016247	IMPG2	chr3	101222546	101320575	-	8331	1	IMPG2|IPM200|RP56|SPACRCAN|VMD5|-|3q12.3|protein-coding	-0.75326	0.00219647	0.040834	1.489	1.38	1.505	2.156	2.779	2.292
NM_001042625	CAPSL	chr5	35904296	35938635	-	965	1	CAPSL|-|-|5p13.2|protein-coding	-1.39956	0.00222657	0.0411761	6.833	23.638	18.34	60.532	23.385	36.644
NM_000272	NPHP1	chr2	110123336	110205062	-	2729	1	NPHP1|JBTS4|NPH1|SLSN1|-|2q13|protein-coding	-1.25908	0.00222454	0.0411761	3.212	9.643	6.648	22.921	10.385	10.849
NM_173518	MCMDC2	chr8	66870749	66922048	+	5079	1	MCMDC2|C8orf45|-|8q13.1|protein-coding	-1.05237	0.00222912	0.0411796	0.357	0.438	0.53	0.682	0.812	0.855
NM_007257	PNMA2	chr8	26504680	26513967	-	4841	1	PNMA2|MA2|MM2|RGAG2|-|8p21.2|protein-coding	-1.68667	0.00224901	0.0414066	0.171	0.189	0.25	1.064	0.267	0.568
NM_139285	GAS2L2	chr17	35744511	35752878	-	3006	1	GAS2L2|GAR17|-|17q12|protein-coding	-1.1855	0.0022599	0.0415363	1.031	2.598	2.251	5.118	2.584	4.827
NR_026837	TRHDE-AS1	chr12	72253507	72273509	-	3953	1	TRHDE-AS1|-|-|12q21.1|ncRNA	-1.80605	0.00230419	0.0421068	0.052	0.191	0.082	0.507	0.298	0.251
NM_003611	OFD1	chrX	13734713	13769361	+	3626	1	OFD1|71-7A|CXorf5|JBTS10|RP23|SGBS2|-|Xp22.2|protein-coding	-0.557545	0.00230535	0.0421068	9.315	17.387	13.287	19.524	18.622	17.64
NM_020233	ADPRM	chr17	10697610	10711558	+	1512	1	ADPRM|C17orf48|MDS006|NBLA03831|-|17p13.1|protein-coding	-0.625427	0.00231089	0.0421068	3.76	6.252	4.458	6.925	7.375	7.026
NM_024613	PLEKHF2	chr8	95133721	95156685	+	2961	1	PLEKHF2|EAPF|PHAFIN2|ZFYVE18|-|8q22.1|protein-coding	-0.517906	0.00231516	0.0421209	18.618	30.515	22.774	38.505	30.137	29.939
NM_005832	KCNMB2	chr3	178558700	178844429	+	2621	1	KCNMB2|-|-|3q26.32|protein-coding	-1.59761	0.00233109	0.0422867	0.216	0.645	0.643	1.392	0.319	1.259
NM_001164436	TMEM212	chr3	171843349	171859318	+	1874	1	TMEM212|-|-|3q26.31|protein-coding	-1.92822	0.00234765	0.0424889	0.684	5.432	1.935	14.815	5.228	7.743
NM_001323569	CCP110	chr16	19523857	19553406	+	5569	1	CCP110|CP110|Cep110|-|16p12.3|protein-coding	-0.684236	0.00234539	0.0424889	8.806	14.823	12.827	23.175	14.654	18.215
NM_001321739	M1AP	chr2	74557883	74648338	-	2539	1	M1AP|C2orf65|D6Mm5e|SPATA37|-|2p13.1|protein-coding	-1.29567	0.00235315	0.0424889	0.317	0.728	0.49	1.22	1.161	1.628
NM_001244753	FCGR3B	chr1	161623198	161631462	-	2380	1	FCGR3B|CD16|CD16b|FCG3|FCGR3|FCR-10|FCRIII|FCRIIIb|-|1q23.3|protein-coding	-1.89464	0.00236667	0.0426551	1.706	2.159	3.563	7.582	2.648	15.94
NM_001171990	SETD9	chr5	56909260	56928899	+	4757	1	SETD9|C5orf35|-|5q11.2|protein-coding	-1.10544	0.00237261	0.0426551	0.691	0.99	1.196	1.461	1.605	1.985
NM_001318185	ITGAD	chr16	31393312	31426505	+	3883	1	ITGAD|ADB2|CD11D|-|16p11.2|protein-coding	-1.97851	0.00238935	0.042871	0.112	0.18	0.09	0.233	0.364	0.765
NM_001286449	TEX9	chr15	56365424	56445997	+	1767	1	TEX9|-|-|15q21.3|protein-coding	-1.03597	0.00241766	0.0433359	7.176	18.803	17.011	37.138	23.438	22.806
NM_152548	FAM81B	chr5	95391344	95450440	+	1551	1	FAM81B|-|-|5q15|protein-coding	-1.58082	0.00243672	0.0435993	3.252	14.134	10.857	43.168	15.422	20.292
NM_000733	CD3E	chr11	118304580	118316175	+	1502	1	CD3E|IMD18|T3E|TCRE|-|11q23.3|protein-coding	-0.947267	0.0024761	0.0441648	4.886	6.527	4.416	7.368	9.285	12.546
NM_148963	GPRC6A	chr6	116792085	116829057	-	2874	1	GPRC6A|GPCR|bA86F4.3|-|6q22.1|protein-coding	-2.70018	0.00247439	0.0441648	0.079	0	0.046	0.254	0.363	0.337
NM_001330989	RABGAP1L	chr1	174799897	174995308	+	7058	1	RABGAP1L|HHL|TBC1D18|-|1q25.1|protein-coding	-0.416895	0.0024859	0.044296	22.809	20.882	22.891	23.141	27.333	27.814
NM_001100159	C7orf57	chr7	48035511	48061297	+	2123	1	C7orf57|-|-|7p12.3|protein-coding	-1.45663	0.00251999	0.0446397	0.944	4.377	3.542	10.067	5.543	6.812
NM_024612	DHX40	chr17	59565525	59608352	+	3647	1	DHX40|ARG147|DDX40|PAD|-|17q23.1|protein-coding	-0.431253	0.00252785	0.0447353	13.387	18.167	15.868	24.411	19.864	18.313
NM_207015	NAALADL2	chr3	174859321	175805640	+	4896	1	NAALADL2|-|-|3q26.31|protein-coding	-0.857851	0.0025498	0.0450357	3.204	6.507	3.554	9.29	7.95	5.604
NM_002426	MMP12	chr11	102862729	102875034	-	1869	1	MMP12|HME|ME|MME|MMP-12|-|11q22.2|protein-coding	-2.34951	0.00261457	0.0460449	0.918	0.663	1.509	1.149	2.991	10.798
NM_181079	IL21R	chr16	27402162	27452042	+	4978	1	IL21R|CD360|NILR|-|16p12.1|protein-coding	-1.5297	0.00262373	0.046142	0.799	0.662	0.705	1.218	1.417	3.516
NM_152327	AK7	chr14	96392111	96489427	+	3280	1	AK7|AK 7|-|14q32.2|protein-coding	-1.36059	0.00264002	0.0462233	3.409	12.431	7.5	29.204	12.405	14.314
NM_173662	RNF175	chr4	153710160	153760235	-	1558	1	RNF175|-|-|4q31.3|protein-coding	-1.55262	0.00264861	0.0462396	0.172	0.501	0.552	1.347	0.812	1.081
NM_000636	SOD2	chr6	159679064	159693328	-	4252	1	SOD2|IPO-B|IPOB|MNSOD|MVCD6|Mn-SOD|-|6q25.3|protein-coding	-1.26787	0.00264763	0.0462396	42.609	46.555	48.445	95.165	80.662	169.105
NM_001195434	MLF1	chr3	158571164	158606460	+	2353	1	MLF1|-|-|3q25.32|protein-coding	-0.905334	0.00264696	0.0462396	6.721	9.125	9.405	21.187	10.022	14.465
NM_003586	DOC2A	chr16	30005514	30011080	-	2053	1	DOC2A|Doc2|-|16p11.2|protein-coding	-2.85698	0.00267706	0.0466066	0.045	0.044	0.029	0.402	0.304	0.162
NM_001004303	C1orf168	chr1	56718804	56819696	-	3438	1	C1orf168|-|-|1p32.2|protein-coding	-1.13703	0.00269941	0.0469003	1.112	1.864	2.445	5.689	2.815	2.968
NM_012337	CFAP45	chr1	159872364	159900116	-	1781	1	CFAP45|CCDC19|NESG1|-|1q23.2|protein-coding	-1.6392	0.00270635	0.0469308	3.412	13.186	6.529	40.553	11.365	15.419
NM_015653	RIBC2	chr22	45413691	45432422	+	1396	1	RIBC2|C22orf11|TRIB|-|22q13.31|protein-coding	-1.2645	0.00272855	0.0471457	1.288	3.588	3.097	8.714	3.794	5.499
NM_130810	DYX1C1	chr15	55430308	55508234	-	1981	1	DYX1C1|CILD25|DNAAF4|DYX1|DYXC1|EKN1|RD|-|15q21.3|protein-coding	-1.56621	0.0027282	0.0471457	1.873	8.427	4.481	21.767	8.218	9.847
NR_135762	RPS9	chr19_GL949752v1_alt	175830	182618	+	885.4	10	RPS9|S9|-|19q13.42|protein-coding	-3.2741	0.0027473	0.0473526	0.079	0.155	0.103	0.732	2.031	0.522
NM_001010979	C1orf189	chr1	154199086	154206365	-	699	1	C1orf189|-|-|1q21.3|protein-coding	-1.8537	0.00275025	0.0473526	0.591	4.046	3.458	13.479	5.093	8.254
NM_001278340	KCNIP1	chr5	170504036	170736632	+	2165	1	KCNIP1|KCHIP1|VABP|-|5q35.1|protein-coding	-1.85296	0.00275586	0.047381	0.823	0.286	1.026	4.444	1.187	2.169
NR_103829	CCNYL2	chr10	42408174	42472240	-	3296	1	CCNYL2|C10orf21|CCNYL2P|bA178A10.2|-|10q11.21|pseudo	-2.70156	0.00280459	0.0481273	0.044	0.016	0.016	0.217	0.232	0.12
NM_175710	CR1L	chr1	207645113	207723691	+	1823	1	CR1L|-|-|1q32.2|protein-coding	-2.26564	0.00280809	0.0481417	0.181	0.059	0.192	0.393	0.516	1.1
NR_130784	LINC01934	chr2	181123837	181399553	+	1760	1	LINC01934|-|-|2q31.3|ncRNA	-1.02801	0.00284191	0.0485835	1.292	1.5	1.312	1.924	3.393	2.758
NR_027068	EFCAB10	chr7	105565133	105581529	-	759	1	EFCAB10|-|-|7q22.3|ncRNA	-1.39943	0.00285833	0.0486838	3.404	12.951	7.714	30.734	13.761	14.518
NM_012194	KIAA1549L	chr11	33542331	33674100	+	11598	1	KIAA1549L|C11orf41|C11orf69|G2|-|11p13|protein-coding	-1.57874	0.00285853	0.0486838	0.413	0.149	0.215	0.584	0.748	1.025
NM_001242702	MKX	chr10	27672874	27745849	-	3627	1	MKX|C10orf48|IFRX|IRXL1|-|10p12.1|protein-coding	-1.17339	0.00285682	0.0486838	0.781	1.173	0.829	3.15	1.192	1.707
NR_033901	F11-AS1	chr4	186416048	186501058	-	1854	1	F11-AS1|-|-|4q35.2|ncRNA	-2.60411	0.00286266	0.0487083	0.033	0.116	0.029	0.206	0.46	0.427
NM_020655	JPH3	chr16	87602887	87698155	+	3995	1	JPH3|CAGL237|HDL2|JP-3|JP3|TNRC22|-|16q24.2|protein-coding	-2.34041	0.00288316	0.048864	0.017	0.1	0.045	0.129	0.232	0.277
NM_005963	MYH1	chr17	10492310	10518542	-	5978	1	MYH1|HEL71|MYHSA1|MYHa|MyHC-2X/D|MyHC-2x|-|17p13.1|protein-coding	-2.49985	0.00288875	0.0488766	0.024	0.014	0.009	0.1	0.143	0.087
NM_001195831	CFAP57	chr1	43172330	43254358	+	4139	1	CFAP57|VWS2|WDR65|-|1p34.2|protein-coding	-1.29292	0.00293769	0.0495489	1.718	5.414	4.49	13.289	5.495	7.945
NM_018441	PECR	chr2	216038388	216081816	-	1864	1	PECR|DCRRP|HPDHASE|HSA250303|PVIARL|SDR29C1|TERP|-|2q35|protein-coding	-0.743176	0.00293943	0.0495489	1.896	3.915	3.054	5.374	4.483	4.225
NR_110765	L3MBTL4-AS1	chr18	6256744	6260934	+	2045	1	L3MBTL4-AS1|-|-|18p11.31|ncRNA	-2.14237	0.00296705	0.049875	0.081	0.198	0.066	0.362	0.719	0.327
NR_033777	TEX21P	chr14	64345473	64347611	-	1043	1	TEX21P|-|-|14q23.3|pseudo	-1.4365	0.00296599	0.049875	0.396	0.723	0.36	1.532	1.1	1.116
